# Supplementary material for: A molecular map of murine lymph node blood vascular endothelium at single cell resolution
Source: Nat Commun. 2020 Jul 30;11:3798. doi: 10.1038/s41467-020-17291-5 (PMC7393069; doi:10.1038/s41467-020-17291-5)
Supplement: Supplementary file 2 — Supplementary Data 1 [file 41467_2020_17291_MOESM2_ESM.xlsx]

## Sheet: Art
Supplementary Data 1
gene	FC (log2)	pval (-log10)	Art	Pre-Art	CapEC2	CapEC1	CapIfn	CRP (early)	CRP	TrEC	HEC	HEC (late)	Vn
Fbln5	5.31025	269.322	1.86828	0.70562	0.0236335	0.0307533	0.0186903	0.0331276	0.0098973	0.00435176	0.0672006	0.0770213	0.345643
Stmn2	4.98243	190.316	1.7319	0.764973	0.0313102	0.0533309	0.0212528	0.00344492	0.00490343	0.0106233	0.0842864	0.073118	0.572482
Alpl	7.2024	117.7	0.450494	0.181679	0.00319036	0.0034075	0	0	0	0	0	0	0
Nebl	6.61239	115.673	0.591432	0.214334	0.00398603	0.00914455	0.00417268	0	0	0.00190704	0.00052575	0.000597576	0
Tmem100	6.00311	118.387	0.775074	0.246313	0.00419137	0.0184847	0.0156121	0	0.00421233	0.00647459	0.00196288	0.000558408	0.00917469
Pcsk5	7.54475	74.4795	0.336636	0.0867513	0.000688816	0.00110517	0	0	0	0.000751292	0.000849107	0.000700231	0
Vegfc	6.1166	83.5808	0.550609	0.125927	0.00115047	0.00237526	0	0	0.000399153	0.00156331	0.00736383	0.00412844	0.0863413
S100a4	7.08729	68.8543	0.325597	0.130008	0.000860144	0.0036319	0.00270587	0	0.00167219	0.00144024	0.000325415	0	0
Col8a1	6.49773	73.3357	0.276466	0.118071	0.00127085	0.00284656	0	0.00216925	0.00210396	0.000685241	0.000582683	0	0.0168416
Klf2	2.2795	205.948	3.89319	2.92105	1.58182	1.1476	1.4126	0.615212	1.15745	0.872307	0.952615	0.567727	1.81708
Bmx	5.96095	73.4771	0.456324	0.0935976	0.00274782	0.00596607	0.00281526	0	0.00141431	0.000685241	0.00188347	0	0.0269555
Tm4sf1	1.68513	243.768	3.01051	2.69672	1.52043	1.49241	1.58763	0.971008	1.18934	1.57306	1.50721	1.03891	1.59037
Sox17	2.50817	163.387	1.19311	1.22711	0.407238	0.351507	0.376483	0.221683	0.287735	0.219601	0.126977	0.131609	0.174583
Wfdc1	9.95425	40.5503	0.222517	0.0392874	0	0	0	0	0	0	0.000535508	0	0
Hspa1a	3.0465	121.963	2.22341	1.75814	0.447503	0.496072	0.616595	0.546611	0.445557	0.184245	0.089778	0.0460729	0.0661337
Eps8l2	5.56584	64.869	0.388036	0.113655	0.00830563	0.00534481	0.0109048	0.00634768	0	0.00140407	0	0	0
Gtpbp2	1.46224	244.047	0.180156	0.151516	0.126552	0.136867	0.18466	0.114511	0.145505	0.0850877	0.0640788	0.0592957	0.0888226
Gja5	5.57198	60.6608	0.4303	0.102377	0.00334415	0.00985248	0.00729778	0.002984	0.00330476	0.00330061	0.000578991	0.000604962	0
Glul	1.9261	171.171	1.42375	1.97225	0.999528	0.864874	0.883976	0.150728	0.335972	0.466885	0.427227	0.23906	0.274797
Rgs10	5.09959	63.7287	0.174603	0.162857	0.00501622	0.00678605	0.00175645	0.00999757	0.00863664	0.0048779	0.00439188	0.00143044	0
Car7	4.01771	79.1096	0.233967	0.230276	0.0223828	0.0308124	0.0396638	0.00730822	0.00557591	0.00741971	0.00824677	0.0119795	0.00478461
Fn1	5.73841	50.8775	0.493591	0.0454161	0.00318781	0.00334188	0	0.00426297	0.00101381	0.000732604	0.00425619	0.000752663	0
Crip1	1.49838	192.485	3.46265	2.79209	1.95911	1.74289	1.45741	0.877275	0.912747	1.38142	1.35518	1.08938	2.52274
Ptprr	4.67164	61.3914	0.297383	0.178112	0.0137556	0.0178545	0.0226779	0	0.00202237	0.00149205	0.00101013	0	0.0497546
Gja4	2.72398	104.328	0.814678	0.729676	0.165558	0.261096	0.235434	0.0658165	0.0720645	0.0634206	0.0322795	0.0189141	0.00934391
Plek2	25.7985	10.9705	0.043266	0.0104818	0	0	0	0	0	0	0	0	0
Pi16	9.31786	29.1121	0.204165	0.0343675	0	0	0	0	0.00053188	0	0.000549618	0	0
Atp13a3	3.66995	70.7396	0.187309	0.178006	0.0170934	0.0218441	0.00505254	0.0119068	0.0300376	0.0101051	0.0168133	0.0190385	0.0183828
S100a6	2.13811	119.904	1.64318	1.17639	0.353166	0.608573	0.374044	0.530397	0.424486	0.485931	0.132688	0.0456722	0.542498
Gap43	28.541	8.74183	0.0476796	0.00667992	0	0	0	0	0	0	0	0	0
Azin1	2.69234	91.8427	0.669174	0.369472	0.10951	0.0856374	0.0923419	0.0525521	0.0695623	0.0670006	0.0636807	0.0791011	0.166381
Sema3g	2.93543	78.0696	0.72667	0.308173	0.0920805	0.117587	0.0931151	0.0202693	0.0418493	0.0198307	0.00699563	0.00391353	0
Fez1	8.04057	27.1209	0.123431	0.0446953	0	0.000548889	0	0	0	0	0	0	0.00594602
Efna5	7.78801	26.4859	0.263159	0.00868312	0	0.00021548	0	0	0	0.000685241	0.000808115	0	0
Tgfb2	3.51054	56.5831	0.18811	0.255059	0.048129	0.0430209	0.0318677	0.0147745	0.0134025	0.0104408	0.00425822	0	0
Edn1	3.97292	47.2325	0.695904	0.218992	0.00851047	0.022325	0.00716716	0.0223853	0.00302842	0.00856667	0.0532162	0.0142895	0.432052
Rabac1	0.694153	269.322	0.881618	0.788815	0.705358	0.707464	0.61518	0.560419	0.615969	0.592049	0.714711	0.671789	0.726183
Msx1	2.48696	73.5588	0.4049	0.438497	0.151266	0.0982497	0.167644	0.0504573	0.0840319	0.0698707	0.0327853	0.0326811	0.0214974
Tsc22d1	1.88494	92.7401	1.64699	1.40746	0.840052	0.60624	0.596844	0.329098	0.500149	0.312526	0.238167	0.262355	0.638607
Klf4	1.65815	102.716	1.92494	1.58938	1.06811	0.644895	0.826007	0.170134	0.495475	0.615736	0.58862	0.3343	1.08224
Egfl8	3.24587	50.7124	0.566212	0.103644	0.042495	0.0163553	0.0399801	0.0029558	0.0242024	0.0287867	0.0137542	0.013062	0
Hey1	2.68588	59.6486	0.527435	0.435037	0.107119	0.166342	0.168555	0.0817965	0.0819533	0.0329665	0.00873464	0.00413356	0
Fbln2	2.34198	66.8962	1.29398	0.471177	0.133772	0.213474	0.168162	0.0107389	0.0286731	0.158201	0.195543	0.088972	0.624906
Tm6sf1	2.9192	50.7016	0.462055	0.212085	0.0429058	0.0501896	0.0663621	0.0540678	0.0272808	0.0125735	0.0280434	0.0077098	0.301328
Ccnd2	4.07551	36.0702	0.435715	0.059315	0.012558	0.00402069	0	0.00925062	0.0120631	0.00948291	0.00601687	0.0083455	0.0524589
Mecom	1.89008	74.4135	0.661215	0.474643	0.144003	0.170845	0.134145	0.290329	0.309279	0.125529	0.191682	0.10795	0.295698
Prune2	6.40493	21.9582	0.114858	0.0571685	0.000167421	0.000652135	0	0	0.00207361	0.000473312	0.00264281	0.000950627	0
Slc26a10	3.80583	36.9376	0.033809	0.23489	0.0319017	0.0382159	0.017584	0	0.00186605	0.00276285	0.00147858	0	0.0152118
Htra1	4.13962	33.6655	0.574223	0.0266003	0.00922397	0.0089133	0.00861319	0.00370072	0.0075849	0.00629362	0.00602851	0.0119974	0.0229808
Cldn5	1.93138	70.5076	2.34794	0.925271	0.379503	0.316607	0.331524	1.52058	1.35934	0.227258	0.219541	0.102624	0.0752192
St8sia6	3.07019	43.3155	0.261137	0.157357	0.0228566	0.0406115	0.0256846	0.02621	0.0207216	0.0225713	0.0213906	0.0232473	0.00561421
Cystm1	5.14557	25.5808	0.0535463	0.0559566	0.00466469	0.00149782	0	0	0	0.000806927	0.000850608	0	0.00901834
Depp1	2.39637	52.9856	0.609845	0.890672	0.276702	0.212806	0.317755	0.224804	0.220094	0.140574	0.18916	0.0632945	0.149245
Dusp26	3.51441	35.6442	0.323466	0.0954845	0.0248488	0.0138891	0.03186	0.0127153	0.0294138	0.00326302	0.00236359	0	0.00573504
Gadd45g	2.05622	60.6674	0.813785	0.480959	0.13085	0.13126	0.201451	0.0706721	0.100914	0.192099	0.296474	0.250977	0.69631
Adra2c	18.6925	6.57753	0.0535839	0.00143791	0	0	0	0	0	0	0	0	0
Dkk2	3.10237	38.4997	0.363789	0.136404	0.0320808	0.0461527	0.0180035	0.00832897	0.0241564	0.00281131	0.00191299	0.00180095	0.00724142
Zeb2	4.35548	27.2478	0.160508	0.05314	0.00476008	0.00264112	0.0118677	0.00449354	0.00276278	0.00253913	0.00293887	0.00106113	0.0136197
Jag1	2.16588	54.5965	0.743194	0.185467	0.0735435	0.0658441	0.0905172	0.149823	0.14476	0.110154	0.0871652	0.0831171	0.191829
Id1	1.69364	69.2842	1.93068	1.50052	0.791403	1.04386	0.946696	0.327468	0.484026	0.476005	0.314637	0.197359	0.593219
Ccdc184	3.67171	31.8024	0.0463375	0.0979293	0.0105306	0.0108292	0.00384598	0.0013594	0.00595191	0.0100828	0.00875925	0.00318676	0.0101236
Gipc2	4.7897	24.107	0.0977849	0.049202	0.00346499	0.00388214	0.00459911	0	0	0.00167234	0.00311911	0.000735852	0
Alox12	3.17592	36.2226	0.113356	0.214503	0.0530758	0.0354897	0.0478715	0.00276341	0.00560978	0.00398908	0.00273152	0.0010326	0
Smpdl3a	2.21572	51.709	0.684235	0.29671	0.123448	0.124582	0.106318	0.0183825	0.0309866	0.0699802	0.0833636	0.0632217	0.126144
Slc9a3r2	1.51868	74.0607	1.29972	1.25977	0.800297	0.754236	0.646977	0.389839	0.408017	0.337538	0.193653	0.108674	0.253715
Fads3	3.7688	29.8187	0.117538	0.0863426	0.00402632	0.00339387	0.00360311	0.0140354	0.00751809	0.00134687	0.0170926	0.0184481	0.00467817
Kcnn4	5.88994	18.6494	0.172133	0.00644279	0.000412817	0.00143398	0	0	0.0005224	0.000563381	0	0.000755546	0
Fam181b	3.84906	27.1004	0.23751	0.0667748	0.0145595	0.00619685	0.00436065	0.00406611	0.00855935	0.00324203	0.00372121	0	0.016497
Tubb2a	1.94509	53.0134	0.420942	0.586323	0.307831	0.143704	0.250726	0.149395	0.16484	0.133459	0.0614789	0.0175207	0.126389
Ifitm10	3.90584	25.055	0.19103	0.0437609	0.00358578	0.00848677	0.0018092	0	0.000654684	0.00270584	0.00550275	0	0.0323774
Cd36	2.19039	44.4046	0.534657	0.630245	0.262601	0.174778	0.176007	0.0541787	0.118184	0.0353631	0.0927601	0.026501	0.716723
Afap1l2	4.33212	21.6888	0.171908	0.0376225	0.00323571	0.00220633	0	0	0.000589692	0	0.0120895	0.00242611	0.0189814
Trpv4	4.964	18.822	0.193505	0.0324071	0.00160579	0.00261402	0.00409916	0	0	0.00304191	0.00114967	0	0.0627319
Olfr71	25.8618	3.54786	0	0.00326872	0	0	0	0	0	0	0	0	0
Sncg	2.20372	40.7971	0.764399	0.368507	0.142041	0.110748	0.134465	0.0216573	0.0257024	0.120676	0.134822	0.0701021	0.629503
Cxcl12	1.44777	60.4662	0.650364	1.94209	1.11612	1.22042	0.910087	0.159616	0.2591	0.531664	0.158275	0.0499451	0.344927
Ccn3	2.96069	29.3828	0.0799104	0.143648	0.0176369	0.0230882	0.0275518	0.0431842	0.0398589	0.0147047	0.0155895	0.00737216	0.0489136
Sat1	1.40122	61.7918	1.24358	1.15538	0.736784	0.612377	0.731001	0.583887	0.657476	0.55157	0.33765	0.255051	0.667082
Tppp3	3.38687	24.0155	0.213888	0.0763874	0.0126526	0.0123906	0.02186	0.00880539	0.00857459	0.0103877	0.00784027	0.00337637	0.0783027
Pcolce2	20.0389	4.03874	0.0269989	0	0	0	0	0	0	0	0	0	0
Ebf1	1.14256	70.5194	0.953233	1.19398	0.773493	0.790324	0.522248	0.371358	0.625436	0.637368	0.54022	0.405817	0.948676
Tcf23	19.9035	4.03877	0	0.00486759	0	0	0	0	0	0	0	0	0
Kazald1	3.73549	21.4905	0.204929	0.0229721	0.00578294	0.00394738	0.00329897	0	0.001761	0.00788273	0.00446904	0.00368641	0.0412503
Angpt1	21.0532	3.72038	0.0108145	0.00174336	0	0	0	0	0	0	0	0	0
Pls3	1.56586	49.9352	0.53425	0.566976	0.294871	0.276087	0.262434	0.342311	0.279043	0.234352	0.199938	0.123157	0.192465
Prom1	4.69014	16.5505	0.0652428	0.046378	0.00528703	0.00104832	0	0.00216925	0.000633113	0.000585228	0.000588694	0.00182979	0.00541383
Cthrc1	4.937	15.5626	0.109743	0.0199336	0.00163938	0.000293705	0	0	0	0	0	0	0.0540938
Lima1	2.08405	36.0371	0.391616	0.194894	0.0464585	0.0608096	0.0192569	0.063986	0.0499441	0.0637316	0.0990345	0.0806215	0.178403
Crispld1	3.69983	20.2978	0.164425	0.0607224	0.0125176	0.00738356	0.00436065	0	0.00125129	0.000894479	0.00350265	0.00367258	0.06486
2310039L15Rik	20.1145	3.72041	0	0.00323321	0	0	0	0	0	0	0	0	0
Icam2	1.27945	58.0184	1.5479	0.826321	0.451567	0.500253	0.606439	0.811191	0.637758	0.425683	0.439463	0.343616	0.480716
Mgp	4.52329	16.1798	1.42636	0.0196583	0.00268427	0.00243152	0.00204216	0.00443257	0.00608239	0.00926746	0.0111974	0	0.982358
Aif1l	3.34422	21.8578	0.0942969	0.0708593	0.00394531	0.00398882	0.00380165	0.0699117	0.0212564	0.00336961	0.00393475	0.0141793	0
S100a11	1.21984	58.0319	1.27152	0.887701	0.401102	0.550371	0.599738	1.21528	0.713103	0.477253	0.351903	0.342347	0.722637
Gkn3	29.6154	2.3563	0.537924	0.00448784	0	0.000723583	0	0	0	0.000685241	0	0	0.0175655
Ltbp4	1.67437	41.491	1.32558	0.712467	0.401623	0.578498	0.338201	0.0967137	0.127301	0.201913	0.181123	0.0680204	0.557647
Hist1h2bc	2.39188	28.779	0.411307	0.224819	0.0693644	0.0797897	0.0751636	0.0508114	0.0447321	0.0324269	0.0335299	0.034569	0.0312563
Gata2	2.04416	33.6414	0.435869	0.247393	0.104153	0.0993289	0.122264	0.040926	0.0645179	0.0666447	0.055066	0.0459074	0.0953817
Atp2b2	22.3491	3.05489	0.0125566	0.00217995	0	0	0	0	0	0	0	0	0
Cybrd1	16.1297	4.19702	0	0.00421035	0	0	0	0	0	0	0	0	0
Efnb2	1.63325	41.2453	0.430625	0.424047	0.243433	0.232976	0.237392	0.0828668	0.118786	0.0674716	0.0378095	0.0250473	0.0979815
Ptger4	4.11595	16.1242	0.143944	0.0195923	0.00468434	0.00172755	0.00774696	0	0.000883944	0	0.00239772	0	0.0262664
Cyth3	2.25331	29.2116	0.421573	0.127133	0.0671056	0.0459441	0.0285227	0.0323682	0.0324841	0.0305791	0.0307975	0.00796028	0.0341285
Tmem158	3.07342	20.5267	0.217376	0.0773844	0.0108572	0.0130964	0.0463813	0.00883455	0.0192318	0.00795315	0.00891927	0.00359916	0.28513
Ptprb	1.41111	44.0434	0.961766	0.628862	0.412867	0.438689	0.344912	0.0987536	0.161446	0.1779	0.16801	0.0640627	0.928267
Cst3	1.1123	55.7899	2.99635	1.32559	1.05059	0.91705	0.86899	0.694166	0.79243	0.966583	1.76206	1.83058	2.50809
Klf9	2.03756	30.1629	0.540515	0.317209	0.16544	0.102069	0.116088	0.0397189	0.0473902	0.0454991	0.0900978	0.0415954	0.249003
Vipr1	17.3559	3.48703	0.0209231	0	0	0	0	0	0	0	0	0	0
Ifi27l2a	2.0648	29.2347	0.424872	0.237586	0.0674658	0.0961977	0.197762	0.0514068	0.102669	0.0786512	0.182873	0.144485	0.147968
Pmp22	2.55233	23.6484	0.234657	0.168987	0.072781	0.0368539	0.0454935	0.0117763	0.0153787	0.0222443	0.00984091	0.00189735	0.0587741
Gsdma	15.3315	3.82603	0	0.00481239	0	0	0	0	0	0	0	0	0
Ephx1	2.991	19.2092	0.214072	0.0913342	0.0294141	0.0221304	0.0178046	0.00390163	0.00220866	0.00775341	0.00448587	0.00287716	0.0534767
Prdm16os	18.7995	3.0311	0.0108015	0.00145445	0	0	0	0	0	0	0	0	0
Alas1	2.00243	28.4308	0.26385	0.182675	0.0733481	0.0526361	0.0778969	0.0411662	0.0713262	0.0522762	0.0488277	0.0358309	0.0295196
Dhh	3.27496	17.1618	0.209019	0.0324794	0.00182907	0.00217579	0.00860212	0	0.00178575	0.0030843	0.0202057	0.0144662	0.039466
Slc27a3	2.43793	23.0364	0.110242	0.14232	0.0517667	0.036843	0.0276262	0.00367122	0.00456507	0.0140895	0.0134424	0.00781892	0.123348
Pdgfa	2.98784	18.7545	0.163044	0.0490241	0.00865666	0.0107092	0.0121275	0.0406471	0.0254552	0.00254404	0.00512884	0.000933033	0.0119257
Klf6	1.40989	39.3539	0.879399	0.767713	0.403706	0.333644	0.456433	0.554032	0.537691	0.224318	0.374557	0.304016	0.423404
Igdcc3	7.24545	7.52887	0.0198167	0.0080798	0.000476606	0	0	0	0	0	0	0	0
Ly6a	1.41257	37.9498	2.67976	2.06893	1.34836	1.57019	2.50121	0.386765	0.638146	0.762949	0.417416	0.144702	0.729258
Fstl1	2.20785	24.2641	0.389041	0.132551	0.0374315	0.0445219	0.0315383	0.0290145	0.0267174	0.0377909	0.0607802	0.060003	0.16595
Ckb	2.54782	20.9994	0.201456	0.144865	0.0739793	0.0322392	0.0448032	0.00432767	0.0123226	0.00567082	0.0105131	0.00208151	0.00900244
Cdk14	5.40895	9.8531	0.102503	0.0118916	0	0.000404309	0	0	0.00227528	0.000861021	0.000795792	0	0.0165749
Pir	2.80342	18.98	0.0902569	0.0599852	0.015722	0.00960867	0.00768435	0.00636182	0.00479811	0.0141103	0.00602251	0.00332444	0.126527
Ly6c1	1.06357	49.4135	3.2368	3.11646	2.58732	2.63693	2.80056	0.847216	1.20607	1.39676	0.648426	0.208044	0.820891
Specc1	4.15109	12.3395	0.0873473	0.0212933	0.00286231	0.00196714	0.00500069	0.00454949	0.00242033	0	0	0.000746884	0.0269022
Fhl1	4.32517	11.7981	0.145682	0.0111935	0.00212182	0.00079144	0	0.00432767	0.00197375	0	0.00206624	0.000814296	0.0159734
P2ry2	2.78974	18.2025	0.0732107	0.0914965	0.0228263	0.0229629	0.018666	0.00343001	0.0155322	0.0116132	0.00204715	0.000987006	0
Mn1	2.952	17.0709	0.142078	0.0983591	0.0225455	0.0206871	0.0181613	0.0166938	0.00599021	0.0124949	0.0102515	0.00264062	0.00472889
Scara3	8.36483	5.86352	0.0697959	0.00198811	0.000282332	0	0	0	0	0.000685241	0	0	0.0144559
Ier2	0.95968	50.191	1.97685	2.52253	2.45703	1.15739	2.00873	0.660676	1.40186	1.75216	1.38879	0.991249	1.47971
Tcf15	1.92497	24.9495	0.278765	0.257272	0.131197	0.0872753	0.0752915	0.0828576	0.105257	0.0257331	0.0258709	0.0138819	0.0559446
Dlk1	10.2449	4.64246	0.0300783	0.00210866	0	0	0	0	0	0	0	0	0.00887891
Lmo7	2.86571	16.5843	0.2872	0.0530292	0.0144842	0.0145748	0.0227467	0.0322679	0.0295128	0.00717276	0.00895269	0.00140612	0.0711314
Plscr1	1.74278	27.1634	0.243161	0.360184	0.138006	0.132317	0.118449	0.0694525	0.0692688	0.0954139	0.137237	0.0933262	0.169791
Vim	0.905438	52.1407	2.31888	1.82766	0.926745	1.17737	1.17507	3.05872	2.45525	1.31472	1.12512	0.741837	1.69465
Hacd4	3.2607	14.4643	0.129069	0.0493452	0.0112757	0.00783003	0.00500144	0	0.00632311	0.00418347	0.00363413	0.00288557	0.050205
Lims2	1.725	27.2143	0.44001	0.365149	0.178966	0.178225	0.138666	0.0321083	0.034083	0.0992763	0.0864541	0.0276343	0.257561
Sms	2.31119	20.0715	0.13134	0.10974	0.0283306	0.0261169	0.0286203	0.0519541	0.03286	0.0188744	0.0195345	0.0144892	0.0376662
Aqp7	2.54524	18.1791	0.076077	0.114063	0.0370111	0.0240945	0.0333236	0.00956433	0.0142329	0.0082263	0.017172	0.0033999	0.0204373
Prkcd	2.84464	16.2585	0.0693827	0.0704505	0.0214557	0.0166083	0.00474932	0.0211965	0.0203489	0.00280149	0.00175559	0.00108623	0.0172829
Plcg2	4.23987	10.8988	0.0873006	0.0221777	0.0055411	0.0023755	0	0	0.00154784	0	0.000705665	0.000412818	0
Tmem178	4.68207	9.82273	0.0782619	0.0221428	0.00305484	0.00142234	0	0.00985611	0.00222175	0	0	0	0
Jag2	1.70279	26.9916	0.250526	0.196297	0.104742	0.11374	0.0733177	0.0617547	0.0906011	0.0435354	0.0212823	0.0176186	0.0458123
Mast4	1.13092	40.4095	0.880045	0.703167	0.454489	0.399181	0.453436	0.52985	0.560748	0.406621	0.24027	0.167607	0.214549
Eogt	1.95969	23.2992	0.24859	0.203987	0.0926929	0.0839557	0.088769	0.0762079	0.0784261	0.0469382	0.0320995	0.0150527	0.0464945
Mamdc2	4.04926	11.2025	0.0154663	0.0023395	0.000309981	0	0	0	0	0	0.000285088	0	0
Art3	2.16042	20.6892	0.350145	0.0993466	0.0513187	0.0451039	0.0745672	0.00574	0.0325564	0.0355448	0.0168404	0.0170052	0
Ppp1r15a	1.01049	44.2047	1.0576	0.942389	0.852855	0.363834	0.587617	0.196309	0.439956	0.670032	0.645308	0.437021	0.967781
Plekhs1	5.47673	8.07982	0.00721617	0.0151892	0.000514278	0.000460146	0	0	0	0	0	0	0
Pdgfd	1.94842	22.6892	0.348811	0.215991	0.0970072	0.108704	0.12598	0.0533194	0.0565203	0.0406364	0.0378372	0.013875	0.0576484
Tpd52	2.90076	15.0834	0.109903	0.0749014	0.018092	0.0169775	0.00841736	0.0118352	0.00294061	0.00553873	0.0109824	0.0125077	0.0158606
Palld	4.20384	10.3915	0.169423	0.00413378	0.00163265	0.00123318	0	0	0.0014249	0	0.000534924	0.000595052	0.0625206
Mannr	5.44997	7.99189	0.0171127	0.0079688	0.000876039	0.000518213	0	0	0	0	0	0	0
Lox	5.55311	7.83421	0.062555	0.00298114	0.00011072	0	0	0	0	0.000685241	0.000833481	0	0.0104282
Lsr	3.96684	10.9443	0.091335	0.0158496	0.00168029	0.00162612	0.00825147	0	0.000939071	0.00156045	0.00215645	0.000989533	0.0201345
Gata6	4.15748	10.4174	0.0712862	0.0220177	0.00100391	0	0	0.00441415	0.00164086	0.00171786	0.00679979	0	0.0664014
Cdkn1a	1.16881	36.8489	1.32035	1.18532	1.20238	0.405115	0.92482	0.154073	0.426786	0.638056	0.327634	0.198823	0.405808
Col5a2	4.39384	9.7876	0.0736441	0.0136894	0.000699492	0.000540045	0	0.00167987	0.00131355	0.000806927	0.00247226	0	0.0595892
Slc6a6	1.37752	31.0987	0.825169	0.695436	0.458114	0.444753	0.354483	0.00381351	0.0312543	0.398485	0.200542	0.105148	0.243284
Slc22a4	6.07682	7.00305	0.00972605	0.0132895	0	0.000244666	0	0	0	0	0.000495029	0	0.00879147
Ceacam1	1.81024	23.449	0.277745	0.226044	0.113449	0.128232	0.101332	0.0206502	0.0225683	0.0344654	0.0291498	0.00577349	0.13545
Sdcbp2	3.55648	11.9181	0.0817039	0.0254088	0.00344515	0.0024585	0.00236017	0.0128962	0.00620459	0.00283275	0.000875619	0.00143597	0.022847
Pthlh	5.18672	8.1401	0.0924124	0.000698816	0	0.000279545	0	0.00172913	0	0	0.00266077	0.000387526	0
Itm2b	0.740683	56.8988	3.05034	2.79547	2.32066	2.40217	2.64743	1.75274	1.92255	1.96887	2.02766	1.75485	2.27987
Cdk19	2.0799	20.2557	0.160073	0.0986053	0.0275909	0.0363696	0.0127616	0.0514177	0.0390016	0.0233553	0.0301999	0.0297959	0.0199427
Emp3	1.51618	27.5524	0.732892	0.328317	0.154018	0.198743	0.167655	0.175173	0.154468	0.22349	0.0932243	0.0629942	0.48713
Mgst1	1.8844	21.9488	0.643367	0.211942	0.107074	0.0994651	0.0485523	0.0414334	0.0437349	0.0409166	0.0772871	0.065494	0.41338
S1pr1	1.1162	36.4546	0.880953	0.721532	0.421238	0.510793	0.518298	0.285722	0.394473	0.369063	0.421885	0.320661	0.592661
Dusp8	2.0341	19.98	0.190797	0.0876746	0.0587927	0.0121792	0.0398848	0.00163289	0.0431686	0.0183169	0.0251351	0.0158077	0.0145847
Gm10037	16.1942	2.49046	0	0.00278486	0	0	0	0	0	0	0	0	0
Dusp1	0.918026	43.1733	2.56474	2.47987	2.48768	1.39396	1.97257	0.819716	1.67377	1.69656	1.29759	0.874633	1.59552
Btg2	0.971219	40.766	1.80679	2.11063	2.16113	0.911727	1.6341	0.511927	1.12406	1.28118	0.914023	0.591603	1.25481
Cd59a	2.30861	17.1126	0.219602	0.0971115	0.0188038	0.0257108	0.0257946	0.0184493	0.0211241	0.0205903	0.0387304	0.0188135	0.261254
Smad6	2.2562	17.456	0.224615	0.099115	0.0448585	0.0458085	0.0276944	0.00429211	0.00500188	0.0213612	0.0146767	0.00602503	0.0314863
Vcam1	1.81959	21.6229	0.361676	0.18927	0.0240444	0.0490874	0.1158	0.0343896	0.0548774	0.0539924	0.228065	0.21697	0.557851
Cdkn1c	2.47058	15.7939	0.114376	0.0916438	0.0243281	0.0241985	0.0312599	0.0104607	0.0289339	0.0139211	0.0103288	0.00361397	0.0751459
Atp2a3	4.5766	8.15754	0.0872971	0.00495803	0.00112292	0.000235509	0	0	0	0.00172193	0.000402523	0	0
Myom1	14.9367	2.49431	0.00325773	0.000477308	0	0	0	0	0	0	0	0	0
Olfr78	14.9367	2.49431	0.00325773	0.000477308	0	0	0	0	0	0	0	0	0
Cavin2	1.47778	24.1903	1.01883	0.542365	0.357656	0.390353	0.239411	0.116723	0.150641	0.130626	0.118468	0.0183676	0.951041
Tbc1d1	2.5668	13.8329	0.146039	0.0560672	0.0187959	0.00902655	0.0195813	0.0129531	0.0109123	0.0106952	0.00840767	0.00797704	0.00581809
Lurap1	5.89259	6.01961	0.0570794	0.00291933	0.000339184	0.000767052	0	0	0.000713321	0	0.000260083	0	0
Sgpp2	6.11735	5.75242	0.00998658	0.0121216	0	0.000381715	0	0	0	0	0.000246432	0	0
Cald1	1.56363	22.3615	0.444166	0.319688	0.200157	0.214235	0.147275	0.0884947	0.1054	0.0539982	0.0226378	0.00842117	0.0367128
Id3	0.996033	34.1956	2.24044	1.88989	1.18757	1.92091	1.39933	0.505547	0.777251	1.01263	0.61484	0.488447	0.877382
Sfxn3	1.54035	21.9864	0.173852	0.221045	0.0979161	0.110083	0.0710703	0.106401	0.0902459	0.0848106	0.0629307	0.0536921	0.10778
Hspb1	0.842289	39.8473	1.83116	2.37932	2.1748	1.62578	1.8905	1.26625	1.63003	1.54972	1.04685	0.532544	1.09861
Runx1t1	3.5284	9.50952	0.0434377	0.0263977	0.0031861	0.00167598	0.00429127	0.00172913	0	0.00232417	0.00134024	0.00244103	0.0685336
Gstm1	1.46114	22.9508	0.487624	0.35029	0.230414	0.218372	0.207062	0.0631716	0.146031	0.124432	0.0813289	0.0306773	0.240637
Fam20a	2.52113	13.2427	0.079058	0.0541153	0.0205769	0.0213565	0.0111969	0.00163289	0	0.00138899	0.00280771	0.00351573	0.0307364
Mapk3	1.03911	31.7366	0.769619	0.66394	0.396775	0.439648	0.394174	0.422882	0.387311	0.329016	0.325044	0.263123	0.332558
Unc13b	3.13466	10.4219	0.0511591	0.0232052	0.00350288	0.00334217	0.00487221	0.00956141	0.00343487	0.00100356	0.00438127	0.0103998	0
Degs2	6.06808	5.36562	0.0605	0.0063236	0.000209861	0.000374276	0	0	0	0	0.000833481	0	0.00476531
Lypd1	8.36705	3.82981	0	0.00629075	0	0.000710365	0	0	0.00297043	0	0.000614271	0	0
Rsph9	4.88076	6.56171	0.0545036	0.0110716	0.00051379	0.000951548	0.00453642	0	0	0	0.000849145	0.000901248	0
Tspo	0.845454	37.8632	1.67801	1.10384	0.766328	0.84335	1.13286	0.777833	0.775272	0.792039	0.868747	0.741815	0.802611
Ssu2	1.60135	19.9487	0.17556	0.301209	0.169159	0.178365	0.10021	0.0260514	0.0254604	0.0478776	0.00862904	0.00272712	0.0029895
Pdlim2	2.03555	15.667	0.321528	0.0707074	0.0304207	0.0337091	0.03693	0.0419314	0.03761	0.0304302	0.0274368	0.00981481	0
Rftn1	1.95515	16.3063	0.115151	0.14064	0.0729259	0.0416546	0.0298728	0.0222264	0.0311187	0.0210547	0.0224733	0.0158969	0.0755911
Nck1	0.941789	33.7897	0.665886	0.930443	0.57312	0.592673	0.72446	0.475819	0.543262	0.671681	0.568611	0.357864	0.381659
Podxl	1.28429	24.628	0.705126	0.501522	0.389768	0.392482	0.34452	0.0938877	0.108211	0.127704	0.0619159	0.0199363	0.0974791
Ank3	4.25771	7.12147	0.0438008	0.0127912	0.00219675	0.0010228	0	0	0.000474271	0.000642644	0	0	0
Prex2	1.20559	24.9427	0.465994	0.453878	0.233851	0.375976	0.313488	0.146115	0.177434	0.163187	0.126556	0.0616025	0.365216
P4ha2	2.31047	12.8908	0.106819	0.0585717	0.0194517	0.0261369	0.0184904	0.0081037	0.0123063	0.0133919	0.0106199	0.00920435	0.0216668
Il20rb	2.30311	12.8842	0.0918266	0.0590789	0.0115474	0.0214654	0.0189796	0.0141347	0.0153433	0.0177492	0.013422	0.00691116	0.00494746
Card19	1.15229	25.6957	0.456807	0.334383	0.215584	0.183137	0.178348	0.177443	0.215532	0.18225	0.177814	0.129905	0.377609
Gm9780	4.6065	6.38437	0.0461302	0.00719451	0.00130816	0.000704026	0	0	0	0	0	0	0.00476531
Fbn1	2.80756	10.3807	0.0731903	0.0231076	0.00494548	0.00341589	0.00575934	0	0.00232668	0.00145621	0.00511106	0.00157506	0.133027
Foxp1	1.0032	29.0266	0.684057	0.576147	0.409426	0.392454	0.382668	0.146492	0.215628	0.288489	0.343438	0.292181	0.693281
Klf12	4.76866	6.07718	0.0375258	0.0122454	0.00102812	0.000213476	0	0	0	0	0	0.000967758	0.0155698
Cd9	0.869246	32.98	1.42475	1.11941	0.731971	0.814575	0.742956	0.789329	0.732182	0.823798	0.848403	0.521531	1.44858
Tpgs2	1.69285	16.9333	0.116083	0.145003	0.0572875	0.0632807	0.0530828	0.0572674	0.0493277	0.0368211	0.0357497	0.0423707	0.063651
Timp3	1.09591	26.0252	1.59385	1.01322	0.907387	0.589144	0.819708	0.646374	0.844647	0.47128	0.510223	0.343625	0.432945
Fgfr3	1.9879	14.1956	0.250629	0.0691589	0.0335479	0.0384251	0.0274847	0	0.00696265	0.0187643	0.0297162	0.0218083	0.0258371
Efhd1	2.16805	12.8095	0.131057	0.149204	0.0913162	0.0248223	0.0308119	0.00298193	0.00657495	0.00299984	0.00662104	0.00129352	0.0328199
Hs3st1	1.98392	13.9578	0.194558	0.11022	0.0270358	0.0409408	0.0294868	0.0146776	0.0143717	0.0211821	0.0514535	0.0342872	0.469305
Fam81a	4.61298	5.94041	0.0298983	0.00740898	0.000989707	0	0.00560964	0	0.000474271	0	0	0	0
Plcl1	3.21485	8.45806	0.0287839	0.0159391	0.0027311	0.00379272	0	0.00275133	0.00550839	0.000819471	0.000437268	0	0
Serpini1	4.01756	6.6673	0.0514052	0.00999647	0.00261008	0.00183907	0	0.00205776	0	0	0	0	0.00541383
Lpar4	1.53048	17.4006	0.0431552	0.153654	0.0634738	0.0636173	0.0603534	0.0922282	0.0974415	0.04111	0.0362045	0.0368722	0.0546945
Slc16a11	4.9975	5.30819	0.0238165	0.00536951	0.00103389	0.000309184	0	0	0.000904463	0	0	0	0
Amd1	1.61743	16.3998	0.132617	0.0850346	0.0397199	0.0282789	0.0252833	0.0528011	0.0346888	0.0303115	0.0356777	0.0464309	0.0616853
Spin4	2.87412	9.224	0.0492864	0.0288679	0.00530756	0.00477149	0.00739679	0.0102266	0.00202417	0.00439855	0.0090966	0.00341767	0.0428965
Castor1	1.90427	13.8824	0.140303	0.120739	0.0486359	0.064971	0.0429225	0.0141262	0.0270177	0.0356602	0.0165953	0.00703127	0.0510328
Eif1	0.488586	53.9137	2.79388	2.56811	2.5646	2.00037	2.31431	1.97875	2.17076	2.17724	2.0191	1.92565	2.07879
Id2	1.42933	18.3508	0.403257	0.232181	0.115203	0.12536	0.107069	0.0278899	0.0554217	0.0846217	0.141901	0.175578	0.154471
Apba1	4.59574	5.70562	0.0293863	0.00418853	0.0012704	0	0	0	0	0.000319364	0	0	0
Plk2	1.1601	22.4658	0.330071	1.12455	0.817273	0.447931	0.629725	0.6128	0.885438	0.302388	0.312106	0.203994	0.460676
Junb	0.669578	38.8387	2.43041	2.85135	3.21822	1.4935	2.60243	0.904985	1.98468	2.37601	1.93344	1.49498	2.51369
Plscr2	1.11895	23.1135	0.330049	0.746337	0.474857	0.502351	0.75078	0.105754	0.149752	0.303785	0.29364	0.220395	0.338059
Ngf	5.75976	4.47198	0.00956354	0.00439185	0	0.000224093	0	0	0	0.000806927	0	0	0
Epha4	2.00895	12.7794	0.092645	0.0865187	0.0365491	0.0229537	0.0124835	0.011167	0.0140434	0.00609763	0.0221695	0.0401465	0.101939
Creb5	1.91496	13.3353	0.058641	0.0746028	0.013362	0.0112264	0.0232332	0.115531	0.09614	0.0165815	0.0115986	0.0070557	0.00401169
1700003F12Rik	2.83251	8.94158	0	0.00224529	0	0.000331627	0	0	0	0	0.000612779	0	0
Plscr4	1.67684	15.0048	0.185752	0.187911	0.0859747	0.106145	0.0724788	0.0246601	0.0381725	0.0483283	0.0462798	0.0244101	0.0837927
Crip2	0.758058	33.019	1.80412	1.57133	1.27855	1.41937	1.15937	1.21593	1.14979	1.12126	0.892077	0.589035	1.33583
Heg1	1.02941	24.2781	0.847623	0.460781	0.302406	0.4458	0.27884	0.182256	0.230273	0.275551	0.341372	0.297722	0.577608
Stom	1.4833	16.8458	0.107725	0.23319	0.108807	0.137838	0.170663	0.0197042	0.0304609	0.0601146	0.0572175	0.0357627	0.109658
Vegfd	4.11556	6.04002	0.0137758	0.0108287	0.000467664	0.00148958	0.00236017	0	0.00202	0	0	0	0
Plcd3	3.50064	7.07702	0.0285295	0.015888	0.00192344	0.0028739	0.0031176	0.00416263	0.00110266	0.000512333	0.000953382	0.000916566	0.0217672
Foxn3	1.22181	20.2417	0.402393	0.270233	0.156853	0.165579	0.0864504	0.109516	0.117388	0.104704	0.154159	0.124498	0.353164
Gulp1	1.77685	13.8907	0.0834319	0.108493	0.0378517	0.0360294	0.0316752	0.0333471	0.0360952	0.0384512	0.0228239	0.0226384	0.09681
Tpst1	1.81554	13.5868	0.147221	0.11911	0.0480299	0.0443003	0.0464241	0.0405742	0.0574699	0.0150786	0.0284176	0.0188815	0.0260999
Spock2	4.19086	5.8631	0.0480229	0.012062	0.00173365	0.000354181	0	0	0.000474271	0.00145334	0	0	0.0310835
Tanc2	2.61944	9.33262	0.10285	0.0279578	0.0111506	0.00576761	0.00618257	0.0048916	0.00338954	0.00535145	0.00807113	0.0087626	0.0124226
Gadd45b	1.1506	21.1417	0.283525	0.296234	0.256989	0.0737205	0.155129	0.0332238	0.140416	0.215321	0.12611	0.102264	0.129631
Elovl7	2.95213	8.18845	0.0144107	0.033509	0.00224214	0.00174293	0	0	0.00213027	0.000718828	0.00742605	0.0160906	0.00852153
Mpzl1	1.07658	22.2349	0.441851	0.532674	0.357617	0.369927	0.311043	0.380523	0.408138	0.219134	0.104712	0.0459477	0.120656
Slc12a5	4.68602	5.08465	0.0176172	0.0103341	0.000925233	0.000607105	0	0	0	0	0.000188821	0	0
Cecr2	3.46171	6.88142	0.0229505	0.020295	0.00234614	0.00216892	0.00504985	0.00216925	0.00363037	0.000657902	0.00380229	0.00198756	0
Zap70	5.93738	3.9836	0.00744528	0	0	0	0	0	0	0.000241544	0.000354364	0	0
Rdx	0.950696	24.8747	0.630039	0.547569	0.378758	0.388143	0.324956	0.231516	0.271673	0.294982	0.340806	0.283584	0.548071
Pik3ip1	1.74436	13.5415	0.13235	0.121869	0.0525518	0.0621148	0.0451147	0.0204705	0.0463929	0.0340408	0.0250969	0.0131941	0.0464836
Tbx3	1.65609	14.1827	0.0704544	0.12063	0.0506878	0.0677205	0.0380002	0.0259737	0.0472887	0.0289005	0.0239493	0.0152002	0.0207873
Gpr160	2.65757	8.75441	0.02107	0.0442483	0.0113608	0.0102607	0.0147948	0	0.00294096	0.00181045	0.00275769	0.00147612	0
Ehd1	1.54171	15.0516	0.299053	0.144371	0.0526735	0.0635913	0.0766499	0.0913728	0.10769	0.0492898	0.0750299	0.078394	0.0464712
Rassf9	1.8879	12.2309	0.108597	0.113143	0.031345	0.0562315	0.0332343	0.0212102	0.0169468	0.0272816	0.0273357	0.0105032	0.173148
Ptprj	3.15629	7.30325	0.101011	0.00822688	0.000293978	0.0018159	0	0	0	0.00275931	0.00756501	0.00811973	0
Utrn	1.21636	18.7506	0.366251	0.312154	0.187441	0.214443	0.195881	0.0831346	0.115877	0.14431	0.130463	0.108044	0.224381
Scube3	2.21784	10.2812	0.0461742	0.0562207	0.0238608	0.0307851	0.0095921	0	0.00704119	0.00748334	0.00286332	0.000603131	0
Ybx1	0.667886	33.7357	1.35358	1.21449	0.856334	1.03636	1.04912	0.979796	1.03995	0.878602	0.950741	0.895068	0.965966
Lrrc32	1.40828	15.9325	0.413373	0.317912	0.260506	0.16236	0.145093	0.0302873	0.0581587	0.0683258	0.057438	0.0235068	0.143355
Klf3	1.0822	20.4559	0.494924	0.370033	0.272358	0.261087	0.258013	0.265366	0.234172	0.149236	0.133379	0.0923201	0.244739
Cltb	0.996377	22.1903	0.632803	0.494845	0.313324	0.362157	0.506284	0.193986	0.274393	0.282622	0.263702	0.186532	0.393708
Arid5a	1.48205	14.8975	0.172947	0.156672	0.0933866	0.0369143	0.105682	0.0502729	0.0623713	0.0646328	0.0528757	0.0359054	0.0867419
Cp	3.90211	5.62075	0.0794173	0.0028178	0.000807319	0.000994382	0.00558203	0	0.0019899	0.00253628	0.00640812	0	0.0238618
Arl2bp	1.4171	15.3873	0.319829	0.183777	0.10979	0.119665	0.125567	0.106127	0.101247	0.0689036	0.0673743	0.0511594	0.0986048
Slc45a4	3.18529	6.83668	0.0241105	0.0188263	0.00283142	0.00356164	0.00118161	0	0.00531457	0	0.000332084	0.000722504	0.00905883
Ankrd33b	1.84555	11.7887	0.0490818	0.121184	0.0527168	0.0518983	0.0785458	0.00265038	0.0102699	0.0234207	0.0196439	0.0102716	0.00975546
Laptm4a	0.765414	28.348	1.73562	1.46146	1.15923	1.23701	1.42793	0.884786	0.992659	1.04862	1.01612	0.760972	1.22718
Bhlhe41	5.62169	3.81784	0.0386532	0.00645474	0	0.000979763	0.00430222	0	0	0	0	0	0
Srgn	1.05224	20.3534	1.18627	0.594177	0.528288	0.40679	0.452863	0.137288	0.232542	0.316532	0.358598	0.216771	0.650457
Tob1	1.01226	21.0383	0.539244	0.394826	0.419881	0.168439	0.210442	0.0749399	0.225085	0.205988	0.155413	0.117674	0.301743
S100a10	0.809115	26.2469	0.713656	0.739034	0.414444	0.376296	0.429154	0.930504	0.678034	0.506403	0.598596	0.469097	0.860521
Mettl7a1	2.62487	8.03965	0.169815	0.0185562	0.0115798	0.00854457	0.0155876	0.0129834	0.00189694	0.00416436	0.00325489	0.00525103	0.0360489
Chd3	1.45669	14.2762	0.174357	0.0942433	0.0481183	0.0618268	0.043961	0.0277874	0.0633428	0.0512039	0.0303559	0.0327243	0.00401169
Jam2	1.21047	17.1062	0.402192	0.410585	0.235312	0.246062	0.222802	0.0395338	0.0971371	0.164839	0.245857	0.136815	0.7443
Tubb2b	4.46101	4.63853	0.0247886	0.0101029	0.000176984	0.000735988	0	0	0.00400477	0	0.000442632	0	0.00680175
Nuak1	2.17059	9.47537	0.139368	0.0343801	0.00364367	0.00517877	0	0.00888163	0.00751814	0.00800772	0.0264391	0.018834	0.377152
Adam23	9.93397	2.05678	0	0.00128176	0	0.00055891	0	0	0	0	0	0	0
Fzd6	1.78519	11.3962	0.0967285	0.0929084	0.0417141	0.0488714	0.0262455	0.0421966	0.0328252	0.0171894	0.021024	0.0123156	0.0734092
Rhpn2	2.82417	7.18297	0.0808972	0.0253827	0.0125762	0.00713495	0.020056	0	0.00278927	0.00286003	0.000731456	0.00057727	0
Rasd1	2.10207	9.61252	0.20203	0.207037	0.124131	0.0376708	0.0776164	0.00371397	0.0357901	0.0210979	0.00951638	0.00515633	0.0183549
Pdlim7	1.41731	14.1267	0.223986	0.146918	0.0701641	0.0555903	0.0521948	0.142856	0.0644167	0.0509004	0.0707145	0.0478937	0.089276
Tmem47	1.12592	17.7271	0.250181	0.264206	0.141992	0.145718	0.149907	0.177016	0.15754	0.118052	0.137322	0.106437	0.117308
Slc3a2	1.03711	19.0374	0.737797	0.78915	0.584744	0.575615	0.65597	0.231653	0.285266	0.408341	0.359021	0.231527	0.670637
Ubb	0.437632	44.9485	2.98115	3.03688	2.80729	2.53232	2.79897	2.42336	2.61935	2.64605	2.41131	2.16688	2.24137
Arid5b	1.05172	18.6681	0.446432	0.376773	0.23065	0.251225	0.194668	0.0859929	0.13621	0.169763	0.197262	0.145899	0.517924
Phlda3	1.7812	10.9118	0.146062	0.0887034	0.0232154	0.0426565	0.0373673	0.0686726	0.0489188	0.0241581	0.0237646	0.0271883	0.100469
Magix	1.45126	13.3821	0.091327	0.180299	0.101687	0.115987	0.0615701	0.0323645	0.0367962	0.0337545	0.00795494	0.00181472	0.00582018
Megf9	2.77405	6.97566	0.0504717	0.0220364	0.00577266	0.00610836	0.00234274	0.00607652	0.000691949	0.00423335	0.00434568	0	0.0143896
Snx18	1.99617	9.59925	0.164658	0.0388189	0.0124095	0.0142369	0.0215481	0.0071388	0.0100281	0.00889099	0.0255255	0.0314883	0.0750356
Ass1	1.57636	12.0881	0.283675	0.0943165	0.0456889	0.036967	0.0421162	0.00567938	0.0162181	0.0369539	0.0720578	0.0485504	0.152865
Hspa1b	1.36419	13.7716	0.15783	0.177767	0.0898853	0.117254	0.0978566	0.126799	0.0973944	0.0522567	0.03403	0.0243343	0.0247222
Sox13	1.61798	11.4662	0.185594	0.0876462	0.0445001	0.0573709	0.0411564	0.0276413	0.0350525	0.0284903	0.0207434	0.0148069	0.011102
Btg1	0.551429	33.4238	1.24463	1.49792	1.27913	1.10056	1.29598	1.00203	1.3879	1.16947	0.959281	0.777461	1.01587
Myl12a	0.473695	38.861	1.46922	1.2045	1.0733	1.02633	1.09633	1.60146	1.26602	1.00331	0.879166	0.627247	1.05901
Prdx4	0.936654	19.6143	0.446991	0.476707	0.275965	0.337622	0.209278	0.341051	0.350896	0.270893	0.308829	0.252936	0.15822
Cxcl1	0.752219	24.2451	0.501797	0.930194	0.919653	0.167535	0.60289	0.374175	0.83454	0.836339	0.92796	0.831181	0.411051
Tmem255b	1.74881	10.3975	0.196038	0.123865	0.067141	0.0579713	0.0695464	0.00411683	0.0111872	0.0506122	0.0291645	0.0115519	0.167628
Plat	1.81304	9.84697	0.0799481	0.100179	0.0499249	0.0412857	0.0262365	0.0256783	0.0257353	0.0186168	0.0175872	0.0138857	0.0450739
Bmp6	2.5166	7.0818	0.11621	0.021966	0.0095484	0.0113602	0	0.00376727	0.00228048	0.0104736	0.00961632	0.00272677	0.0158349
Col18a1	1.43972	12.3293	0.238141	0.111646	0.0204783	0.0371453	0.0281384	0.202498	0.115015	0.0411189	0.0765304	0.0959813	0.0834435
Cav1	0.505937	34.6632	1.07333	0.981324	0.748657	0.92772	0.730518	1.29223	1.05118	0.880565	0.783292	0.513216	1.12907
Sh3bp1	4.87397	3.59817	0.0278269	0.00257788	0.000163259	0	0	0	0	0.000241544	0.000263603	0	0
Lmcd1	1.18954	14.7199	0.803085	0.324793	0.291667	0.252617	0.260698	0.0195191	0.0933621	0.210087	0.0861345	0.0206046	0.256945
Fut8	1.50569	11.6239	0.0934736	0.19433	0.109432	0.108187	0.0625555	0.0452945	0.0487218	0.0401002	0.0276393	0.018882	0.0373623
Tec	2.21583	7.88662	0.00638134	0.0376544	0.013753	0.00922919	0.0129531	0.00952271	0.00938308	0.00388934	0.00128673	0.0023819	0.0294429
Bcar3	2.20866	7.89591	0.0369323	0.0449632	0.0160395	0.0126378	0.0128432	0.00328197	0.0179207	0.00230941	0.00590952	0.00117425	0
Rarb	7.13185	2.43919	0	0.00318136	0.000199464	0	0	0	0	0.00117765	0	0	0
Kitl	0.819002	20.9409	0.333063	0.595966	0.383638	0.386417	0.321229	0.299103	0.297686	0.307066	0.423119	0.345733	0.487114
Nts	2.98178	5.74744	0.0466864	0.0590791	0.00774507	0.0109868	0.00898858	0	0.00434333	0.000793961	0.000737875	0	0.00339727
Ano1	5.35242	3.19266	0.0196399	0.0041972	0.000408034	0	0	0	0	0	0	0	0
Avpi1	1.16837	14.5926	0.357448	0.135811	0.0854564	0.0663797	0.0549629	0.0197211	0.0815515	0.107389	0.138446	0.119358	0.26668
Ddit4	1.22974	13.7992	0.617162	0.32505	0.315713	0.150757	0.213773	0.0477415	0.0942099	0.131867	0.0994366	0.0599236	0.299719
Calml4	2.54518	6.65312	0.0888411	0.0237067	0.00485027	0.00867966	0.0138123	0.00385557	0.00109303	0.00391553	0.0105788	0.00520814	0.0495672
Syne2	1.58909	10.6513	0.166304	0.107978	0.067303	0.0670946	0.038356	0.0297064	0.025525	0.0223674	0.0258007	0.0104863	0.0776224
Eln	1.49461	11.3139	0.56889	0.0818424	0.0338627	0.0488339	0.0292615	0.00838946	0.0134525	0.0632941	0.139596	0.115773	0.558425
Ceacam2	1.45763	11.4853	0	0.00163517	0	0.000992092	0	0	0	0.00106679	0	0	0
Epb41l4a	1.88069	8.88151	0.111628	0.0342861	0.0217768	0.0218962	0.0262854	0.00191011	0.00646056	0.0140794	0.00202434	0	0.00783547
Nrip2	4.46765	3.73571	0.0304591	0.00453816	0.000798972	0.000616501	0	0	0	0	0.0011129	0.000916342	0
Hp	5.35685	3.10299	0	0.0050162	0	0.000154062	0	0	0	0	0.000394118	0	0
Fabp9	4.64561	3.56754	0	0.00403099	0.000502482	0	0	0	0	0	0	0	0
Klk10	8.08875	2.0392	0.0263701	0	0	0	0	0	0	0	0	0	0.00430662
Sos1	1.40668	11.6527	0.0640832	0.120264	0.0803163	0.0638364	0.081811	0.0214246	0.0303614	0.0339248	0.0255514	0.0358165	0.0282489
Osbpl1a	2.28527	7.16546	0.0515604	0.023252	0.00960573	0.00810884	0.0164849	0.00843619	0.0041818	0.00895541	0.0094894	0.00408096	0.0086335
Aig1	1.23711	13.1698	0.259268	0.202901	0.129107	0.143032	0.171819	0.0541345	0.0829593	0.090033	0.0635336	0.0502869	0.0918075
Slc48a1	1.21642	13.3578	0.145876	0.147736	0.0894474	0.07793	0.113505	0.0554116	0.0705187	0.0460884	0.0703224	0.0439352	0.0858515
Arhgap5	1.14471	14.1897	0.279143	0.220077	0.123322	0.136124	0.110654	0.0868325	0.104277	0.0971396	0.100118	0.0922682	0.0838292
Cav2	0.88545	18.2431	0.994828	0.789729	0.557303	0.591095	0.454023	0.741922	0.656507	0.460674	0.385868	0.25639	0.671678
Acvrl1	0.973368	16.5794	0.634029	0.53923	0.395457	0.431194	0.359102	0.142585	0.205926	0.287209	0.261887	0.14552	0.331104
Ddx5	0.607793	26.5194	1.64651	1.76336	1.67499	1.28123	1.5051	1.20891	1.36168	1.28159	1.22846	1.08352	1.38765
Fstl3	4.44371	3.62536	0.0240579	0.00511283	0.00151396	0.000452535	0	0	0	0.00100548	0	0	0
Gprc5a	2.63568	6.10777	0.0611405	0.0136416	0.00718783	0.00259837	0.00452386	0.00393716	0.00420394	0.00199261	0.00626999	0.00106335	0
Meox2	1.85373	8.64355	0.221176	0.0567318	0.0069215	0.00725406	0.00547923	0.00515821	0.00466236	0.00837361	0.0578265	0.054661	0.47174
1810006J02Rik	3.18434	5.02767	0.00806418	0.0149043	0.00177298	0.00203425	0.0112876	0.0019791	0.00265606	0.0027986	0.000277068	0	0.0062404
Abr	1.73156	9.20853	0.183169	0.0590895	0.032972	0.0324309	0.0104626	0.0159475	0.017393	0.0161067	0.0210176	0.0235737	0.0507471
Vps45	1.29115	12.3467	0.147828	0.167691	0.072724	0.117045	0.126937	0.0905139	0.0907343	0.0761345	0.0264012	0.0279884	0.0209516
Rnf152	1.80581	8.78207	0.057704	0.10595	0.0372805	0.0477461	0.0260393	0.0758274	0.0622827	0.0117129	0.00443446	0.00225842	0.00630703
Capn2	1.34395	11.6715	0.16037	0.185899	0.0995297	0.115982	0.0997903	0.0721228	0.0667394	0.0917814	0.0727863	0.0496072	0.0730297
Ccdc65	5.41261	2.89439	0.0121903	0.00124742	0	0	0	0	0	0	0	0.00118983	0
Fas	1.91497	8.17345	0.178251	0.0977781	0.0665062	0.0387064	0.0534754	0	0.00453364	0.0105142	0.0104532	0.00363922	0.03482
Fabp4	0.927003	16.8362	1.67962	1.72923	1.20215	1.51101	0.935742	1.1542	0.965472	1.10184	1.11533	0.250725	3.5732
Unc5b	1.40246	11.0337	0.0782902	0.153673	0.0733201	0.0957941	0.0739173	0.138454	0.0960399	0.0115378	0.0135245	0.00749902	0.00929654
Sdc1	3.08676	5.0042	0.0873058	0.00526546	0.00165275	0.00119351	0	0.00192467	0.000350342	0.00314069	0.00303077	0.00425376	0.0518613
Fbxo7	1.42242	10.7046	0.19921	0.117465	0.0737162	0.0588679	0.0611642	0.0116707	0.0315762	0.058627	0.0569607	0.0350764	0.0381073
Orai1	1.10543	13.757	0.225526	0.206419	0.109895	0.128706	0.0742351	0.0963206	0.131648	0.124217	0.1064	0.0774367	0.0887041
Fndc10	2.1679	7.00406	0.0264138	0.038425	0.00545352	0.00852484	0.0124759	0.0079775	0.00704717	0.00629896	0.0107381	0.0210914	0.0306223
Smad7	1.28904	11.7622	0.236989	0.135501	0.10716	0.102556	0.0894197	0.0278783	0.0295218	0.0733945	0.0359489	0.040115	0.0980017
Camk2d	1.16374	13.0256	0.34182	0.22671	0.142787	0.161755	0.118993	0.102812	0.108608	0.109314	0.115941	0.0947812	0.252287
Hsp90aa1	0.80906	18.7353	0.684262	0.639505	0.511774	0.372271	0.510077	0.478874	0.515811	0.452142	0.364852	0.277471	0.468661
Gucy1b1	3.87736	3.8901	0.0184188	0.0051365	0.001038	0.000276569	0.00288495	0	0	0.00128185	0.000517301	0	0
Mboat2	4.0177	3.75133	0.00401662	0.00862495	0.000954063	0.000641581	0	0	0.00228686	0	0	0.00105823	0
Mgll	1.15184	13.0616	0.582053	0.461031	0.431363	0.254842	0.226869	0.152176	0.159559	0.0705512	0.0641385	0.0157844	0.244731
Cx3cl1	1.80346	8.32606	0.273237	0.108767	0.0776832	0.0670764	0.0736273	0.0115175	0.0182964	0.0142076	0.00455716	0.00103455	0.0151832
Gfod1	2.02364	7.3912	0.0249948	0.0392921	0.00502359	0.00484586	0	0.0680612	0.0491045	0.00135103	0.00749155	0.0119995	0.0184175
Gpr68	2.02679	7.35398	0.0155414	0.0424139	0.0124917	0.0222824	0.0157659	0.00480906	0.00969066	0.00784543	0.000774538	0	0
Olfm2	4.31932	3.43919	0	0.00501321	0.00055382	0	0	0	0	0	0.000578991	0	0
1700057G04Rik	4.31917	3.43904	0	0.00546744	0.000526599	0.000453509	0	0	0	0	0	0	0.0047894
Jun	0.604622	24.4748	2.44219	2.79841	2.92211	1.77783	2.56052	1.04486	2.01114	2.25757	1.85683	1.58025	2.02376
Slc38a2	0.745625	19.8413	0.71558	0.688641	0.627665	0.448245	0.472815	0.566879	0.702939	0.348805	0.338316	0.246497	0.48807
Epas1	0.716954	20.5576	0.971967	0.836576	0.705352	0.816835	0.634325	0.25064	0.387892	0.511953	0.537443	0.387097	0.71443
Dnaja1	0.755377	19.4013	0.931036	1.00027	0.813258	0.642396	0.836302	0.613988	0.665146	0.628238	0.65701	0.517902	0.730625
Plekhb1	5.23969	2.78691	0	0.00275634	0	0.000320669	0	0	0	0	0	0	0
Clcf1	2.34499	6.21312	0.0293935	0.0279513	0.00856356	0.00267274	0.00524961	0.00292943	0.0114769	0.00457931	0.00600798	0	0.0119297
Tbc1d9	4.19511	3.47228	0.00713854	0.0114656	0.00197785	0.000887343	0	0.00270382	0.00367966	0.000881313	0.000549299	0	0
Mid1ip1	1.61174	8.97696	0.0874779	0.116012	0.0491742	0.0504524	0.051505	0.049017	0.0494687	0.0311984	0.0300865	0.0218898	0.0544929
Ccdc80	3.64783	3.91933	0.0674549	0.00982857	0.00321449	0.000245822	0.00288495	0	0	0	0.000285088	0.00119165	0.0228607
Scd1	2.55714	5.58449	0.0176883	0.0234069	0.00271688	0.00243257	0	0.00856231	0.00194837	0.00047658	0.0068883	0.00823547	0.00934391
Chst3	4.97606	2.86686	0.0248736	0.000898276	0.000433369	0	0	0	0	0	0.000264811	0	0
Sybu	1.78312	7.99682	0.0539232	0.0946355	0.0472252	0.0392797	0.0427952	0.00216925	0.0146478	0.0221755	0.0115593	0.000439485	0.00858018
Nedd9	0.979877	14.4915	0.291932	0.383511	0.317022	0.222959	0.240246	0.106669	0.219265	0.18916	0.114321	0.102031	0.187102
Rorb	5.7505	2.44298	0	0.00438223	0	0.000215077	0	0	0	0	0	0	0
Tmod3	1.15529	12.1443	0.492021	0.299115	0.168795	0.206217	0.205113	0.211569	0.171257	0.125358	0.152634	0.0813632	0.355239
Pradc1	1.75323	7.98833	0.133251	0.0653549	0.0328774	0.036987	0.027198	0.0408917	0.01819	0.0114362	0.0130494	0.0232517	0.0184484
Plekhf2	1.34204	10.3806	0.181923	0.135553	0.0772523	0.0568983	0.100728	0.0584086	0.0608316	0.0641943	0.0466609	0.0444222	0.0954243
Lamb2	1.19535	11.5764	0.361849	0.18565	0.109838	0.139594	0.10589	0.0462771	0.058559	0.123559	0.136739	0.079192	0.227329
Malat1	0.42934	32.149	6.87515	6.46757	6.296	6.28264	5.95731	5.39219	5.9355	5.6809	5.60413	5.46653	6.08579
Fchsd2	1.22351	11.2019	0.263965	0.125241	0.0653845	0.0812302	0.0686945	0.0740722	0.0713927	0.0737996	0.0781835	0.0756973	0.0852585
C130050O18Rik	4.33897	3.13464	0.00775758	0.00562101	0	0	0	0	0	0	0.00167667	0.00139151	0
Cmklr1	4.06342	3.34494	0.0499425	0.00617593	0	0	0	0	0	0.000685241	0.000882459	0	0.0441493
Slc4a4	5.06029	2.68383	0.0178643	0	0	0	0	0	0	0	0	0	0.00502408
Gprasp2	5.0599	2.68367	0	0.0033649	0.000108984	0	0	0	0	0	0	0	0
Ctbp2	1.33388	10.1487	0.155051	0.10868	0.0550761	0.0418185	0.0428947	0.0684006	0.0657307	0.0458681	0.0541403	0.0392903	0.0997553
Jund	0.505958	26.7527	1.33429	1.71295	1.80326	0.994534	1.4155	0.775873	1.2221	1.18118	1.3109	1.00308	1.27552
Ankrd29	1.94781	6.80903	0.138906	0.0490137	0.0272631	0.0211667	0.0302571	0.00864283	0.015166	0.0146585	0.0080915	0.00557348	0.0235399
Arhgap10	1.30108	10.1075	0.0887592	0.151176	0.0825357	0.0974064	0.152238	0.0682111	0.0671575	0.0569983	0.0246301	0.0116875	0.0379667
Fos	0.592259	22.0636	3.10322	3.08406	3.38478	1.88915	2.84011	0.900256	2.35607	2.60627	2.27158	1.83244	2.88431
Cables2	1.55105	8.41848	0.111669	0.0801528	0.0383221	0.0448695	0.0498595	0.0450951	0.0376386	0.0216883	0.0173155	0.00903681	0.0220417
Lzts2	1.24163	10.4519	0.202915	0.185538	0.120657	0.118963	0.102935	0.0628026	0.101252	0.0860124	0.0563254	0.0370936	0.0866496
Gm32389	5.44992	2.37829	0.0127787	0.000600289	0	0	0	0	0	0.00122647	0	0	0
D930007P13Rik	5.44998	2.37819	0	0.00282414	0	0.000379991	0	0	0	0	0	0	0
Itprid2	1.39194	9.2249	0.171798	0.0882489	0.0370283	0.041158	0.0394525	0.0291992	0.0416135	0.0291366	0.0651122	0.0752049	0.0707619
Sqor	1.639	7.83257	0.104236	0.0789057	0.0322094	0.0378909	0.035636	0.0209459	0.0156386	0.0196823	0.0350999	0.0154222	0.0404289
Npnt	1.96885	6.50486	0.0932385	0.0199428	0.0135705	0.0105611	0.00390473	0.00253743	0.00846184	0.00622993	0.00460085	0.00255663	0
Mpped2	4.14604	3.08128	0.0325051	0.00550846	0.00117814	0.000462896	0	0	0	0	0.000354134	0	0
Irf6	4.99169	2.55738	0.0225837	0	0	0.000317441	0	0	0.00104997	0	0	0	0
Cyb5r3	0.839274	15.1963	0.34341	0.510202	0.346196	0.409832	0.347989	0.472012	0.380631	0.265215	0.198488	0.157231	0.252809
Tnfsf9	4.19026	3.02817	0.00325773	0.00610119	0.000679783	0.000528918	0	0	0	0.00137031	0	0	0
Gpd2	1.48735	8.51359	0.0397214	0.101259	0.0483259	0.0390616	0.038399	0.0207385	0.0263945	0.0337896	0.0337948	0.0157138	0.0640836
Mllt3	1.87741	6.63346	0.0860716	0.027831	0.00988655	0.0108189	0.014365	0.00133961	0.00608059	0.0083519	0.0176177	0.0125208	0.0629168
Rassf1	0.839518	14.8002	0.450326	0.305271	0.270842	0.193417	0.241983	0.18149	0.249438	0.180782	0.182962	0.14282	0.116476
Aqp11	2.05508	6.0252	0.0678324	0.0433218	0.020848	0.0253	0.00913319	0.00455084	0.0108653	0.00917381	0.00634802	0.00228082	0.0591808
Rgs5	2.66821	4.60299	0.0832013	0.0274389	0.0143938	0.00676084	0.015217	0	0.00366178	0.0061425	0.00522139	0.00146963	0.0131855
Actn4	0.782794	15.6894	0.674148	0.512475	0.448139	0.39977	0.400731	0.44259	0.461368	0.309925	0.286395	0.23581	0.383778
Neat1	0.811722	15.1219	0.883241	0.634586	0.63145	0.305989	0.425387	0.163458	0.301676	0.394572	0.490976	0.414476	0.771022
Jakmip2	5.35819	2.28725	0.00972605	0.00109957	0	0.000190784	0	0	0	0	0	0	0
Slc2a2	5.35791	2.2873	0.00704975	0.00163164	0	0	0	0	0	0.000460784	0	0	0
Tspan2	2.32001	5.24329	0.0892296	0.0234255	0.00628847	0.00810132	0	0.02563	0.0176221	0.00413796	0.00519866	0.000808542	0.0402158
Efna1	0.982684	12.2891	0.645331	0.364325	0.257767	0.388147	0.341388	0.401862	0.318099	0.164522	0.134687	0.123238	0.143383
Ssbp2	2.53922	4.74731	0.0648957	0.0150063	0.0042518	0.00519116	0.0112395	0.00101895	0.0005224	0.000680543	0.00644587	0.00410298	0.0302644
Atf3	0.673082	17.8631	0.848164	0.741524	1.01453	0.130466	0.711264	0.146704	0.571622	0.700271	0.592525	0.311241	0.992488
Klf13	0.733154	16.3202	0.777478	0.639493	0.597525	0.452147	0.51038	0.37264	0.529908	0.457464	0.359517	0.26904	0.467759
Plcb1	1.02164	11.7088	0.212174	0.428178	0.2936	0.369331	0.302202	0.0579477	0.138136	0.144943	0.0880371	0.031249	0.109762
Pkig	1.10675	10.804	0.256695	0.311392	0.171913	0.221052	0.206399	0.312276	0.26765	0.102351	0.0590922	0.0426777	0.0421471
Clstn1	1.34156	8.83009	0.316825	0.148486	0.112551	0.119317	0.0991008	0.0635609	0.0450623	0.0511577	0.0360542	0.0306832	0.120711
Tuba1a	0.785468	14.897	0.63318	1.05767	0.92018	0.607675	0.696498	1.2505	0.954976	0.534516	0.330709	0.163832	0.343131
S100a1	1.10097	10.4785	0.31792	0.220123	0.161427	0.154263	0.151643	0.0601994	0.0792188	0.124663	0.0959542	0.0670077	0.0878387
L1cam	2.52806	4.54633	0.0263985	0.0166249	0.00208408	0.00280321	0.00317076	0	0.00269048	0.00322013	0.00703663	0.00314873	0.0233096
Dusp22	1.39765	8.21678	0.165381	0.0915902	0.0410585	0.0503493	0.0444835	0.0569271	0.0530808	0.0325682	0.0357906	0.0448821	0.039983
Ablim2	3.6328	3.149	0	0.00931613	0.00121459	0	0	0	0	0	0.000938164	0	0.00970352
Elmo2	1.73721	6.55137	0.0316477	0.0522624	0.0196158	0.0252767	0.0149554	0.0268689	0.0142099	0.0178813	0.0105872	0.0114901	0.00906893
Gas6	1.34048	8.47289	0.384927	0.255036	0.218055	0.174734	0.186984	0.00470767	0.0255956	0.0569725	0.0278998	0.00426867	0.285631
Def6	1.8291	6.20738	0.0178174	0.0471662	0.0154653	0.0192577	0.00598354	0.0164243	0.0136088	0.0103748	0.0115474	0.00607049	0.00423
Ubc	1.13659	9.94841	1.35792	1.353	1.15572	0.609148	1.03367	0.524038	0.664583	0.612358	0.548426	0.46048	0.745587
Cyp7b1	2.99358	3.7761	0.0517979	0.0116815	0.0019561	0.00295573	0.0020664	0	0	0.00188047	0.00253993	0.00468986	0.0128119
Bcam	0.861885	13.0255	0.684	0.517225	0.442596	0.369809	0.349438	0.133035	0.254223	0.362571	0.2962	0.12205	0.420007
Las1l	1.26063	8.89087	0.140386	0.116906	0.061499	0.0669414	0.0575918	0.0308177	0.0654485	0.0531017	0.0525972	0.04319	0.0732507
Ms4a6b	2.18636	5.12196	0.134326	0.120099	0.00703276	0.0411415	0.107235	0.0492118	0.0295881	0.0382853	0.0339512	0.0152233	0
Prickle1	1.53552	7.27066	0.0653691	0.0781004	0.0452201	0.0449451	0.043624	0.00164232	0.0196569	0.0210379	0.0238729	0.00809536	0.0404607
Armcx6	1.92355	5.74282	0.0106386	0.0388112	0.00787491	0.012517	0.0163673	0.00216925	0.00566397	0.00663182	0.0154653	0.0230033	0.0145356
Pllp	2.51851	4.38485	0.042465	0.0165437	0.00327407	0.00748436	0	0.010229	0.00565424	0.00342226	0.000755995	0	0.00501331
Clec3b	2.08193	5.28755	0.0134732	0.0211876	0.00580718	0.00646724	0.00380839	0.00139016	0.00505662	0.000475906	0.00349164	0.00643485	0.0169949
Uaca	0.923426	11.8244	0.291463	0.303196	0.211288	0.22251	0.266258	0.203104	0.225547	0.161758	0.131028	0.0884667	0.0936931
Syt11	1.97833	5.4964	0.0841892	0.0248067	0.0169089	0.0101718	0.00648008	0.00692464	0.00436419	0.00482075	0.00612399	0.00229882	0.00951031
Phactr1	1.77138	6.12698	0.0745207	0.060521	0.0210705	0.0246233	0.0307454	0.0168907	0.0232928	0.00674643	0.018461	0.0155605	0.00777268
Stmn1	1.0249	10.5822	0.162868	0.276407	0.113487	0.107434	0.0949703	0.296282	0.316061	0.109939	0.0668407	0.0464539	0.068711
Bicd1	2.96072	3.65164	0.0374149	0.00936966	0.00260102	0.00355325	0	0	0.00214991	0.00439519	0.00111594	0.00255932	0.00951031
Rtn4	0.882735	12.1418	0.468286	0.387898	0.255937	0.285572	0.30569	0.484625	0.318007	0.209014	0.202401	0.16416	0.244191
Acta2	3.43233	3.10038	0.0702137	0.0127647	0.00463586	0.00106323	0	0.0115505	0.00339823	0.0035729	0.00482395	0	0
1700001L19Rik	4.31943	2.44342	0	0.00339575	0.000475461	0.000165022	0	0	0	0	0	0	0
Tspan8	0.773989	13.5966	0.257507	0.253435	0.215947	0.229191	0.151968	0.0988493	0.153146	0.223553	0.06871	0.0320801	0.010297
Hhex	1.12697	9.32211	0.178226	0.174971	0.0812706	0.0790091	0.0658175	0.100125	0.116868	0.0758625	0.121723	0.0975124	0.144992
Usp46	1.35512	7.74868	0.0388529	0.0805561	0.0355262	0.0401902	0.0297697	0.029014	0.0365688	0.0213172	0.042511	0.0376271	0.024996
Rsrp1	0.74513	14.001	0.965394	0.895952	0.744191	0.705948	0.753234	0.592045	0.623611	0.593373	0.499024	0.422081	0.661564
Map1lc3a	0.813261	12.8251	0.358501	0.42832	0.35524	0.339374	0.221193	0.196386	0.230184	0.214424	0.175668	0.137688	0.249316
Hist2h4	1.95229	5.33494	0.0713994	0.0355969	0.0104883	0.0204171	0.0248175	0.00828688	0.0104745	0.00651316	0.0057508	0.00497767	0
Gca	1.90722	5.41658	0.101985	0.0353274	0.0177586	0.0181912	0.0298719	0	0.00372728	0.0103924	0.00640987	0	0
Cdh13	0.85275	12.086	0.421504	0.359836	0.268946	0.32425	0.289428	0.358163	0.373629	0.186995	0.0338331	0.0128295	0.16606
Cacnb3	3.14698	3.27408	0	0.0114553	0.00176524	0.00238891	0.00118161	0.00287642	0.000399153	0	0	0	0
Dse	3.16318	3.2432	0	0.00851027	0.00155638	0.000639511	0	0	0.000762023	0.000784077	0.000893912	0.00120363	0.0029895
Rarg	1.3349	7.67283	0.0951291	0.0954077	0.0749626	0.0566471	0.0460258	0.0326612	0.0350692	0.0238115	0.0210161	0.0163643	0.0489783
Tmem44	1.22595	8.33855	0.14424	0.105941	0.0599386	0.0826021	0.0623316	0.0419678	0.0411129	0.0527881	0.0404375	0.022263	0.0566955
Pdcd4	0.993528	10.1378	0.356208	0.149709	0.0896857	0.0948036	0.0825257	0.0671164	0.0862508	0.0885355	0.130262	0.168823	0.205786
Mmp2	3.59616	2.79536	0.0102298	0.00495697	0.000198592	0.000506028	0	0	0	0	0.000394647	0	0.0313174
Ecm2	1.31095	7.66222	0.197907	0.0811546	0.0283512	0.0310889	0.0133445	0.0153922	0.0239409	0.0473596	0.112534	0.0546893	0.119558
Fam13c	0.889863	11.2773	0.175617	0.313794	0.253093	0.274774	0.178944	0.0575736	0.119259	0.158418	0.0674545	0.0393015	0.063213
Slco1a4	3.71489	2.69869	0.0409514	0.00638746	0.00126072	0.00347463	0	0	0	0.000383487	0	0	0
Rrad	1.20242	8.3065	0.0823727	0.17361	0.15064	0.0599907	0.0809631	0.0173332	0.0728211	0.081187	0.0337407	0.0163327	0.0253629
Slc12a8	2.20569	4.52044	0.0207384	0.0220506	0.0073981	0.0067141	0.00687117	0.00120621	0.00253145	0.000819471	0.00150702	0.00374737	0.00437417
Lmo2	0.865847	11.5002	0.318707	0.314628	0.227586	0.222007	0.227512	0.390912	0.236041	0.155776	0.169825	0.170851	0.241969
Ntn1	3.15366	3.15372	0.0378561	0.0028535	0.000565924	0.000705594	0	0	0.00185288	0.00210677	0.00208309	0	0.0134128
Tm7sf3	1.12807	8.80334	0.0824029	0.110269	0.0533229	0.0651321	0.0340215	0.0281803	0.0416446	0.0544203	0.0619906	0.0644666	0.112709
Ggta1	1.22689	8.09158	0.131257	0.15724	0.102573	0.114463	0.0563269	0.0227486	0.0440972	0.0616038	0.0438028	0.0177448	0.0716295
Dbn1	2.66294	3.72529	0.0250058	0.0154936	0.00253977	0.00476191	0	0.0271573	0.00603041	0.000888533	0	0.000439485	0
A830009L08Rik	4.18922	2.36487	0	0.00265294	0	0.000234883	0	0	0	0	0	0.000586548	0
Ehd2	0.899762	10.9925	0.299154	0.229638	0.150932	0.184863	0.142059	0.201266	0.168334	0.146265	0.137273	0.0924764	0.274634
Serping1	2.4761	3.98798	0.0651761	0.0148432	0.00459995	0.00284303	0.0180499	0.00234177	0.00173005	0.00212502	0.00501257	0	0.0719019
Nr4a2	0.908343	10.8387	0.303568	0.25434	0.311087	0.0868721	0.133726	0.00790745	0.0667681	0.162155	0.0838739	0.0435191	0.459356
Sox6	2.25283	4.35594	0.0321419	0.0095288	0.00494696	0.00380676	0.00331423	0	0.00173153	0.00360346	0.00422994	0.00221191	0
Cmip	1.04906	9.35233	0.365077	0.187894	0.144127	0.128075	0.11787	0.0381425	0.0621608	0.119344	0.102669	0.0544517	0.168792
Tbc1d10a	1.42355	6.88787	0.17681	0.092667	0.057931	0.0476514	0.0753246	0.0373791	0.0391517	0.04044	0.027456	0.0159371	0.0743508
H3f3a	0.468286	20.7056	1.06444	1.23852	1.0789	1.07007	1.16212	1.22219	1.18361	1.04305	0.913916	0.803584	1.00107
Ing2	1.15328	8.38745	0.127655	0.12201	0.0792005	0.050568	0.045479	0.0301737	0.0427325	0.0557756	0.0592276	0.0451735	0.0622495
Stk38l	1.94509	4.94529	0.0423543	0.032893	0.0149443	0.0123187	0.0157207	0.0121309	0.0117797	0.00616179	0.00368816	0.00453387	0.0110347
Sox11	1.35029	7.09012	0.0300937	0.0726305	0.0546009	0.032892	0.0208332	0.0198816	0.0244401	0.021135	0.00586259	0.000893715	0.00423
Irs1	2.91255	3.2793	0.0106835	0	0.000208458	0.000224093	0	0	0	0	0	0	0
Msrb3	1.42183	6.7109	0.0691105	0.043165	0.0228908	0.0271788	0.0321302	0.0240376	0.0148912	0.0150457	0.0248974	0.016499	0.101715
Il10rb	0.988298	9.64968	0.185851	0.309133	0.193931	0.231239	0.165589	0.195246	0.204158	0.140436	0.0842223	0.0685059	0.106734
Syf2	0.816056	11.6063	0.386169	0.399862	0.290006	0.264734	0.283647	0.206971	0.25548	0.257785	0.207396	0.160728	0.260675
Arap1	2.08803	4.52689	0.0371399	0.0169998	0.00685321	0.0036872	0	0.00317432	0	0.00363781	0.0114585	0.00653994	0.0185713
Nae1	1.14724	8.17825	0.135404	0.155572	0.0886215	0.0971	0.0938614	0.0613115	0.0646137	0.0745852	0.0645168	0.0499325	0.104015
Nodal	3.63632	2.57819	0	0.00480469	0.00124811	0.000717929	0	0	0.000842725	0	0	0	0
S100a13	0.466033	20.1087	1.10756	1.02492	0.883168	0.834194	0.723891	0.732052	0.698881	0.841079	0.948251	0.815641	0.964238
Adgra2	3.26561	2.86389	0.0241606	0.00742775	0.00236752	0.00101708	0	0	0.00234861	0	0.00134688	0	0.0306377
Rasgrp3	0.805652	11.5856	0.132312	0.406206	0.346486	0.301413	0.326179	0.309238	0.309654	0.17798	0.106753	0.0830027	0.0649147
Tulp4	1.04749	8.78011	0.273362	0.105147	0.0729097	0.072808	0.063588	0.0794983	0.0657172	0.05383	0.0834207	0.106861	0.0759717
Fxyd5	0.556238	16.5334	1.33716	1.04273	0.949546	0.975822	0.98097	0.524778	0.776225	1.00796	0.753204	0.30213	0.892237
Cbfa2t3	1.02088	8.99796	0.195036	0.154364	0.1181	0.121756	0.079658	0.0555768	0.0781661	0.0617311	0.0844246	0.0691476	0.176519
Fam89a	2.5644	3.56329	0.0140331	0.0131298	0.00506887	0.00283387	0.00129648	0.00468077	0.00202006	0	0.000783062	0	0
Fkbp3	0.823641	10.998	0.299635	0.427952	0.334718	0.298662	0.230751	0.267763	0.237735	0.211996	0.166163	0.156905	0.172083
Pip5k1b	3.20741	2.79115	0.0214531	0.00264164	0	0.000224093	0	0	0	0	0.00207815	0.000659491	0.014245
Ms4a4d	2.41941	3.69617	0.0481506	0.0647854	0.0107135	0.021897	0.132386	0.00389691	0.00804116	0.00355448	0.000443423	0	0
1700020M21Rik	3.2827	2.71987	0	0.00591762	0.000315364	0.000442455	0.00459019	0.00257821	0.000809586	0	0	0	0
Polr3gl	1.14961	7.7351	0.112706	0.121333	0.0731638	0.0740791	0.0794051	0.0317165	0.0548146	0.0510167	0.0610697	0.0386725	0.0642826
Ormdl3	1.40054	6.32784	0.117232	0.0562246	0.0357675	0.0446571	0.0354923	0.0457631	0.0354053	0.0196832	0.0228297	0.0199143	0.0355325
Maoa	1.27054	6.96031	0.123501	0.110792	0.0478508	0.0533635	0.0585161	0.023696	0.0295655	0.0479461	0.0627894	0.0683248	0.0648549
B3gnt8	3.16461	2.7943	0.0204146	0.00758318	0.0013123	0.000383935	0	0	0.000460637	0	0.00135798	0	0.0151942
Bcl2l1	1.18279	7.44527	0.199991	0.144981	0.089966	0.0860604	0.0982143	0.0339793	0.0508773	0.0586272	0.0602215	0.0468352	0.0772325
Rgs2	0.984351	8.92026	0.107708	0.123123	0.0744932	0.0632688	0.0766101	0.0214777	0.0543591	0.10073	0.12452	0.060119	0.105579
Gnas	0.531319	16.4449	1.55269	1.65133	1.44639	1.46953	1.32406	1.34691	1.26879	1.12313	1.17914	1.03644	1.17291
Tst	1.93247	4.44075	0.0529501	0.0202063	0.0131041	0.0141502	0.0143545	0.00492823	0.00531709	0.00836142	0.00408956	0.000860089	0
Klf11	1.2507	6.84522	0.107105	0.0905321	0.077613	0.0244544	0.0559316	0.0138369	0.0430207	0.030459	0.0337751	0.0195755	0.082591
Aplp1	2.05809	4.1472	0.0486294	0.0283783	0.0114557	0.0141883	0.0142027	0.00398767	0.00799041	0.00819621	0.00370091	0.00903896	0.00991383
Sorbs2	0.715818	11.8601	0.385552	0.394215	0.328877	0.361266	0.249828	0.203617	0.221129	0.251253	0.211861	0.156452	0.405903
Irak2	1.39038	6.10173	0.118668	0.0609762	0.0331023	0.030853	0.0179107	0.0473517	0.0400931	0.0163468	0.0199062	0.026793	0.0374232
Vtn	3.28962	2.57748	0.0106626	0.00691464	0.00170827	0.000224093	0.00517442	0	0.000683359	0.00159814	0.000534924	0	0
Grik3	0.724471	11.6592	0	0.00215406	0.00204925	0.00167179	0	0	0.00140487	0.000703401	0	0	0
Nfkbia	0.42535	19.8513	1.95624	2.16219	2.36056	1.2006	2.01241	1.11041	1.85252	2.12179	2.13208	1.62763	2.09951
Lrrc3b	1.08609	7.71259	0.0689445	0.115375	0.0561914	0.0364054	0.0540451	0.0371546	0.0293819	0.0432413	0.0919487	0.124918	0.0029895
Adamts1	0.682303	12.2076	0.929435	0.688669	0.826367	0.416983	0.532263	0.164897	0.484062	0.451439	0.328373	0.171863	0.603428
Fbxl7	0.797532	10.4334	0.18413	0.440793	0.287629	0.326415	0.251511	0.326449	0.382682	0.236073	0.20735	0.149705	0.148356
Hip1r	1.42057	5.84774	0.0670267	0.0666006	0.0379871	0.0445953	0.0397547	0.0268156	0.0315612	0.0216807	0.0192401	0.0118369	0.026131
Nfe2l2	0.877322	9.46639	0.282717	0.289857	0.244357	0.188145	0.261564	0.112156	0.129729	0.178081	0.146437	0.109389	0.264779
Vps36	0.817152	10.1049	0.174452	0.252553	0.159361	0.156077	0.123556	0.204752	0.187239	0.150846	0.154182	0.141968	0.112666
Aspn	3.33832	2.46485	0.0322434	0.00342043	0.0021056	0.000614729	0.00204216	0	0	0	0.000534924	0	0.00887891
Sept11	1.06867	7.69492	0.251288	0.142158	0.0582603	0.0936899	0.0563706	0.0873096	0.0747113	0.109524	0.118885	0.0929002	0.130056
Dll4	0.875113	9.28791	0.432071	0.339031	0.298135	0.232788	0.292512	0.258233	0.328437	0.176287	0.104215	0.0708681	0.0373227
Pcbp4	1.61178	5.00077	0.058271	0.0384248	0.0115658	0.0179202	0.00984567	0.0141773	0.01565	0.0144772	0.0154661	0.0125469	0.0172499
Arhgef28	1.26734	6.35856	0.0769036	0.07205	0.0445739	0.0442535	0.0560311	0.054153	0.0525648	0.0293034	0.00514891	0.00547711	0.0153842
Cdo1	2.28248	3.51685	0.0218807	0.0093135	0.00258526	0	0	0	0.00116189	0.00225227	0.00876602	0.00390302	0.00592423
Myl12b	0.590819	13.3527	0.820137	0.809506	0.67725	0.703396	0.707431	0.761458	0.705053	0.648027	0.503677	0.398514	0.619032
S100a16	0.890673	8.84495	0.601032	0.578105	0.3155	0.411832	0.290855	0.558174	0.411585	0.293849	0.426738	0.319512	0.483984
Hspa1l	3.67769	2.1409	0	0.00312791	0.000269845	0	0	0	0	0.00183633	0	0	0
Cited4	3.43258	2.28846	0.0182405	0.00454657	0.000800148	0	0	0	0	0.00175831	0.000618656	0.000913175	0
Ip6k3	1.99229	3.93917	0.0198701	0.0174496	0.00601807	0.0110208	0.0107683	0.00895326	0.00855663	0.00811043	0.000457704	0	0
Entpd1	0.850721	9.16565	0.155695	0.259813	0.173461	0.216937	0.160487	0.0332977	0.0779199	0.154256	0.11309	0.0582864	0.378826
Ccdc12	0.699957	11.1112	0.424042	0.426513	0.314103	0.377584	0.443637	0.318849	0.311428	0.289132	0.219495	0.18189	0.237766
Frat2	1.61969	4.77404	0.110259	0.0318607	0.0213992	0.0143997	0.0266099	0.00443074	0.0248724	0.012055	0.0120432	0.0171564	0.0110231
Fxyd1	2.60844	2.94683	0.0325595	0.0103595	0.0044441	0.00230175	0	0	0	0.00307606	0.00376118	0.00167182	0
Aldoart1	1.09084	7.01862	0.00956354	0	0	0.000509877	0	0	0	0	0	0.000956793	0
Hist1h1c	1.36825	5.58984	0.160316	0.0939695	0.0560347	0.0648801	0.0707787	0.0289335	0.0306526	0.0276343	0.0314419	0.0361365	0.086068
H3f3b	0.38247	19.9943	2.14392	2.26261	2.30878	1.75825	2.25034	1.82721	2.15167	1.94756	1.7036	1.5604	1.68364
Slc25a25	1.10413	6.9237	0.125362	0.0922447	0.0892664	0.0274457	0.0414091	0.0580645	0.0864197	0.0414101	0.0241236	0.0144348	0.00959798
Kank4	3.08847	2.47334	0.00652909	0.00594392	0.000727089	0.00093495	0	0	0.000315557	0.000685241	0.000354134	0	0
Gltp	1.07323	7.09678	0.305704	0.145262	0.0828801	0.0930565	0.112139	0.086583	0.0877477	0.0829601	0.115281	0.0821241	0.149881
Myl9	2.55352	2.98002	0.0768791	0.0157764	0.00610428	0.00300521	0.00418563	0.00597	0	0	0.00868632	0.00224383	0.00887891
Ppm1d	1.3657	5.56354	0.109938	0.0559638	0.0344568	0.0299035	0.0346079	0.0232071	0.0403009	0.0285095	0.0133145	0.00771249	0.0392177
F2rl1	2.82938	2.67052	0.0531205	0	0.000937355	0	0	0.00440574	0.00228608	0.00237751	0.00253022	0	0
Hes1	0.62653	12.0272	0.625111	0.66419	0.587828	0.525	0.539323	0.672423	0.826095	0.328049	0.233668	0.182772	0.249859
Phf11b	1.77885	4.22834	0.14382	0.0400422	0.0135735	0.0163123	0.198079	0.00896642	0.0109118	0.011016	0.0128157	0.00369114	0.0102342
Atl2	1.34938	5.55548	0.0376007	0.0721045	0.0342177	0.0334313	0.0427466	0.0247784	0.0236542	0.0200978	0.0249511	0.0244008	0.0384894
Slc50a1	0.78104	9.59684	0.618642	0.443099	0.339432	0.380168	0.316614	0.272187	0.275965	0.286499	0.279768	0.267156	0.299365
Gna11	0.866634	8.64079	0.294108	0.220218	0.183634	0.193167	0.191665	0.154852	0.146088	0.110188	0.107741	0.0964605	0.127649
Ces2b	2.18923	3.4126	0.0930881	0.00502772	0.00187109	0.00405729	0.00193473	0	0.00128755	0.00693072	0.0114087	0.00581621	0
Sh2b3	1.12692	6.61569	0.195906	0.121929	0.0799527	0.0983463	0.0645723	0.0612275	0.0770623	0.0353522	0.0452538	0.0403852	0.0544483
Crem	0.889736	8.32655	0.143172	0.176959	0.139504	0.109743	0.12568	0.106179	0.142373	0.0927126	0.0628105	0.0506362	0.119179
Fmo5	1.53337	4.8055	0.0411107	0.044709	0.017701	0.0232136	0.0076403	0.00435192	0.0187934	0.0205434	0.0118978	0.010256	0.0308681
Pdgfb	0.902379	8.14334	0.228177	0.202378	0.139643	0.176908	0.126771	0.288509	0.206207	0.0669643	0.0553127	0.0441733	0.0500947
Prdm16	1.83873	3.97441	0.0664071	0.0691357	0.0264229	0.0406687	0.0233352	0.0242174	0.020174	0.00787813	0.00853854	0.00318404	0
Rps6ka4	1.25164	5.81354	0.0697337	0.0795582	0.0442699	0.054068	0.049794	0.0259853	0.0401278	0.031124	0.0324111	0.0207955	0.0492742
Slc9a3r1	1.67637	4.33784	0.078609	0.0311001	0.0165635	0.0111276	0.0190215	0.0180549	0.00986299	0.0151813	0.00987079	0.0048984	0.01402
Slc22a21	2.45981	2.94848	0.0233841	0.00882128	0.00193427	0.00191315	0.0102343	0	0	0	0.00312367	0.00171236	0.00594602
Sipa1l2	1.33735	5.41872	0.0361949	0.0709741	0.047305	0.0509329	0.046225	0.0729396	0.0306685	0.0110389	0.00364464	0.00201073	0.00427355
Gpr21	2.87221	2.50508	0.0144107	0.00430846	0.00120045	0.00148427	0	0.00164232	0	0.00172058	0.00040394	0	0
Arntl2	2.75447	2.61013	0	0.0101894	0.00225558	0.00490112	0.00533732	0	0.00147621	0	0.000386967	0	0
Tmbim1	0.98451	7.28159	0.226912	0.166393	0.134065	0.126906	0.0940888	0.108402	0.0875319	0.0949913	0.0732632	0.0673612	0.137058
Ddah2	0.603759	11.8398	0.315576	0.451223	0.39977	0.401835	0.331899	0.49784	0.458291	0.262393	0.123461	0.0787501	0.0956844
Csnk1e	1.14528	6.19005	0.0837902	0.115599	0.0692832	0.0592333	0.0412767	0.0933436	0.0872314	0.0449895	0.0346368	0.0245139	0.0490967
Halr1	2.97885	2.37744	0	0.00929479	0.00160697	0.00193127	0	0.00279559	0.00142711	0.000685241	0	0.0013311	0
Fermt3	2.78198	2.54272	0.01259	0.00809039	0.000972534	0.000814201	0	0	0.00166958	0.00234731	0.00129645	0.000540326	0
Kctd10	0.948463	7.44999	0.40024	0.239474	0.161861	0.179243	0.177606	0.102075	0.102371	0.133258	0.190327	0.103864	0.29635
Zfp398	1.81881	3.87956	0.0393887	0.0542094	0.0136076	0.0221537	0.0294348	0.0194217	0.0232117	0.0161965	0.00718032	0.00800316	0.0129076
Itpk1	1.56747	4.48352	0.0637837	0.0356934	0.0186059	0.0150943	0.0164343	0.0153478	0.01823	0.0155083	0.0143756	0.0111359	0.0272381
Cited2	0.836835	8.39202	0.231234	0.276319	0.244646	0.153853	0.173027	0.099747	0.214953	0.238908	0.116251	0.0929927	0.150631
Fah	1.6372	4.24696	0.0127662	0.0234776	0.0036198	0.00628049	0.00834827	0.00793088	0.0112552	0.00559195	0.0097283	0.0225653	0.00820227
Ptprg	0.983352	7.05639	0.214223	0.196789	0.162027	0.143123	0.137577	0.021639	0.0526455	0.105363	0.0730178	0.0386975	0.203544
Adora2a	1.83451	3.78166	0	0.023193	0.00481823	0.0039874	0.00423655	0.0353639	0.0209635	0.00321749	0.0026905	0.00121815	0
Angptl2	2.70187	2.56611	0.0371489	0.00317479	0.000744858	0.00111315	0	0	0	0	0.00385643	0.00326414	0.0079455
Kank2	1.26524	5.47069	0.063182	0.0612266	0.0341775	0.0399255	0.0410327	0.00747589	0.0289486	0.0208197	0.0262961	0.0260216	0.0364341
Pnpla2	0.959779	7.18708	0.247693	0.131907	0.0870732	0.0772407	0.102457	0.0910964	0.0814568	0.0750927	0.127142	0.0913262	0.0981866
Stk24	1.0944	6.30002	0.15012	0.110594	0.0685979	0.0777498	0.0890648	0.0695355	0.0750343	0.0544008	0.0531967	0.0376071	0.0717497
Map1a	2.62295	2.62393	0.00740483	0.00852303	0.0042373	0.0019237	0	0	0.00204556	0	0	0	0
Skap2	0.910318	7.42594	0.273309	0.152567	0.113099	0.106347	0.104398	0.0922486	0.0831588	0.0970809	0.115506	0.093628	0.135534
Papss1	1.18251	5.70541	0.0584548	0.11189	0.065028	0.0482467	0.0735695	0.0681051	0.0512562	0.0559177	0.0349601	0.0282628	0.0522134
Pik3r3	1.06243	6.2123	0.163164	0.0806557	0.0757056	0.0641928	0.0554499	0.0380343	0.0313706	0.0550454	0.0312622	0.0256964	0.0379535
Fbxo22	1.11252	5.91218	0.103985	0.117707	0.0577356	0.0691962	0.0418045	0.0727908	0.0710617	0.0557535	0.0538961	0.0493017	0.0634663
AW549542	2.83894	2.31578	0.00325773	0.00367588	0.00160966	0.0007917	0	0	0	0.00158232	0.00040767	0	0
Eva1c	1.52476	4.30677	0.0747702	0.0471107	0.024531	0.016522	0.0166761	0.0113243	0.0122199	0.0151951	0.0258367	0.0109835	0.0315119
Spn	2.32324	2.82506	0.017196	0.00577194	0.00123706	0.00145019	0	0.0106921	0.00769572	0.00110275	0.000919499	0	0
Mat2a	0.684435	9.53192	0.774312	0.633744	0.719869	0.380506	0.489143	0.310716	0.409467	0.414516	0.332681	0.267395	0.442167
Axl	2.86783	2.27411	0.0192719	0.00198392	0.00137933	0.000884752	0	0.00216925	0.000513218	0	0.00130582	0.00367935	0
Mif4gd	1.05611	6.15697	0.199095	0.103787	0.0700897	0.0632439	0.0414989	0.0407424	0.0462764	0.0560197	0.078299	0.0710507	0.100595
9530026P05Rik	1.56579	4.15218	0.0104739	0.0247664	0.0106946	0.0101111	0.0122981	0.00113873	0.010314	0.00813909	0.0184314	0.0106698	0.03455
Nos3	1.24281	5.22331	0.115389	0.0698225	0.0479345	0.0420583	0.0348734	0.0831967	0.0390229	0.0407953	0.0188944	0.0119838	0.114589
Rgs3	0.814292	7.91624	0.321914	0.280625	0.179306	0.201639	0.203003	0.372853	0.294636	0.0994947	0.0967205	0.084329	0.123013
H2afy2	2.07897	3.08852	0.0272396	0.0239251	0.0168383	0.0049519	0.016073	0	0.000650608	0	0.00105936	0.00054097	0
Ptchd1	1.70516	3.76512	0	0.0233554	0.00461442	0.00150438	0	0.00814173	0.00845817	0.000722364	0.00834882	0.0196808	0.0209144
Zbtb7a	0.739696	8.65025	0.271181	0.280482	0.256228	0.180427	0.226093	0.160203	0.178576	0.186862	0.205267	0.171797	0.225362
Mtmr10	1.55945	4.09971	0.0481778	0.049811	0.0221785	0.0294736	0.0170883	0.0148995	0.0160481	0.0134506	0.0132365	0.00875816	0.0409818
St6galnac2	1.00707	6.33805	0.250703	0.117657	0.0864849	0.0836544	0.0418667	0.0330179	0.0492589	0.0721817	0.0971454	0.0555464	0.0912747
9430060I03Rik	2.33196	2.73536	0.0108015	0.0142304	0.00505738	0.00384561	0	0	0.00277007	0	0.00165856	0.00257632	0
Crybg1	2.04006	3.11878	0.0159041	0.0188571	0.00654664	0.00411525	0.0023931	0.00300239	0.00875491	0.00682328	0.00351848	0.0033016	0
Gsto1	1.11672	5.69749	0.0826129	0.0633286	0.0380397	0.0355974	0.0384562	0.0552557	0.0450737	0.043623	0.0290283	0.0192204	0.0327918
Cxcl2	0.985601	6.4468	0.186289	0.163284	0.158323	0.0236513	0.070786	0.088971	0.255302	0.087183	0.0842549	0.0624459	0.0104517
Hspa12b	1.02866	6.14965	0.178581	0.152354	0.105127	0.114726	0.102251	0.0827933	0.0650976	0.0556661	0.0567794	0.0336539	0.0904515
Il6	1.1244	5.62389	0.117537	0.0781375	0.0723108	0.034347	0.111634	0.00407263	0.0192651	0.0891072	0.0161414	0.00185058	0.175553
Elovl1	0.866673	7.28683	0.258817	0.231786	0.167723	0.194633	0.156457	0.107066	0.141178	0.154321	0.13612	0.0884667	0.219596
Magee1	2.14005	2.92145	0.0209718	0.027971	0.0059635	0.00780996	0.0126284	0.0090956	0.00137836	0.00186071	0.00780932	0.00220059	0.00478461
Xylt2	1.40895	4.43638	0.0232539	0.0644896	0.0383585	0.0387676	0.0308818	0.0156381	0.0188644	0.0218413	0.0126611	0.0130858	0.0168311
Tmem50a	0.627298	9.95497	0.643594	0.548269	0.451023	0.500908	0.484023	0.387734	0.41723	0.400992	0.345969	0.283643	0.389927
Cd109	1.60949	3.87427	0.00586513	0.0341332	0.00981699	0.0185533	0.00831688	0.0452936	0.0232553	0.00365289	0.000580726	0.00225834	0
Rab34	2.29747	2.70202	0.0183358	0.0153104	0.00471492	0.00456874	0.00828195	0.00221946	0.0051759	0.00166148	0.00068028	0.00157785	0
Stc1	0.82092	7.55846	0.188445	0.551476	0.520165	0.372494	0.449358	0.170528	0.199065	0.13708	0.0693035	0.0509144	0.0548486
Acer2	1.27045	4.87639	0.13739	0.0608491	0.049802	0.0518415	0.0599627	0.00844057	0.0109914	0.017971	0.00982517	0.0035135	0.165141
Nrarp	0.955552	6.43292	0.464742	0.251806	0.252649	0.194196	0.21065	0.143928	0.161538	0.0994945	0.0876706	0.0411632	0.0910371
Amd2	1.43935	4.26417	0.0329447	0.0258987	0.0113799	0.0105596	0.00959853	0.00163289	0.00692956	0.00737787	0.0092618	0.0125882	0.0141708
Tnfsf12	1.0031	6.09347	0.168552	0.142305	0.0926598	0.113588	0.058492	0.0961698	0.0831186	0.0750026	0.0766555	0.0588128	0.102868
Fchsd1	2.37483	2.56926	0.0401575	0.0104714	0.00241881	0.00371892	0	0	0.00263066	0.00435835	0.000262659	0.00131026	0.00533882
Nptn	0.879268	6.86701	0.296497	0.184946	0.140511	0.162535	0.119372	0.162135	0.148233	0.119043	0.0928548	0.0750865	0.153752
Vps13d	1.23937	4.86202	0.103284	0.0563383	0.0266399	0.0341846	0.0216448	0.0350544	0.0235444	0.0237946	0.0337998	0.0255982	0.0285075
2810408A11Rik	2.57379	2.33423	0	0.00979337	0.00114756	0.00140742	0	0	0.00443609	0.00174862	0.00101621	0	0
Pcmtd1	0.824033	7.27532	0.357093	0.203827	0.130539	0.156746	0.17758	0.111654	0.117217	0.103096	0.170892	0.180011	0.220926
Hr	2.93335	2.04122	0.0182405	0.00307176	0.00163879	0	0	0	0	0.00282235	0	0	0
Smarcd3	2.5985	2.2918	0.0457665	0.00548871	0.00308431	0.00380042	0.00498093	0	0.00084617	0	0.00119226	0	0.00480858
Slc44a2	1.03554	5.73931	0.0842765	0.125579	0.0879526	0.0882495	0.0678417	0.0133667	0.0475695	0.0406208	0.0436718	0.0146977	0.0644787
Ace	0.762714	7.78139	0.537392	0.173993	0.116049	0.141261	0.157891	0.0186299	0.0527259	0.203224	0.309557	0.180771	0.394122
1110020A21Rik	2.44441	2.41818	0	0.00822127	0.000623715	0.00221547	0.00159009	0	0.00124537	0.00330194	0.00163298	0.00220554	0
Ak3	0.90593	6.52448	0.0851402	0.195626	0.114072	0.111102	0.0904184	0.100226	0.106215	0.0879667	0.0889087	0.102411	0.0712305
Pias3	1.39456	4.21384	0.056805	0.0483283	0.0203829	0.0294563	0.0274661	0.0230289	0.020113	0.0137456	0.0181072	0.0202957	0.0324424
Tgfbr2	0.779642	7.53718	0.152412	0.270972	0.227891	0.216675	0.18136	0.139405	0.194138	0.0864685	0.121449	0.0875785	0.173713
Crtc3	1.09414	5.36379	0.0338423	0.0897475	0.0478627	0.0544733	0.0315157	0.0498812	0.075208	0.0347772	0.0368612	0.0238359	0.0528041
St6galnac3	0.973065	6.02923	0.245913	0.11064	0.0960821	0.103028	0.0920683	0.0387786	0.053114	0.0791128	0.0532226	0.039022	0.174621
Bbc3	1.21771	4.79643	0.0975952	0.0726434	0.0506851	0.0371467	0.0377568	0.0390758	0.0442412	0.0281834	0.0357145	0.0261486	0.0362954
Atp5j	0.452421	12.8989	1.02677	1.08218	0.833482	0.891113	0.73221	1.02079	0.902672	0.865391	0.996407	0.987415	0.870183
Pparg	1.33924	4.34258	0.0521181	0.0644558	0.0417083	0.0254637	0.03065	0.0192671	0.0235824	0.0178291	0.0163808	0.0083219	0.0456847
Ccrl2	1.05558	5.48968	0.144292	0.161899	0.106105	0.0822516	0.179404	0.0618056	0.0745867	0.0579841	0.053426	0.0486364	0.0356915
Ppt2	0.949087	6.10362	0.280522	0.105471	0.0700184	0.0933872	0.0917768	0.105444	0.0817458	0.0583921	0.0744	0.0587688	0.0378125
Xab2	1.21007	4.78526	0.0877849	0.0919671	0.0441274	0.0525959	0.0604943	0.0331775	0.0486707	0.0484446	0.0507035	0.0255724	0.0381167
Clec2d	0.59507	9.70836	0.220294	0.336867	0.213799	0.330944	0.357959	0.251763	0.27432	0.186466	0.204228	0.165264	0.322828
Slc22a18	2.5791	2.23636	0.00911416	0.00969341	0.00430461	0.00110239	0	0.0020483	0.000405244	0.00236468	0.00149231	0	0
Gm3716	2.30529	2.49924	0.0140243	0.00400653	0.001277	0.00276241	0.00281467	0	0.00139855	0	0.000415749	0	0
Rhob	0.638973	8.92494	0.73197	0.581898	0.653249	0.368248	0.487327	0.513995	0.621185	0.238138	0.184921	0.0795415	0.297073
Swap70	0.837158	6.81095	0.304483	0.21184	0.154163	0.192584	0.175697	0.139381	0.171141	0.116104	0.110128	0.0545514	0.196642
Fam107a	2.04122	2.78036	0.0994831	0.0119341	0.00080372	0.00593744	0.00454897	0.00342455	0.000939787	0.00871911	0.0155362	0.00368783	0.0175662
Nr4a1	0.505694	11.2073	0.652426	0.856497	1.2526	0.329934	0.814979	0.0674303	0.483634	0.622257	0.25602	0.0736078	0.672862
Dnajb9	0.507408	11.145	0.496902	0.431044	0.433752	0.192217	0.312291	0.175194	0.288253	0.396617	0.43821	0.495239	0.352869
Ezr	1.65056	3.42365	0.0526245	0.0306521	0.00588698	0.00950327	0.00689344	0.013826	0.00378676	0.00606468	0.015902	0.0172167	0.0352531
Tle5	0.68684	8.21805	0.39129	0.25094	0.178065	0.174689	0.153242	0.301043	0.234215	0.149569	0.19505	0.163463	0.141113
Cbx7	1.5424	3.65846	0.00963907	0.0579411	0.0239199	0.0287676	0.016649	0.00633558	0.0102389	0.00848393	0.0205383	0.0182247	0.0441527
Tinagl1	0.756456	7.42986	0.951323	0.662894	0.60958	0.588824	0.550149	0.220646	0.258166	0.515231	0.344843	0.154902	0.647582
Anp32a	0.585888	9.53316	0.290912	0.482683	0.401898	0.437499	0.405658	0.312432	0.346488	0.264677	0.297978	0.21172	0.323866
Tpm2	2.39949	2.31184	0.0434831	0.00899262	0.00503084	0.00377461	0.00558809	0.00908587	0.00107556	0.00268768	0.0020466	0.00111836	0.00774699
Rflnb	0.681131	8.1216	0.50464	0.4085	0.408425	0.396475	0.38151	0.40379	0.372571	0.167216	0.111173	0.0426332	0.185527
Sh3bp4	1.21802	4.50787	0.0702763	0.0890086	0.0471854	0.0372484	0.0555237	0.0765131	0.050195	0.0306573	0.031433	0.0192925	0.049707
Cdkn2d	1.11549	4.91356	0.0902564	0.0751615	0.0429693	0.0394859	0.0364342	0.0306694	0.0501308	0.0330859	0.0315122	0.0308725	0.108265
Mtmr11	0.787193	6.94598	0.127709	0.100079	0.0706296	0.0807327	0.0837455	0.150234	0.127414	0.069353	0.038764	0.048524	0.0801833
St6galnac6	1.38768	3.92977	0.0411479	0.0440067	0.0214855	0.0223027	0.0221861	0.00172913	0.0106724	0.0117669	0.0185278	0.0154563	0.0839247
Bcl7c	0.859808	6.32288	0.161231	0.143654	0.0910866	0.0922795	0.0835766	0.131634	0.128692	0.0913494	0.0930142	0.0820013	0.104283
Otud1	1.32155	4.10288	0.0776828	0.0484684	0.0376344	0.0225379	0.0190146	0.0241133	0.0254911	0.0228152	0.0141004	0.011201	0.023426
Ntn4	2.31335	2.34272	0.0260773	0.00987885	0.00873792	0.00155183	0.00313065	0	0	0	0	0.000786123	0.00977862
Cdk9	0.988222	5.47322	0.0816631	0.144617	0.0931264	0.0793094	0.0839594	0.0728697	0.0636063	0.0933152	0.0609014	0.0610114	0.0976298
Sncaip	1.12541	4.79713	0.143541	0.0697832	0.0397805	0.0330203	0.0218618	0.139625	0.102023	0.0301941	0.025964	0.0108981	0.0704307
Scn3b	1.6587	3.2518	0.0460857	0.0199893	0.00956032	0.0125313	0.0046298	0	0.00466826	0.00616347	0.00225218	0	0.00472889
Milr1	0.849931	6.34361	0.0419654	0.132283	0.126639	0.0469298	0.075226	0.0258656	0.0799678	0.103281	0.0392262	0.0232606	0.00627695
Dbp	1.47482	3.64668	0.108199	0.0754249	0.0381081	0.0305611	0.0393179	0.0159436	0.0263853	0.0249951	0.0330474	0.0513051	0.0452792
Tln2	1.38777	3.86298	0.0675546	0.0308349	0.0116923	0.00901796	0.0143154	0.00133961	0.00333195	0.0129411	0.0336583	0.0214853	0.0957573
Nenf	0.605174	8.85463	0.476543	0.336694	0.246783	0.270593	0.217217	0.226835	0.249399	0.223154	0.34456	0.376876	0.333145
Rasgrf2	1.54068	3.47698	0.104066	0.0324415	0.0295919	0.0240726	0.0104335	0	0.00465382	0.0080521	0.00525812	0.00132809	0.0638991
Ypel3	0.73466	7.2876	0.437954	0.301494	0.210047	0.265979	0.155828	0.224086	0.210544	0.20915	0.2414	0.26099	0.270774
Srsf2	0.552513	9.67852	0.90201	0.833428	0.858026	0.562484	0.764202	0.656509	0.744344	0.632225	0.556989	0.511347	0.548579
Rab18	0.711916	7.49113	0.404582	0.390022	0.271728	0.309103	0.314721	0.36709	0.287022	0.267167	0.260924	0.220468	0.305574
Syn3	1.84651	2.88397	0.00891518	0.0136282	0.00716726	0.00518775	0	0.00546969	0.00711766	0.00277081	0.0026723	0.00146807	0
Pxdc1	1.5057	3.53585	0.108652	0.0184796	0.00632656	0.00774212	0.00335516	0.0477792	0.0278513	0.0137684	0.0180195	0.0148321	0.16074
Rhoa	0.476316	11.1667	1.08482	0.919831	0.81586	0.865375	0.846412	0.810248	0.76123	0.692178	0.722813	0.555608	0.745029
Nsun6	1.03272	5.13664	0.0784604	0.0706171	0.0578074	0.0416923	0.0765784	0.0244373	0.0393943	0.0397537	0.0311791	0.0247408	0.0241521
Hnrnpf	0.548508	9.65861	0.810712	0.840851	0.666227	0.662648	0.770538	0.700397	0.753141	0.664767	0.617802	0.51135	0.654173
Sestd1	1.61772	3.27269	0.028901	0.0239998	0.00803884	0.0119063	0.00204216	0.023858	0.0131608	0.0105631	0.00780314	0.00467116	0.00662187
Chmp1b	1.01345	5.19976	0.0815117	0.111646	0.0661995	0.0724488	0.0654445	0.0629774	0.0615491	0.0500017	0.0487989	0.0406556	0.0551321
Hoxa2	1.33041	3.96014	0.0239875	0.0434731	0.0227494	0.017527	0.0154927	0.00470981	0.0136903	0.0247663	0.0151951	0.013609	0.0299354
Tspan7	0.910684	5.76734	0.5929	0.152691	0.0384244	0.0795291	0.080284	0.0276037	0.0442446	0.183409	0.345615	0.286637	0.559985
Zfhx3	1.26856	4.1281	0.0691805	0.0431029	0.0243433	0.0250136	0.022047	0.0129354	0.0218941	0.014689	0.0177211	0.0180916	0.0196385
Shtn1	0.920347	5.66463	0.0833198	0.0662091	0.0208023	0.0386527	0.0148469	0.0416303	0.040538	0.0319755	0.0598953	0.0691862	0.0345234
Adrb2	0.847732	6.13436	0.349818	0.218523	0.224238	0.134251	0.163675	0.0176322	0.0637345	0.225442	0.103854	0.0377414	0.333113
Plekha6	2.3932	2.16925	0	0.00701425	0.00289339	0.00128149	0.00435246	0	0	0.000775849	0.000925666	0.00108776	0
Trak1	1.16792	4.44328	0.0513475	0.0515614	0.0307345	0.0340902	0.0243248	0.0282735	0.0193353	0.0210089	0.0248346	0.0213484	0.0191759
Hey2	2.38711	2.17378	0.0368001	0.00769754	0.00602307	0.00317338	0.00334636	0.00140246	0.00200055	0.000685241	0.000578991	0	0
Tanc1	0.810125	6.37146	0.154918	0.255958	0.198146	0.213595	0.183512	0.152533	0.169544	0.133769	0.125106	0.086538	0.142484
Kif5b	0.655306	7.83295	0.518212	0.379766	0.298836	0.271411	0.315632	0.533526	0.358216	0.245393	0.266509	0.226738	0.375667
Rcn2	0.901418	5.67801	0.215929	0.153746	0.122561	0.12333	0.132381	0.117524	0.111538	0.0952298	0.084432	0.0559033	0.160533
Cnn3	0.591039	8.58609	0.55371	0.579971	0.540181	0.441569	0.52883	0.629634	0.571049	0.386151	0.33329	0.20773	0.65152
Ctsd	0.629245	8.06312	0.952843	0.452578	0.243083	0.350031	0.287777	0.266899	0.212423	0.325548	0.832467	0.575851	0.68631
Dbndd2	1.32304	3.82349	0.0400628	0.0380623	0.0291117	0.0225139	0.0104464	0.0210819	0.0129436	0.00654357	0.0118275	0.00180759	0.0311511
Psip1	0.893128	5.65846	0.15808	0.131411	0.080018	0.0868785	0.0826157	0.0682095	0.0950701	0.0817753	0.0625471	0.0637512	0.0455232
Srsf5	0.580696	8.69799	0.610508	0.64625	0.592556	0.485321	0.561666	0.361391	0.444839	0.440753	0.418618	0.334869	0.607053
Map3k20	1.28792	3.91867	0.0575955	0.0319182	0.0257711	0.0174962	0.0223615	0.00684183	0.018447	0.0205646	0.0178307	0.0153679	0.0265192
Tmem184b	0.836573	5.99626	0.228949	0.158187	0.137075	0.11701	0.126679	0.0663509	0.0878879	0.0865178	0.0710482	0.0471962	0.11384
Gm4724	2.26073	2.2185	0	0.00522646	0.00109675	0.00134184	0.00538108	0.0032594	0.000513218	0	0.00105212	0.000527767	0.00983925
Fam189a2	1.57433	3.1729	0.0511944	0.0182654	0.00815281	0.00386337	0.0134095	0.00250066	0.000399153	0.00190153	0.0126574	0.014542	0.0529506
Gm17634	1.83591	2.70427	0.0136048	0.0197088	0.00359993	0.0101247	0.00843742	0.0255044	0.0121721	0.00134063	0.00104559	0.000983625	0
Cdkn2aip	1.07117	4.62664	0.122188	0.0845114	0.0617702	0.045381	0.0676287	0.0413583	0.0573667	0.0516792	0.0293425	0.0279183	0.041076
Zfp947	2.16391	2.28523	0	0.0124905	0.00112006	0.00303619	0	0.0125531	0.00158579	0	0.00278991	0.00178029	0
Tnfaip8	0.872172	5.66394	0.18678	0.0605661	0.0371481	0.0283662	0.030304	0.016841	0.0466717	0.0581198	0.0993996	0.061628	0.0458534
She	0.809816	6.08034	0.254259	0.157681	0.129491	0.135836	0.131209	0.0850629	0.084067	0.0841276	0.09002	0.0910548	0.16256
Tns1	0.845448	5.82198	0.27831	0.188329	0.177433	0.198988	0.151955	0.0798016	0.11638	0.0757279	0.0890862	0.0493132	0.156522
Sgce	1.06742	4.60302	0.149698	0.0646669	0.0600742	0.0462497	0.0497672	0.0317417	0.0406156	0.0372034	0.0144228	0.00385986	0.0213368
Wwc2	0.831114	5.88245	0.257281	0.217573	0.162962	0.170334	0.163811	0.121164	0.116287	0.146608	0.122664	0.0933197	0.176842
Llgl2	1.88189	2.59262	0	0.0263028	0.00642894	0.00435409	0.00279544	0	0.00162938	0.00558338	0.00778804	0.00788726	0
Rraga	0.722314	6.73212	0.234331	0.267028	0.184166	0.15182	0.186826	0.13188	0.173753	0.180797	0.190693	0.136766	0.188756
Hist4h4	1.45432	3.33747	0.0116273	0.0478458	0.0246555	0.0266001	0.0209129	0.00572141	0.0114499	0.0175484	0.00974146	0.00336096	0.020344
Hcar1	1.3494	3.56235	0.00401662	0.0224007	0.0160168	0.0129248	0.0118661	0	0.00354035	0.00597181	0.00092716	0.000657584	0.00631529
Adam15	0.638399	7.5183	0.752632	0.463048	0.396074	0.468448	0.375905	0.191268	0.278049	0.392561	0.372866	0.170651	0.541034
Nfil3	1.28557	3.73164	0.00990007	0.0629013	0.0442201	0.0261472	0.00687452	0.0106745	0.0263507	0.0173373	0.0161068	0.00967111	0.0622597
Tgfb1i1	0.993897	4.81239	0.0941701	0.126207	0.0948983	0.0797772	0.0718982	0.150872	0.101852	0.0529046	0.0441652	0.0170334	0.109042
Cd2ap	0.723892	6.58857	0.273969	0.181277	0.0954791	0.111888	0.0923361	0.124255	0.119095	0.112235	0.241778	0.230021	0.28776
Sertad1	0.52637	9.0551	0.555634	0.551968	0.715575	0.266947	0.505088	0.194282	0.439333	0.432893	0.269844	0.203486	0.372919
Kctd11	1.39651	3.40648	0.020247	0.0398033	0.0166318	0.0222061	0.00538656	0.0108304	0.014618	0.0241853	0.0128577	0.00555027	0.0240241
Aldh2	1.12856	4.20645	0.328969	0.158356	0.1499	0.111854	0.0952609	0.0226009	0.0255225	0.0680535	0.065522	0.0140209	0.290502
Nudt4	0.679604	6.98324	0.43009	0.304565	0.193824	0.270996	0.379259	0.591441	0.481549	0.220453	0.16752	0.151504	0.17747
Sbk1	1.96285	2.41642	0.0408624	0.00483128	0.00334649	0.00315661	0.00235522	0.00720183	0.0022221	0.00190548	0.00176191	0.0018543	0.00401169
Rnd3	1.72331	2.71942	0.00704975	0.0290145	0.0109567	0.00478753	0.00288495	0.0205145	0.0214632	0.00713388	0.0074986	0.00455158	0.0118888
Pgrmc1	0.77045	6.04643	0.316144	0.267989	0.232483	0.213813	0.20377	0.154791	0.178723	0.166569	0.158786	0.116305	0.274973
Sh3kbp1	1.3346	3.47772	0.0481057	0.0244131	0.0093182	0.00889566	0.00316311	0.0293464	0.0129383	0.00670469	0.021393	0.0133715	0.008036
Aktip	1.20783	3.81803	0.0610715	0.0837554	0.0457687	0.0551441	0.0335307	0.0346258	0.0351944	0.0334166	0.0369018	0.0253042	0.0577459
Atp1b3	0.577608	7.97812	0.380149	0.401841	0.395332	0.387128	0.302393	0.347147	0.401073	0.202455	0.177888	0.10587	0.32911
Rbp7	0.963531	4.75758	0.377183	0.89801	0.88584	0.461467	0.435753	0.0407705	0.0830884	0.0747706	0.0658262	0.0280776	0.0746846
Chmp2a	0.480732	9.52042	0.511591	0.589585	0.48204	0.462232	0.445564	0.481947	0.504721	0.469492	0.469302	0.443938	0.418272
Hspa8	0.386741	11.8212	2.03645	2.29829	2.18593	1.75804	2.26599	1.89733	2.17186	2.08137	1.88243	1.5904	1.71343
Adgrf5	0.521095	8.74703	0.400328	0.432527	0.372087	0.393246	0.342028	0.23091	0.264134	0.274863	0.352991	0.318049	0.529181
Ccdc9b	1.34076	3.39466	0.0148865	0.0422646	0.0199204	0.0267761	0.0128967	0.00625016	0.0155222	0.0107536	0.0103081	0.0118024	0.0230533
Cr1l	0.669995	6.79002	0.366285	0.357655	0.241702	0.25541	0.236762	0.249531	0.2704	0.250266	0.296149	0.189001	0.220944
Ppp2r2d	0.816392	5.56963	0.0726531	0.151469	0.0993126	0.0971795	0.112945	0.0818209	0.10241	0.0719172	0.0825139	0.0694694	0.0776662
Capza2	0.550085	8.26025	0.580551	0.536609	0.403996	0.431543	0.519412	0.486224	0.457314	0.431373	0.37305	0.360779	0.384215
Eva1a	1.28182	3.53882	0.107299	0.0482669	0.0237925	0.0216103	0.0310181	0.0990791	0.0616859	0.0286426	0.0390724	0.00977861	0.0618563
Efna4	2.1258	2.13249	0.00993689	0.00907734	0.00442499	0.00282429	0	0.00354632	0	0.00502176	0.000397389	0.00213889	0
Asah1	0.83431	5.3947	0.221216	0.199696	0.147109	0.135091	0.141673	0.0960737	0.104984	0.116738	0.138858	0.103424	0.120522
Vdac3	0.708477	6.34586	0.459436	0.349865	0.23384	0.252953	0.259358	0.334654	0.267941	0.265899	0.23672	0.215019	0.214554
Ahsa1	0.799961	5.54808	0.15351	0.190776	0.113298	0.125413	0.113568	0.164013	0.139635	0.11052	0.0895295	0.101253	0.146411
Atp7a	1.54335	2.87199	0.0210177	0.0245771	0.00785773	0.0135126	0.00318808	0.0111725	0.0120562	0.00947259	0.00932319	0.0100129	0.00951031
Pitpnm3	2.19483	2.01502	0.0239885	0.00523536	0.00176712	0.000396928	0	0	0.00109842	0.00267684	0.00853924	0.00380855	0.0170591
Syde1	1.17003	3.77654	0.0821519	0.0514472	0.0338638	0.0321467	0.0490332	0.0384733	0.036958	0.022875	0.0221112	0.0125232	0.0377749
Fam124b	2.04816	2.15726	0	0.00782234	0.00188744	0.00328055	0.00301679	0.0130994	0.00630893	0	0.000420577	0	0
Lyl1	1.73086	2.55206	0.0430044	0.0126276	0.00483402	0.00446578	0.00898524	0.017907	0.00422631	0	0.00893854	0.00145614	0.039244
Ciao2b	0.628813	7.00524	0.239535	0.278238	0.233188	0.21199	0.264998	0.279671	0.242317	0.190145	0.14957	0.147378	0.155699
Psma7	0.380974	11.5264	0.960317	0.899371	0.782911	0.819044	0.860825	0.956803	0.887707	0.753664	0.756456	0.627048	0.742756
Akap13	0.678603	6.46346	0.222433	0.26504	0.17162	0.207275	0.211641	0.374013	0.332849	0.157441	0.142764	0.107178	0.151506
Tead2	1.00836	4.34376	0.0447292	0.079495	0.0442887	0.0573422	0.0364028	0.0159205	0.050753	0.0415396	0.0386037	0.049038	0.0219265
Nosip	0.888892	4.87589	0.123007	0.103931	0.0768716	0.0683113	0.0631505	0.0640242	0.0546009	0.062498	0.0590165	0.0570332	0.0799604
Twf2	0.833893	5.17847	0.11222	0.129767	0.0905106	0.0804009	0.0822574	0.107938	0.0816489	0.0905441	0.0762625	0.0524431	0.086028
Lgals3bp	0.940416	4.57299	0.273072	0.302695	0.195306	0.258473	0.4908	0.172825	0.198778	0.119571	0.0746334	0.061896	0.0157577
Gm4070	1.02073	4.16558	0.0185849	0.0360604	0.0279383	0.0228481	0.0596261	0.0137654	0.019796	0.0121637	0.0115626	0.00183528	0.0121581
Gsk3b	0.574558	7.37477	0.382954	0.28962	0.252782	0.26856	0.218935	0.21514	0.262551	0.218515	0.212257	0.19979	0.356682
Kat5	1.20333	3.5197	0.0540697	0.0536755	0.0350167	0.0262039	0.0203618	0.0220647	0.0353107	0.0336924	0.0184933	0.0158927	0.0671131
Slc4a2	1.19739	3.5194	0.102959	0.0508718	0.0305178	0.0360999	0.0329026	0.0175654	0.0260726	0.0158451	0.0236827	0.0144435	0.0219864
Rilp	1.5118	2.76958	0.0390773	0.0425356	0.0167224	0.0217086	0.0272983	0.00952285	0.0142029	0.0130834	0.011961	0.0131496	0.0328765
Cry2	1.41721	2.95303	0.0473558	0.0320686	0.0182098	0.0153127	0.021648	0.00637894	0.0126597	0.00560888	0.00977675	0.0102696	0.0138888
B4galt1	0.898284	4.64028	0.0984071	0.10307	0.0804992	0.0637604	0.0976411	0.0508834	0.0599084	0.0705395	0.0479037	0.0528527	0.10081
Fes	1.09834	3.79358	0.0947911	0.0935981	0.0648403	0.0698044	0.0457606	0.0568086	0.0403716	0.0438005	0.0422912	0.0235183	0.0255162
Pkia	1.53506	2.69901	0.0787739	0.00793192	0.00617717	0.00685936	0	0.00479392	0.00590542	0.00442438	0.0116329	0.0164722	0.0135046
Zfp335	1.54021	2.68802	0	0.0229996	0.0102992	0.0109036	0.00893803	0.00671738	0.0138536	0.00720043	0.00780981	0.00926679	0.0243808
Zfp64	1.22253	3.38426	0.0553695	0.0472298	0.0342024	0.0243016	0.0377319	0.0208706	0.0264101	0.0139132	0.0106015	0.00280783	0.00402042
Hist3h2a	1.13234	3.65356	0.0755507	0.103263	0.0482192	0.0777395	0.0917731	0.0678475	0.0612292	0.0321926	0.0339616	0.0365274	0.0205863
Tmx4	1.04207	3.96925	0.0383875	0.0510422	0.0343837	0.0283452	0.018388	0.0248564	0.033595	0.0351914	0.0276708	0.0333148	0.0153095
1810037I17Rik	0.499745	8.2586	0.661716	0.591396	0.497741	0.48508	0.446362	0.477154	0.49169	0.463489	0.448233	0.394881	0.503503
Tspan13	0.572804	7.17136	0.61778	0.794163	0.672301	0.583554	0.463854	0.740868	0.755756	0.500056	0.536939	0.447922	0.668256
Srp14	0.554481	7.35822	0.547873	0.431652	0.353824	0.372848	0.343251	0.389157	0.355535	0.316061	0.326345	0.281821	0.469448
Rnpepl1	0.850141	4.77789	0.149208	0.15189	0.0988361	0.13333	0.107815	0.0964226	0.121844	0.0818449	0.0996602	0.067561	0.103674
Atg101	0.868259	4.67239	0.178055	0.127749	0.0997536	0.0781184	0.0819037	0.0788513	0.112965	0.0890298	0.0735642	0.0606815	0.0949349
Vegfa	1.43832	2.81077	0.0863868	0.00507827	0.00336503	0.000659315	0.0109461	0	0.00131579	0.000617065	0.0226138	0.0258932	0.019103
Enpp3	1.75981	2.29018	0.0462121	0.0320783	0.0225149	0.0132406	0.0188328	0.00972955	0.00509263	0.00690663	0.004062	0.00112904	0.0230577
Pias4	1.0374	3.88069	0.0393046	0.0961321	0.0578115	0.0585867	0.0371315	0.0506471	0.0527906	0.0501672	0.0428666	0.0351692	0.0561154
Mfhas1	0.977013	4.10184	0.0467891	0.0811222	0.0650689	0.0564307	0.0313507	0.0409266	0.0376414	0.0302385	0.0339021	0.0435372	0.015834
Dgka	1.05157	3.79366	0.0458895	0.0629802	0.0380579	0.0386512	0.0159827	0.00640903	0.0275478	0.0223995	0.0360041	0.0210384	0.0728094
Txnip	0.82326	4.83904	0.630142	0.500195	0.365279	0.480568	0.374244	0.232329	0.240691	0.178187	0.28722	0.191431	0.604639
Slc37a4	1.58396	2.50525	0.0234048	0.0237387	0.0090189	0.0100758	0.0230166	0.0130927	0.00742037	0.00714868	0.00666801	0.0108768	0
9430015G10Rik	1.77727	2.23047	0.00663878	0.0121567	0.00369645	0.00405837	0	0.00235709	0.00425547	0.00151607	0.00280754	0.00353644	0.00465782
Kansl3	1.04114	3.80039	0.151353	0.0933716	0.0564046	0.068935	0.0652581	0.0409791	0.0603262	0.050744	0.0431937	0.0352558	0.045659
Med21	0.531034	7.41173	0.339478	0.331661	0.256392	0.274422	0.26967	0.246884	0.26451	0.269718	0.253412	0.219595	0.22205
Selenow	0.308651	12.739	0.984125	0.820515	0.784553	0.824995	1.06697	0.614896	0.683241	0.723708	0.698513	0.75312	1.06237
2210416O15Rik	0.896148	4.35808	0.0565873	0.121713	0.0960459	0.0987515	0.0548296	0.0723424	0.0635162	0.0454478	0.0439334	0.0232611	0.0423556
Vgll4	0.781746	4.97458	0.340228	0.400069	0.32968	0.303369	0.295729	0.225827	0.327082	0.223534	0.150943	0.0672674	0.263671
Sox18	0.570088	6.81729	0.773705	0.676224	0.615756	0.668014	0.509822	0.621142	0.564896	0.403907	0.374692	0.241736	0.289466
Ube2s	0.459449	8.45137	0.45532	0.448561	0.435492	0.246943	0.343015	0.396491	0.453869	0.356231	0.327881	0.305693	0.308
Copz2	0.885171	4.38478	0.220696	0.119002	0.102065	0.11388	0.112405	0.0964448	0.0796838	0.0696361	0.0588924	0.0627697	0.104806
Adarb1	1.005	3.8574	0.0273968	0.0729797	0.065696	0.0609202	0.0529743	0.0279982	0.0391803	0.0260604	0.013327	0.0078337	0.0260357
Amigo1	1.83127	2.11656	0.0321048	0.0118107	0.00211294	0.003754	0.00932123	0	0.00199842	0.00774916	0.00530357	0.00684992	0
Rnf11	0.715253	5.41128	0.248986	0.210247	0.15525	0.158093	0.192336	0.223988	0.20643	0.137471	0.143471	0.124018	0.106963
Rgs16	0.793299	4.87563	0.0462193	0.126741	0.0909331	0.051963	0.0838403	0.195232	0.17251	0.11133	0.0250606	0.00649285	0.0756414
Atp6v0b	0.61628	6.25677	0.384527	0.318354	0.240204	0.272981	0.252263	0.238493	0.258788	0.230585	0.271206	0.230109	0.278394
Tmco1	0.536981	7.17883	0.43776	0.447104	0.377499	0.444989	0.347405	0.265809	0.351177	0.397052	0.357674	0.31058	0.342501
Rnh1	0.694515	5.51855	0.280702	0.254769	0.183068	0.189207	0.191917	0.155394	0.162255	0.193469	0.211701	0.152817	0.171532
Tnf	1.50356	2.54598	0.028389	0.0189583	0.0180326	0.00287681	0.0130033	0.00163152	0.012871	0.0021928	0.00210561	0.00263346	0
Sun1	1.08569	3.51446	0.0814317	0.0644637	0.0520845	0.0426339	0.0594141	0.0221316	0.0253696	0.0285866	0.0198782	0.0109444	0.0683235
Sertad3	0.895745	4.24764	0.121911	0.0727122	0.0773612	0.0415511	0.0788579	0.0307851	0.0419365	0.0461265	0.0355873	0.0273275	0.0772033
BC005624	0.801913	4.7284	0.18952	0.146536	0.0917751	0.0972923	0.0592784	0.0962544	0.103131	0.0862745	0.116523	0.0755481	0.126453
Slc10a1	1.69545	2.23587	0.0101085	0.018728	0.00909541	0.00599105	0.0206993	0	0.00634655	0.00773885	0.00154652	0.000780023	0
Znrf2	1.00038	3.78783	0.0293994	0.0423852	0.0168887	0.0216189	0.0217577	0.0395715	0.0185717	0.0120647	0.0247298	0.0220284	0.0632672
Gramd1a	0.881778	4.29367	0.0646461	0.112085	0.0747599	0.076981	0.0625141	0.0940592	0.0908804	0.0585716	0.0510299	0.0316113	0.136125
Arhgap31	0.510652	7.3886	0.725636	0.736986	0.688966	0.791202	0.550732	0.456326	0.620301	0.463173	0.417044	0.286196	0.590879
Rasgrp2	1.19312	3.1557	0.140746	0.0605709	0.0511135	0.0318411	0.0198527	0.15239	0.0660564	0.00682234	0.012548	0.0093062	0.0047894
Syt7	1.13961	3.27876	0.0512064	0.0354427	0.0209111	0.0186129	0.0140691	0	0.00252504	0.0139345	0.0278656	0.0184684	0.0548252
Plod2	1.55598	2.39878	0.0427722	0.0157434	0.00731688	0.0113397	0.00186598	0.00647811	0.00498677	0.00755941	0.00440921	0.00300557	0.0252427
Tmbim6	0.570767	6.51529	0.837232	0.763518	0.625746	0.63631	0.738779	0.565275	0.53937	0.538022	0.626029	0.431686	0.643164
Tmcc2	1.15803	3.19672	0.0458302	0.0568657	0.0382723	0.0429918	0.0340217	0.00712586	0.0149606	0.0203627	0.0258326	0.00944974	0.0256074
Gcnt2	0.895048	4.13564	0.160335	0.124496	0.0775425	0.116375	0.0993083	0.0209432	0.0351098	0.079588	0.061849	0.0422693	0.134788
Slain2	0.779929	4.74495	0.0991317	0.127081	0.096132	0.0968208	0.0509492	0.11374	0.0679376	0.070004	0.0681243	0.0772619	0.11319
1110008L16Rik	1.39819	2.64097	0.0264154	0.0291429	0.00903017	0.0103458	0.00833469	0.0196063	0.0114513	0.0103321	0.0152068	0.00965238	0.0139007
Atp6v0e	0.495379	7.42961	0.587414	0.502104	0.437632	0.440227	0.441813	0.438227	0.451734	0.398652	0.417183	0.417626	0.422272
Osbpl9	0.71761	5.12836	0.189888	0.247214	0.173748	0.180763	0.213633	0.12915	0.134066	0.164515	0.147551	0.115236	0.279605
Mkrn1	0.825813	4.44793	0.132156	0.122035	0.069828	0.0741223	0.0716173	0.131716	0.0941757	0.0493127	0.0715585	0.068121	0.0897688
Cdc42ep5	1.08606	3.37979	0.0753897	0.051003	0.0224559	0.0299483	0.024656	0.0398022	0.0247829	0.0256424	0.0335676	0.0210371	0.034564
Aida	0.818785	4.46212	0.19623	0.15199	0.0995866	0.127497	0.225626	0.126584	0.0918986	0.0742655	0.0967307	0.0524066	0.106517
Stat5a	1.45085	2.50633	0.0556098	0.0221258	0.0123135	0.00637862	0.00660692	0.00932624	0.0056272	0.0123748	0.0104	0.0114701	0.0098747
Mat2b	0.74272	4.88795	0.269198	0.238524	0.172352	0.173261	0.17648	0.151316	0.180709	0.155773	0.169875	0.173169	0.127037
Trip6	1.04663	3.4571	0.0913112	0.0563779	0.031523	0.0371375	0.0273396	0.0490692	0.0410311	0.0396941	0.0452212	0.0436779	0.0188076
Mov10	1.38834	2.60542	0.0496271	0.0259772	0.0111383	0.0177264	0.0358442	0.00982257	0.012999	0.00728865	0.00715748	0.00560416	0.0115581
Phkg1	1.57854	2.29059	0	0.018067	0.00671612	0.00556395	0.0100692	0.00355199	0.00400716	0.00406355	0.00576442	0.00263966	0
Smyd3	1.17859	3.05769	0.0374302	0.0383323	0.0191023	0.0154022	0.00135191	0.0184246	0.0158346	0.0205558	0.0168184	0.0118199	0.00874677
R3hcc1	1.15915	3.10703	0.00952271	0.0472739	0.0223248	0.0198528	0.0282596	0.0242038	0.0222002	0.0173401	0.021047	0.0269001	0.0205572
Abtb1	1.23179	2.92101	0.0212304	0.0477594	0.0259788	0.0231562	0.0195562	0.0154176	0.02724	0.00855788	0.0157695	0.0163245	0.0110058
Rb1	0.949321	3.78269	0.0868377	0.053592	0.0418547	0.0366026	0.0371575	0.0494951	0.0376036	0.0281243	0.0343906	0.0163716	0.0182576
Mcrs1	0.777125	4.61998	0.17949	0.132249	0.100914	0.0915529	0.0989861	0.107988	0.0943032	0.0888687	0.0959755	0.0721939	0.087539
Sgms1	0.754215	4.74442	0.200967	0.205879	0.183742	0.158289	0.172329	0.0756776	0.111009	0.121891	0.122194	0.0536588	0.225662
Zfp467	0.851553	4.16258	0.102138	0.0880471	0.0422315	0.0472202	0.0300811	0.0320793	0.036381	0.0522257	0.0978795	0.0778122	0.148949
Cttnbp2	1.16244	3.04099	0.0762366	0.0435827	0.0175048	0.0243627	0.00681037	0.0298749	0.0347382	0.00794152	0.0261456	0.0447302	0.0479632
Socs2	0.603286	5.85566	0.17664	0.310725	0.158373	0.208638	0.227805	0.108254	0.131525	0.198272	0.376504	0.298628	0.793515
Adgre5	1.01648	3.46896	0.148399	0.0759741	0.0701589	0.0862671	0.0717956	0.0799674	0.0625633	0.026623	0.015205	0.00661093	0.0125755
Arf6	0.572734	6.14803	0.26967	0.247742	0.238298	0.170055	0.205898	0.191642	0.181058	0.178661	0.196969	0.176531	0.137104
Me3	1.06683	3.29727	0.0701836	0.0382594	0.0248018	0.0245405	0.0404141	0.0284895	0.0296999	0.0281886	0.0231943	0.0151918	0.0393159
Hyal2	0.576961	6.09522	0.451966	0.322865	0.187471	0.212325	0.135118	0.171267	0.156281	0.271201	0.441162	0.395383	0.214616
Ccm2l	0.965344	3.63087	0.128262	0.0770737	0.0600366	0.0679244	0.0513517	0.0488856	0.0352086	0.0457053	0.0396342	0.0310423	0.0613935
Fam110a	1.64971	2.11865	0.00972605	0.0146261	0.00791104	0.00426646	0.00831989	0.0134918	0.0155626	0.00139506	0.00133027	0.00407097	0
Klc2	1.05459	3.29286	0.044782	0.052784	0.029771	0.0292913	0.0125793	0.0108713	0.0382835	0.0236011	0.0232728	0.0219033	0.0149342
Snta1	1.62135	2.13631	0.0423967	0.0163363	0.00428509	0.00729674	0.00641999	0.00277469	0.00110335	0.00546742	0.0091078	0.00577663	0.0333756
Ly6e	0.760888	4.54091	2.12794	1.91891	1.47309	1.83582	2.52827	1.05111	1.12939	1.30029	1.09736	0.625096	1.20343
Coq10b	0.636879	5.42213	0.295026	0.207781	0.232782	0.11434	0.158509	0.0720626	0.13612	0.154572	0.14062	0.0951961	0.245962
Cep83	1.08033	3.1864	0.0391599	0.0595157	0.0393676	0.0313023	0.0273693	0.0270712	0.0317809	0.0259692	0.0271454	0.0188891	0.0385125
Rit1	0.820976	4.19237	0.0784415	0.150206	0.0973143	0.125834	0.119847	0.088833	0.105198	0.0743684	0.0833883	0.0577849	0.147412
Atg9b	1.47679	2.33007	0.0340161	0.0205488	0.00921795	0.00997946	0.0137122	0.0112252	0.00565022	0.0128993	0.00362499	0.00406732	0.0129793
Mib2	1.36289	2.51776	0.0217538	0.0265793	0.0124779	0.0124819	0.0108569	0.0109682	0.0135834	0.0103582	0.0111142	0.00835458	0.0410098
Fbxo34	1.4363	2.38181	0.0390137	0.021191	0.0102984	0.00852125	0.0113737	0.0110839	0.00326267	0.00938913	0.0119762	0.0118632	0.0261937
Kras	0.613433	5.57674	0.226161	0.178317	0.158637	0.157626	0.123737	0.116512	0.13009	0.114794	0.137833	0.0868796	0.202476
Arhgef1	0.678452	5.01928	0.202022	0.290996	0.245041	0.230337	0.247278	0.189654	0.196633	0.186934	0.161557	0.114533	0.162743
Lgr4	1.12841	3.01274	0.0388759	0.0251102	0.0114053	0.011238	0.0140172	0.0220978	0.0239868	0.0144347	0.0110036	0.00706114	0
Minpp1	0.892959	3.79852	0.0854512	0.0919864	0.0590875	0.0656712	0.0684176	0.0919411	0.0693659	0.0559689	0.0654446	0.0460682	0.0938607
Tsc22d3	0.887762	3.81987	0.540916	0.503662	0.415859	0.422971	0.314632	0.111859	0.163028	0.203662	0.146072	0.0893422	0.419296
Arglu1	0.493889	6.86411	0.516427	0.474485	0.422587	0.498982	0.365066	0.44995	0.434545	0.317117	0.31538	0.323351	0.337777
Hnrnpl	0.557184	6.05096	0.273711	0.293015	0.261575	0.228438	0.24151	0.220402	0.281009	0.211198	0.202775	0.18092	0.240629
Nelfb	0.886549	3.79061	0.0842004	0.114493	0.0621575	0.0768426	0.0667169	0.0744777	0.0648555	0.0605294	0.0608103	0.0437259	0.0472643
Ly6c2	1.42435	2.35566	0.00956354	0.0294853	0.0140477	0.0225989	0.0113457	0.00944247	0.00570555	0.00566761	0.00529522	0.00580207	0.00401169
Ttc21b	1.60388	2.08724	0	0.0207268	0.0086037	0.00792715	0.00396968	0	0.00455479	0.00354676	0.00217079	0.0037228	0
Stx17	1.14283	2.92877	0.0168552	0.034156	0.0171492	0.0223934	0.0258297	0.0187817	0.0216809	0.0113649	0.0181214	0.013844	0.0283625
Adipor2	0.835695	4.0021	0.162321	0.100217	0.0538497	0.0594264	0.0408839	0.0880806	0.0549467	0.0514945	0.100692	0.102083	0.169898
Pfkm	1.39256	2.39741	0.0401672	0.0240508	0.00948479	0.0114753	0	0.0107935	0.0118241	0.0095281	0.0112995	0.00970389	0.0468912
Iffo2	1.24344	2.68007	0.0537633	0.0362196	0.0264902	0.0251674	0.0166714	0.038746	0.0180806	0.00987599	0.0116521	0.0120878	0.0101991
Klc1	0.813118	4.09636	0.15699	0.141	0.107554	0.112983	0.112817	0.104845	0.097952	0.080705	0.0919098	0.0749698	0.166824
Mrps6	0.834088	3.98961	0.15183	0.073547	0.0749934	0.0487055	0.0762898	0.0701518	0.0591016	0.0614306	0.0467228	0.0543678	0.052794
Trim12a	1.60073	2.07694	0.0604675	0.0638263	0.0223369	0.0400506	0.0931945	0.030175	0.0172322	0.0185538	0.0090931	0.00303143	0.00795473
Fkbp4	0.809044	4.10739	0.133894	0.177963	0.117184	0.101808	0.137727	0.131739	0.113836	0.0945929	0.107943	0.0876258	0.156413
Rom1	1.33385	2.48958	0.0551253	0.0258552	0.0126537	0.0173125	0.00623535	0.00332219	0.0277883	0.0107031	0.00904076	0.0130411	0.00544878
Capn5	1.58553	2.0866	0.0353737	0.0152483	0.00655032	0.00644105	0.00405637	0.00712443	0.00356157	0.00716067	0.00959623	0.00113183	0.0338172
Sp110	0.791041	4.16033	0.130559	0.171433	0.101123	0.110909	0.440413	0.043766	0.0648201	0.094949	0.0872488	0.0789525	0.164712
Inpp1	0.794313	4.13069	0.105361	0.13252	0.109005	0.096202	0.128748	0.0831416	0.0784414	0.0813736	0.0580158	0.0441435	0.0704441
Jpt1	0.608888	5.38309	0.25288	0.181212	0.148732	0.112032	0.143988	0.249392	0.20885	0.135691	0.117744	0.086017	0.103664
Fam57a	1.33593	2.45298	0.0399027	0.0379686	0.0184602	0.0222708	0.0120743	0.0287761	0.0187995	0.00851067	0.0156754	0.00636311	0.0562586
Slc25a24	1.06942	3.03999	0.018534	0.0601153	0.0299185	0.0303815	0.0267164	0.0295808	0.0233948	0.0228776	0.0274438	0.0221658	0.0295673
2210016F16Rik	0.889795	3.6536	0.0691443	0.0934355	0.0466245	0.0510917	0.0595008	0.0454206	0.0654839	0.063963	0.0593022	0.0703746	0.0131621
Cdc42ep1	0.85517	3.73462	0.204472	0.141379	0.135078	0.122618	0.0860622	0.125698	0.105322	0.0618234	0.0350062	0.0398499	0.0160969
Cep135	1.37207	2.31947	0.0229631	0.0248328	0.0112585	0.00760871	0.0150321	0.0056637	0.0146021	0.0164836	0.0124882	0.00460398	0.00654024
1700037H04Rik	1.20883	2.63086	0.0455609	0.0239878	0.0131768	0.0129355	0.00765587	0.0284526	0.0131288	0.0159574	0.0149145	0.0176284	0.023998
Klhl8	1.30479	2.43573	0.0328029	0.0334172	0.0158491	0.0199298	0.0125752	0.0244746	0.0165646	0.0138514	0.00782162	0.0109941	0.0326027
Fryl	0.647954	4.90261	0.0960739	0.171667	0.143463	0.15883	0.118475	0.0575468	0.118175	0.117259	0.0916091	0.0973287	0.133377
Apol9b	1.25034	2.53401	0.0474492	0.0816504	0.0309306	0.0496468	0.260713	0.0335076	0.0471403	0.0278071	0.00816405	0.00311784	0.0197445
Ndel1	0.777161	4.0598	0.176288	0.125364	0.108578	0.0936449	0.127197	0.0763649	0.106366	0.0732576	0.0728517	0.0587729	0.105825
Nectin3	0.897902	3.50656	0.035788	0.105603	0.0678359	0.0933314	0.0497139	0.0546917	0.05288	0.0726702	0.0293343	0.0233055	0.050579
Map4k3	0.822794	3.78078	0.136335	0.0876477	0.072303	0.0824915	0.0701078	0.120917	0.0993023	0.0321061	0.0389519	0.0324308	0.0272707
Armcx2	0.827601	3.75352	0.0578313	0.085043	0.0451182	0.044297	0.0441775	0.0231793	0.0333396	0.043843	0.070048	0.0928271	0.0483889
Slc25a17	0.871594	3.55251	0.130168	0.099408	0.0742357	0.0738075	0.0431657	0.0467493	0.0747431	0.0604942	0.0531559	0.0332543	0.0190866
Ahsa2	0.861826	3.57925	0.103878	0.0916424	0.0573928	0.0524829	0.0629621	0.0802814	0.0637167	0.0511245	0.056942	0.0626601	0.0430527
Mypop	1.52233	2.02324	0.0380402	0.0138785	0.00715032	0.00911753	0.00928309	0.00631785	0.0045406	0.00605057	0.00700626	0.00483414	0.00582018
Lsm8	0.669419	4.59016	0.236861	0.172148	0.116735	0.138371	0.146086	0.173146	0.16091	0.112834	0.12163	0.117051	0.15355
Clk3	0.77151	3.97758	0.102816	0.104548	0.0889021	0.064517	0.0784378	0.0553418	0.0830139	0.0667533	0.0800128	0.0409508	0.0809683
Dguok	0.756287	4.05653	0.206142	0.189462	0.139309	0.15526	0.13294	0.13342	0.118288	0.120955	0.119893	0.0943347	0.0932558
Rsbn1l	0.653562	4.69353	0.116088	0.183147	0.154469	0.14599	0.180313	0.140058	0.16017	0.119171	0.111553	0.100892	0.153453
Lipo3	1.32563	2.31308	0.00775758	0.0426101	0.0198225	0.0190282	0.0125248	0.0110441	0.019275	0.00837744	0.0121206	0.0082887	0
Rras	0.75053	4.08301	0.286659	0.241935	0.185549	0.193651	0.173897	0.147004	0.146114	0.161401	0.14646	0.116792	0.249427
Ubxn4	0.573422	5.34226	0.207809	0.234	0.168514	0.172625	0.157386	0.200702	0.180472	0.13862	0.186305	0.173089	0.19459
Vps53	0.870289	3.51672	0.0702561	0.0769292	0.0570179	0.0506975	0.0662051	0.0437672	0.0285218	0.0455753	0.0510781	0.045752	0.0404086
Dnajb1	0.541472	5.6154	0.249514	0.389158	0.435021	0.155087	0.336374	0.124135	0.262234	0.301129	0.258549	0.167102	0.176237
Tmpo	0.675854	4.49028	0.244497	0.194299	0.150805	0.147379	0.108442	0.15744	0.183102	0.148497	0.112706	0.083927	0.147704
Plekha5	0.925937	3.27734	0.0253118	0.0576771	0.0328547	0.0338786	0.020487	0.0287105	0.0268352	0.02636	0.029096	0.0463845	0.0254184
Thsd1	0.768857	3.93582	0.114117	0.12699	0.0984055	0.0811199	0.0784156	0.0782316	0.0765617	0.0661491	0.0854449	0.0644868	0.120019
Sac3d1	1.04032	2.90809	0.0858754	0.0585078	0.0255933	0.0408463	0.0443098	0.0286021	0.0257861	0.0424837	0.0309605	0.031766	0.0552592
Exoc6	1.05234	2.87118	0.0984548	0.046008	0.0390627	0.0283892	0.00520227	0.0244549	0.0205398	0.0361549	0.0267432	0.0119231	0.0705066
Ehbp1l1	0.964147	3.13158	0.0578565	0.08525	0.0543886	0.0577197	0.0633205	0.0369124	0.0332015	0.0470814	0.0550533	0.0296037	0.0865319
Plekhj1	0.765254	3.94133	0.0862943	0.120992	0.0762942	0.0923944	0.0442884	0.0845866	0.0963559	0.0665254	0.0887508	0.102588	0.121798
Aplp2	0.484603	6.21356	0.968222	0.891419	0.759858	0.830438	0.70411	0.654865	0.784356	0.65967	0.711719	0.546232	1.12866
Tmem170b	1.42858	2.10613	0.0221116	0.0114785	0.00844533	0.00945835	0.00946081	0.00708518	0.00335646	0.00958694	0.00460157	0.0111618	0.00573504
Nthl1	1.21485	2.47461	0.0394397	0.0264271	0.0128463	0.0171906	0.016538	0.0212451	0.019444	0.00765279	0.00924957	0.00828792	0
Fgfr1	1.06427	2.81831	0.0492424	0.0601578	0.0355708	0.0385955	0.042887	0.0649392	0.0580333	0.0227591	0.0179691	0.00931489	0.0276982
Zdhhc13	1.31836	2.27278	0	0.0258222	0.00909792	0.00994187	0.00626437	0.0110621	0.0131774	0.00988712	0.0120841	0.00867776	0.0138674
Hmox2	0.647742	4.60658	0.231981	0.187575	0.144759	0.143174	0.116231	0.163141	0.136395	0.136377	0.126758	0.10815	0.156489
Tcf25	0.520225	5.70446	0.291263	0.291258	0.252832	0.234501	0.206458	0.208952	0.221247	0.190012	0.220135	0.200692	0.224063
Cdc42bpa	0.843301	3.51593	0.171258	0.0505794	0.0466088	0.050702	0.0371318	0.0453192	0.0391055	0.0339938	0.0357428	0.0315636	0.0806941
Ankrd12	0.72962	4.06078	0.155689	0.192068	0.134514	0.155094	0.151401	0.0722672	0.092215	0.0931169	0.118109	0.114026	0.15272
Fermt2	0.535131	5.53237	0.294698	0.380418	0.366554	0.306281	0.30633	0.330831	0.36087	0.256677	0.190159	0.10829	0.249319
Palmd	0.610651	4.84333	0.368513	0.271782	0.245417	0.257995	0.231687	0.210971	0.267979	0.188464	0.134777	0.0584511	0.333558
Haus5	1.4517	2.03391	0.014877	0.0236149	0.00692182	0.011884	0.012258	0.00923082	0.00695969	0.0112641	0.00539276	0.00408416	0
Abcf3	0.948087	3.10026	0.0424517	0.0663228	0.0338155	0.0378221	0.0422459	0.0344623	0.0362505	0.0457009	0.0480232	0.0395532	0.0632441
Fbxl3	0.701229	4.18314	0.178481	0.132752	0.1164	0.118126	0.104018	0.0830059	0.0779003	0.0789957	0.0885138	0.074062	0.183166
Zfp36	0.338737	8.62926	1.06578	1.12182	1.44371	0.568538	0.929342	0.270039	0.69648	0.893709	1.03532	0.791294	1.44609
Actr8	0.848692	3.43671	0.0385033	0.0770798	0.0439895	0.046938	0.0495634	0.0340073	0.0419583	0.0490512	0.0405599	0.0220663	0.0684725
Pptc7	1.00838	2.88391	0.0473953	0.0466711	0.0384953	0.026469	0.0268538	0.00646981	0.0213622	0.018653	0.0241043	0.0210134	0.0173125
Ccnl1	0.393586	7.37246	0.458885	0.454428	0.588195	0.253956	0.395121	0.228638	0.373499	0.38382	0.410269	0.3176	0.500369
Anxa5	0.490045	5.91731	0.873136	0.88998	0.667298	0.671429	0.684679	0.997096	0.840532	0.681225	0.739204	0.632695	0.673734
Tmcc1	0.870153	3.32627	0.119861	0.0945916	0.0548954	0.0776935	0.03935	0.0840715	0.0722914	0.0351366	0.0549699	0.0510128	0.0430589
Sec62	0.43437	6.66235	0.732399	0.729689	0.627492	0.618397	0.602918	0.59874	0.582229	0.575171	0.597575	0.554809	0.620617
Bcl6b	0.681525	4.23441	0.117571	0.135329	0.108085	0.0820838	0.115429	0.244674	0.220212	0.0577037	0.04656	0.0287221	0.0307182
Fat4	0.912667	3.15929	0.0398498	0.0566785	0.0473104	0.0456449	0.0335944	0.0204202	0.0227442	0.0275877	0.0163855	0.00746199	0.0259461
Lmo1	0.740487	3.89065	0.214725	0.0711325	0.0544603	0.0557765	0.0529381	0.041414	0.0519176	0.0835809	0.115012	0.0557795	0.195214
Rnf7	0.499771	5.76342	0.512901	0.447131	0.355895	0.397384	0.352457	0.455946	0.405538	0.3742	0.354934	0.398216	0.336675
Paxip1	1.18058	2.43626	0.0212668	0.0340446	0.0228526	0.0146333	0.0134448	0.00948954	0.0141729	0.0118322	0.0129174	0.0120034	0.0105905
Cgnl1	0.953725	3.01508	0.0294095	0.0463618	0.0336544	0.0345002	0.0235111	0.026206	0.0393957	0.014712	0.00948063	0.0153935	0.0100711
Aggf1	0.84927	3.38109	0.203265	0.0636009	0.0633409	0.0543454	0.0513411	0.0401474	0.0617817	0.0463725	0.0571973	0.0420741	0.0710357
Acbd4	0.908771	3.15955	0.103919	0.0415522	0.031356	0.0283567	0.0213005	0.02781	0.0386846	0.0277258	0.0296696	0.0277962	0.0453567
Cdca7	1.40195	2.04781	0.022048	0.0176265	0.00758723	0.00729204	0.00343879	0.0160007	0.0189788	0.0034546	0.0090537	0.00376412	0.0106511
Ccny	0.583998	4.91509	0.140486	0.0943745	0.0724448	0.0958447	0.115533	0.104003	0.0894472	0.0605374	0.0949765	0.0708034	0.0717473
Crot	1.04636	2.73944	0.0187477	0.0813168	0.0467038	0.0523114	0.0342576	0.0486068	0.0356143	0.0340478	0.02812	0.0239455	0.0495411
Hotairm1	0.49755	5.75559	0.146252	0.16772	0.177138	0.111316	0.0567899	0.0327355	0.0713741	0.0960122	0.134533	0.170031	0.14442
Zfp422	0.897904	3.18204	0.0885078	0.091634	0.05235	0.0652675	0.045024	0.13232	0.0858884	0.0347502	0.03585	0.0305197	0.0239577
Zcchc3	1.35481	2.1071	0.02557	0.0284023	0.0121255	0.0126894	0.0044394	0.00503646	0.0118168	0.00900678	0.0161799	0.0108166	0.0185071
Fbxo9	0.786748	3.62601	0.117312	0.0987793	0.0655517	0.0754071	0.0459322	0.0767831	0.0560459	0.0447372	0.0659659	0.0770748	0.0917239
Dennd5b	0.615194	4.62778	0.101617	0.141712	0.132632	0.113287	0.10983	0.0794354	0.113803	0.0783839	0.0833908	0.0550303	0.199407
Btbd6	1.13443	2.50934	0.0300495	0.0379421	0.0190035	0.0205381	0.00802421	0.0187914	0.0137248	0.0279166	0.0190947	0.0107123	0.0361571
Amotl2	0.773382	3.6803	0.0705393	0.121773	0.0910408	0.0881344	0.0927901	0.060961	0.0864568	0.0698307	0.0475835	0.0287946	0.0777442
Parvb	0.625396	4.50398	0.256037	0.207706	0.156929	0.185931	0.118905	0.115095	0.101449	0.15871	0.184205	0.152516	0.178897
Edrf1	1.40234	2.00409	0.0163648	0.0141926	0.00646325	0.00516762	0.0153048	0.00992073	0.00216616	0.00253674	0.00824819	0.00928354	0.00919075
Rab6a	0.681597	4.1143	0.22768	0.263723	0.237384	0.220728	0.198524	0.237967	0.243091	0.15864	0.176977	0.132973	0.2073
Ywhah	0.50292	5.56895	0.7294	0.656865	0.537281	0.521429	0.586397	0.847016	0.755719	0.498636	0.462225	0.365051	0.423717
Snx10	1.10544	2.52113	0.0489694	0.0391876	0.0182568	0.0291052	0.0423516	0.0228597	0.0309446	0.0129131	0.0251764	0.0159918	0.0389839
Cdip1	0.941648	2.95341	0.0474491	0.101417	0.0711444	0.0596642	0.0587184	0.0451376	0.0697173	0.0555545	0.0445737	0.0343033	0.0326839
Il17rd	1.33071	2.08456	0.00993689	0.0390996	0.017746	0.0317498	0.0215163	0.0151532	0.0228777	0.0114263	0.00479036	0.00244936	0.049991
Gjc1	0.953347	2.90895	0.0325598	0.0626712	0.0392311	0.0368411	0.0264976	0.0118433	0.0312152	0.0366071	0.029358	0.0312737	0.0561536
Rapgef2	0.742809	3.72952	0.132974	0.114689	0.102012	0.0873722	0.0767504	0.050376	0.0675603	0.0665522	0.0614121	0.0653791	0.0804591
Spata31d1a	1.37444	2.00699	0	0.0193676	0.0131067	0.00412545	0.00710828	0.00961865	0.000759995	0.00377641	0.00397032	0.00321832	0
Hsdl1	1.0876	2.53506	0.0268112	0.0480194	0.0307809	0.024149	0.0320177	0.0223899	0.0253301	0.0176286	0.0266484	0.022877	0.0206146
Pla2g6	1.14406	2.40155	0	0.0297588	0.0088893	0.0115189	0.000937015	0.0314017	0.0178552	0.0103517	0.0171139	0.0227863	0
Zfand3	0.763608	3.59297	0.0826264	0.100893	0.0709696	0.0824119	0.0484215	0.0807783	0.079385	0.0675625	0.0650766	0.0609649	0.0410482
Tmem140	0.840283	3.24017	0.188913	0.195624	0.135273	0.179487	0.240285	0.0652522	0.0715186	0.0822512	0.0834336	0.0505309	0.1692
Calhm2	1.04794	2.59441	0.0639416	0.0481865	0.0312792	0.042408	0.0305033	0.0208004	0.0224447	0.0271163	0.0207262	0.00919077	0.037417
Flii	0.834538	3.25766	0.14768	0.0979675	0.0729088	0.0734904	0.0612332	0.0748215	0.057424	0.0602778	0.056646	0.0499603	0.0788476
Timeless	0.949878	2.8601	0.0298923	0.0640846	0.0502146	0.0498688	0.0659653	0.0142717	0.0395623	0.0313293	0.0166149	0.0174626	0.031772
Ints8	1.07063	2.52859	0.060373	0.043978	0.026163	0.0243178	0.0241026	0.0217158	0.0252055	0.0199452	0.0213864	0.0172816	0.0258539
Ap1m1	0.934072	2.87004	0.0540683	0.0748933	0.0486228	0.0491914	0.0487425	0.0449054	0.0506341	0.0411892	0.0444214	0.03897	0.0571699
Ptch1	1.10333	2.40836	0.0353722	0.0380529	0.0204814	0.0298275	0.0194388	0.0140525	0.0262497	0.0200123	0.0149108	0.0153903	0.0120916
Rasl11a	1.28852	2.05994	0.0894449	0.0271101	0.0285585	0.00656183	0.00711246	0.00722378	0.0102039	0.00795548	0.00961556	0.000601396	0.150612
Tmem80	0.916821	2.88824	0.0377167	0.0675985	0.0384992	0.0486719	0.0522463	0.0340725	0.0263138	0.0297908	0.0385317	0.0232585	0.0714871
Pmm1	1.29076	2.05029	0.015448	0.0325278	0.0162423	0.0140908	0.00855185	0.0100794	0.012689	0.0146941	0.0100044	0.00725302	0.00955634
Gsdmd	0.680908	3.87834	0.0981345	0.169017	0.12186	0.110979	0.138823	0.0828978	0.112602	0.141161	0.107317	0.0765472	0.0805785
Eml2	1.10658	2.3824	0.052456	0.0441021	0.0255249	0.027883	0.0182816	0.0225973	0.0194147	0.028035	0.0202139	0.0156571	0.0341497
Pced1b	1.17541	2.23857	0.0202277	0.0300841	0.0195408	0.0171384	0.0203156	0.014935	0.0168424	0.00992112	0.0081578	0.0100783	0.0206399
Zfp704	1.21472	2.14957	0.0701761	0.0224397	0.0191012	0.0112528	0.0111458	0.00950859	0.015169	0.00787981	0.0104007	0.0136491	0.0571897
Bag5	0.888864	2.92661	0.181617	0.103202	0.101865	0.0813711	0.0770154	0.0473378	0.0580617	0.0707785	0.0651635	0.0430145	0.0969264
Rpp21	0.62901	4.11704	0.18764	0.162381	0.132283	0.132533	0.0852704	0.12561	0.143071	0.122129	0.111849	0.0816792	0.195144
Gars	0.823714	3.13106	0.138333	0.124711	0.0767947	0.0645145	0.101235	0.0992941	0.085225	0.0723515	0.0647789	0.0610086	0.0878504
Ralbp1	0.495029	5.16528	0.384878	0.337309	0.262611	0.310704	0.305172	0.31723	0.299797	0.266344	0.311794	0.251929	0.38469
Map1lc3b	0.446463	5.70459	0.628007	0.57378	0.50017	0.522855	0.505101	0.529899	0.51322	0.448144	0.449173	0.415694	0.535662
Myo10	0.546295	4.66001	0.135914	0.177307	0.126885	0.145311	0.144144	0.331994	0.213767	0.100883	0.0928645	0.0761817	0.0716602
Map4k2	1.04787	2.42579	0.0498175	0.0309867	0.0305636	0.0231088	0.0144778	0.0180897	0.0176408	0.0079072	0.00968946	0.00382003	0.0105907
Irf7	0.630354	4.03178	0.454019	0.539953	0.375325	0.448928	1.35428	0.170381	0.338409	0.329981	0.189834	0.107607	0.135945
Zcchc14	0.907199	2.79758	0.120126	0.048309	0.0444879	0.0330105	0.0159069	0.0376751	0.0289555	0.0232555	0.0298844	0.019336	0.0625132
Ddah1	1.11361	2.27738	0.0329666	0.0521942	0.0267507	0.0287092	0.0266268	0.0146314	0.0148883	0.0241966	0.0201655	0.0227888	0.0211366
Rnf125	0.377797	6.7074	0.106986	0.0944389	0.0919608	0.0831082	0.100391	0.0543443	0.0973395	0.0838783	0.0809518	0.032063	0.100432
Furin	0.686222	3.69004	0.156785	0.0833827	0.0893089	0.0657577	0.0694034	0.0613272	0.0637165	0.0505289	0.0547665	0.0543563	0.125356
Taf15	0.866794	2.91972	0.024669	0.0760044	0.0421497	0.0518995	0.0651801	0.0255649	0.0422823	0.0396525	0.0428072	0.0417894	0.0423767
Ankrd9	1.2136	2.08038	0.0241367	0.0269134	0.0121126	0.0148139	0.0155626	0.00907363	0.0170674	0.0145163	0.00850494	0.0107192	0.0113657
Cxxc1	0.832243	3.02179	0.0334012	0.0994377	0.0559211	0.0595656	0.06571	0.0377058	0.0497634	0.0472675	0.0615519	0.0509306	0.0403552
Lap3	0.765272	3.28484	0.105041	0.0915914	0.0506051	0.0550545	0.0793494	0.0664183	0.0742942	0.0634246	0.0861117	0.0809036	0.0800643
Nr1d2	0.855097	2.93832	0.0448649	0.072216	0.0517019	0.0376364	0.0419381	0.0296573	0.038278	0.0460675	0.0501973	0.0630099	0.0317867
Mafk	0.746965	3.3374	0.126169	0.0619472	0.0794674	0.0430517	0.0508424	0.0128079	0.0339186	0.0563118	0.0462986	0.0257534	0.0604329
Upf3a	0.722841	3.44467	0.122865	0.1063	0.0695798	0.0805532	0.0981136	0.0598834	0.0927647	0.0773724	0.0777638	0.0712381	0.0511734
Llgl1	1.03288	2.41002	0.0388998	0.032264	0.0246626	0.0196614	0.0105858	0.0232737	0.0152634	0.0101209	0.0156398	0.0190315	0.040222
Xaf1	0.562324	4.42195	0.364188	0.350483	0.299867	0.305584	0.768866	0.253816	0.325007	0.221674	0.157092	0.114862	0.130571
Klhl21	1.17089	2.12222	0.0144107	0.0249507	0.0157827	0.0120834	0.00980704	0.00819293	0.0116245	0.0101811	0.014347	0.00887793	0.0113093
Hdac5	0.840973	2.94652	0.0625147	0.0846805	0.0668627	0.0607899	0.0934195	0.0699765	0.0681558	0.0513029	0.0196124	0.0223929	0.0294619
Agap1	0.918534	2.69744	0.0571608	0.0784533	0.0587833	0.062622	0.0478838	0.0501568	0.0553964	0.0403467	0.0269698	0.0257283	0.0344717
Vamp3	0.557541	4.43431	0.257388	0.307042	0.263796	0.258319	0.230973	0.185364	0.241435	0.204296	0.16826	0.132197	0.168194
H1f0	0.661894	3.71078	0.275185	0.2673	0.208358	0.236654	0.217125	0.262283	0.233059	0.16803	0.176661	0.144429	0.1257
Trim26	0.809871	3.02522	0.114349	0.0977482	0.0656885	0.0717217	0.07952	0.0507859	0.0523817	0.044428	0.0432002	0.0349962	0.0360173
Lman2l	1.10143	2.22412	0.0182176	0.0564385	0.0187335	0.0435192	0.0348394	0.0501992	0.0355439	0.0281399	0.0239184	0.0142631	0.030508
Itm2c	0.406489	6.02369	0.589081	0.704056	0.494437	0.596301	0.597314	0.986732	0.827957	0.49416	0.530156	0.553623	0.544945
Ppp2r2a	0.674325	3.61314	0.179667	0.191568	0.153573	0.137975	0.1171	0.153993	0.138167	0.109981	0.115848	0.0838915	0.115138
Ccn1	0.586343	4.14866	0.973892	0.527466	0.621	0.292798	0.452166	0.363655	0.666734	0.473517	0.378153	0.290072	0.346316
Trappc6b	0.612233	3.9722	0.315949	0.233363	0.176335	0.179623	0.240152	0.170781	0.179157	0.144564	0.189579	0.187338	0.255396
Rexo2	0.466445	5.20481	0.436362	0.305712	0.217464	0.234821	0.218854	0.305575	0.265581	0.270203	0.333732	0.335003	0.257587
Sqstm1	0.452417	5.35785	0.261529	0.34715	0.383926	0.206214	0.279981	0.230269	0.325151	0.268624	0.218546	0.1426	0.164807
Jcad	0.5951	4.05969	0.147362	0.14473	0.104686	0.124454	0.108821	0.310292	0.228833	0.0694186	0.0596725	0.0438122	0.138032
Rnf10	0.537802	4.4871	0.237095	0.21284	0.179806	0.191512	0.190949	0.21033	0.183474	0.174898	0.153871	0.132908	0.20776
Isg15	0.56659	4.24021	0.508605	0.580309	0.458799	0.35142	1.94845	0.227459	0.402827	0.341272	0.253927	0.201095	0.211103
Mapk1ip1	0.898712	2.67221	0.0462379	0.0673137	0.045528	0.033503	0.0367297	0.0216287	0.0311195	0.0240532	0.0345463	0.0275008	0.0223593
Arf2	0.848385	2.82671	0.096538	0.0704108	0.0488967	0.0505739	0.0225802	0.0410341	0.0436413	0.0449213	0.0580973	0.0344408	0.0853715
Clk4	0.668095	3.58773	0.125561	0.15423	0.137793	0.100579	0.11357	0.104978	0.0973051	0.122925	0.113616	0.0944346	0.127864
Zc3hc1	0.988162	2.42537	0.0758087	0.0660422	0.0468339	0.051025	0.0480858	0.0562848	0.0304594	0.0328081	0.0293972	0.0196691	0.060727
Mxd4	0.582372	4.11111	0.311558	0.330301	0.292771	0.302483	0.193156	0.31391	0.268794	0.157625	0.18261	0.123257	0.228588
Gdap2	0.991753	2.41086	0.0540897	0.0424602	0.025773	0.0204363	0.0259144	0.0210342	0.0186205	0.0257577	0.0205063	0.020521	0.0182375
Ankmy2	1.07287	2.21415	0.0356364	0.0351805	0.0231877	0.0273207	0.0113612	0.00793027	0.0141752	0.0157253	0.0235428	0.0286768	0.0148999
Spty2d1	0.653771	3.63315	0.202613	0.101211	0.0997097	0.0682679	0.11824	0.0478863	0.0888365	0.0885818	0.090191	0.0749933	0.0744217
Bcar1	0.670572	3.53085	0.145203	0.201425	0.197268	0.11144	0.178311	0.0827634	0.122875	0.121258	0.11808	0.084685	0.101005
Fbxo8	0.958229	2.4668	0.0747406	0.0669147	0.0413905	0.0474825	0.0217873	0.0357585	0.0240805	0.0414444	0.0396131	0.0264557	0.0626933
Arhgef40	1.09371	2.15449	0.0301676	0.0342287	0.0276363	0.0259165	0.00417669	0.028348	0.0354382	0.0105315	0.0048806	0.00290447	0
Akap9	0.64075	3.6516	0.0851523	0.149898	0.0913703	0.115378	0.116329	0.109194	0.115524	0.0863939	0.126067	0.123606	0.0826917
Galnt7	1.06574	2.18987	0.0149793	0.0312121	0.023125	0.025918	0.00550131	0.0128451	0.014456	0.0102098	0.0122263	0.01241	0.00885939
Tmem237	0.895621	2.59252	0.131901	0.0406083	0.0307301	0.0361521	0.0204533	0.0426936	0.0404806	0.0297469	0.0212383	0.0240509	0.0481651
Filip1	0.644595	3.59236	0.114094	0.103829	0.0756234	0.108733	0.144966	0.0979693	0.097042	0.0542989	0.0353693	0.0319922	0.0289979
Pwwp2a	0.836094	2.76955	0.0595972	0.0549898	0.0512062	0.0387182	0.0431826	0.0320975	0.024298	0.0314954	0.0348135	0.0238009	0.0414394
Tmcc3	0.755149	3.06489	0.144631	0.202905	0.19996	0.137314	0.126499	0.0119777	0.031403	0.0984268	0.126819	0.0510725	0.34677
Rhbdf2	1.05762	2.18665	0.0254146	0.0352491	0.0295685	0.0250712	0.0107149	0.0354255	0.0386162	0.0157375	0.0125465	0.00457659	0.00384721
Irx3	0.927563	2.48645	0.0256604	0.119034	0.101842	0.0654195	0.058192	0.00267017	0.0183686	0.0250567	0.0275144	0.0447411	0.0603457
Mkrn2	1.05555	2.18465	0.0651373	0.0299533	0.0193733	0.0176769	0.0243202	0.0146532	0.0250832	0.013607	0.011356	0.0136268	0.0393173
Elovl5	0.780703	2.95192	0.214031	0.11433	0.0962228	0.116071	0.0868479	0.0562712	0.0513719	0.0634297	0.0874634	0.0674422	0.142554
Mindy2	0.697247	3.29084	0.114207	0.144684	0.114445	0.111429	0.0537698	0.161557	0.108124	0.0805479	0.0782723	0.0627715	0.195266
Dusp3	0.529313	4.31122	0.564672	0.554254	0.565489	0.482348	0.380103	0.381225	0.470862	0.33921	0.270677	0.233384	0.147234
Gtf2b	0.676852	3.36227	0.161288	0.104913	0.0919849	0.0780914	0.101218	0.0876397	0.0835834	0.0871017	0.0785058	0.0539991	0.0507672
Rapgef1	0.692832	3.28439	0.156019	0.138817	0.140804	0.132668	0.102893	0.0723824	0.0895829	0.0825201	0.0460119	0.0453621	0.0420514
Adcy6	1.07887	2.10756	0.0779638	0.0214229	0.0174599	0.0168956	0.0213208	0.0187291	0.0138785	0.0120812	0.0166038	0.0175221	0.0100307
Nr1h2	0.594519	3.81366	0.13847	0.155451	0.129782	0.119343	0.156564	0.111569	0.124306	0.0971146	0.123687	0.0911018	0.13361
Hexim1	0.617075	3.66838	0.102653	0.145565	0.17999	0.0632175	0.0781175	0.0275219	0.0877463	0.107467	0.0565668	0.0442967	0.0710144
Atp6ap1	0.654012	3.45118	0.286888	0.236306	0.174318	0.196842	0.193044	0.152024	0.172541	0.157991	0.195209	0.161752	0.179161
Pros1	0.778806	2.89723	0.192353	0.127015	0.100754	0.111177	0.0857487	0.0633761	0.0773636	0.0707255	0.0914301	0.0542293	0.25552
Mis18a	0.721198	3.12498	0.110188	0.0768132	0.0565704	0.0616112	0.0702144	0.0600414	0.057279	0.0618735	0.054227	0.0407049	0.0481322
Dedd	0.862941	2.60022	0.0536539	0.0632699	0.0383934	0.0436066	0.0418502	0.0466762	0.0400041	0.0308541	0.0400026	0.0337904	0.0678618
Il17rc	0.870364	2.57691	0.074624	0.0602264	0.0435372	0.0361936	0.0359271	0.0444268	0.0381078	0.025949	0.0316993	0.024519	0.00582018
Tap2	0.639709	3.49525	0.392031	0.477122	0.383325	0.412957	0.756969	0.241501	0.26564	0.329739	0.279567	0.19847	0.251385
Idh2	0.7518	2.97218	0.126406	0.121255	0.0924851	0.091434	0.0752488	0.14844	0.116743	0.0540427	0.0499074	0.0446911	0.0412739
Tcf3	0.627518	3.55782	0.248012	0.249427	0.217587	0.232209	0.180577	0.26381	0.245702	0.190966	0.100841	0.0804934	0.114539
Pkd1	0.759858	2.93494	0.103331	0.0761147	0.0661661	0.0713525	0.038505	0.0906965	0.0737319	0.0316702	0.0323913	0.0267692	0.131876
Tef	0.97504	2.28348	0.0568043	0.0576264	0.0319657	0.0447114	0.0114374	0.0153394	0.0247502	0.0164318	0.033073	0.0501523	0.0659162
Sap30	0.752936	2.93489	0.0831294	0.0887695	0.0602703	0.0623237	0.0875755	0.0857121	0.0759731	0.0655905	0.0412185	0.0221425	0.0573354
Brd2	0.401296	5.50382	0.212379	0.31727	0.329501	0.186782	0.328071	0.166808	0.277963	0.255536	0.256082	0.261689	0.269436
Carmil1	0.90677	2.42932	0.0134272	0.0340338	0.0195594	0.0154188	0.0175798	0	0.00326336	0.0178592	0.0324669	0.0361	0.0352759
Hs2st1	0.940937	2.33754	0.0426133	0.04362	0.0199073	0.0313427	0.0115001	0.0244411	0.0383184	0.0289871	0.0235624	0.0192223	0.0273044
Mob2	0.627004	3.50596	0.230888	0.167219	0.125435	0.137609	0.14715	0.0988851	0.101279	0.126644	0.142773	0.116813	0.224035
Gm20604	0.993648	2.20999	0.0135802	0.04925	0.0356835	0.0216136	0.0299484	0.0211944	0.0201252	0.0243708	0.0256929	0.0195792	0.0550916
Enpp4	0.664332	3.303	0.112435	0.130675	0.105892	0.0860894	0.204812	0.117371	0.0878522	0.0793593	0.0910736	0.091759	0.127485
Taf9b	0.894801	2.45065	0.0533774	0.0760937	0.0555454	0.0522466	0.0410943	0.0499029	0.0315273	0.0378396	0.0347774	0.0302355	0.0585954
Pdcd2l	0.861653	2.54356	0.0450812	0.0621778	0.0377109	0.0369229	0.0482253	0.0500048	0.0500585	0.039207	0.0431684	0.0282186	0.0343609
Cyp20a1	0.693042	3.15912	0.115771	0.109444	0.0726016	0.082271	0.101032	0.116772	0.0679966	0.0840784	0.0913973	0.0692544	0.0674331
Tuba4a	0.955646	2.28584	0	0.0264158	0.0231945	0.0104784	0.020623	0.0045115	0.0125195	0.0134059	0.0151116	0.0119659	0.0242712
Ier5	0.46055	4.72668	0.581657	0.639182	0.689456	0.426815	0.5934	0.298677	0.496895	0.646337	0.563634	0.336107	0.649936
Tob2	0.671842	3.23711	0.26816	0.190575	0.238737	0.129565	0.165108	0.0482148	0.101441	0.136506	0.0834572	0.0517276	0.0955741
Snx9	0.771277	2.81661	0.156902	0.0928853	0.078755	0.0747454	0.0739181	0.0603675	0.0792936	0.069888	0.0573206	0.0386302	0.0370955
Zbtb20	0.442845	4.89086	0.409301	0.463714	0.48294	0.493019	0.378328	0.356546	0.421464	0.348823	0.291974	0.235159	0.582621
Dctn2	0.526869	4.10212	0.226419	0.215253	0.173826	0.195047	0.190927	0.270949	0.208655	0.182294	0.17982	0.149138	0.16479
Fbxw2	0.605037	3.56216	0.226631	0.28509	0.258531	0.243457	0.241433	0.150661	0.190931	0.172016	0.1895	0.124508	0.250999
Naa80	0.868401	2.48168	0.0418767	0.0584816	0.0388839	0.0358843	0.0278665	0.02942	0.0263448	0.0304871	0.0352563	0.0294417	0.0227245
Kifap3	0.737617	2.92063	0.0776279	0.0821158	0.055439	0.0566384	0.0411923	0.0446431	0.0582544	0.0646036	0.0517826	0.0432141	0.0462161
Tmub2	0.79261	2.71476	0.114209	0.0684881	0.0461725	0.0633185	0.0501162	0.0480098	0.0540487	0.0439053	0.0492824	0.0407727	0.0646443
Akr1b3	0.689439	3.11505	0.206126	0.166365	0.106548	0.123893	0.121756	0.141343	0.119902	0.11721	0.115086	0.111384	0.0910236
Hmgxb4	1.00248	2.13923	0.0472699	0.0529262	0.030816	0.0304478	0.0176876	0.0305186	0.0323268	0.0208997	0.0195336	0.0336073	0.0343318
Cnih4	0.607136	3.52379	0.146018	0.230199	0.163662	0.167513	0.177016	0.211254	0.191509	0.162977	0.163265	0.121968	0.132433
Sh3glb1	0.39784	5.36157	0.450549	0.603082	0.514239	0.514091	0.562218	0.613648	0.563904	0.445866	0.495478	0.439229	0.343334
Dynlrb1	0.478404	4.45536	0.49962	0.47168	0.371897	0.444644	0.445434	0.483219	0.437594	0.380533	0.384093	0.345265	0.364716
Gnpda2	0.784652	2.70615	0.0499603	0.129935	0.0933617	0.110374	0.0934812	0.133713	0.0881216	0.0596174	0.0558385	0.0362618	0.0883178
Kansl1l	0.760615	2.78968	0.0653275	0.0501604	0.0493082	0.0400685	0.0342813	0.0358735	0.0573157	0.0394416	0.0256278	0.0319229	0.0386766
Ppp1cb	0.520649	4.06818	0.293911	0.351992	0.301228	0.29419	0.290681	0.249262	0.267557	0.283783	0.286529	0.246059	0.223265
Actr1b	0.742218	2.84999	0.0645069	0.0911071	0.0653714	0.0611044	0.0578764	0.0903431	0.0542442	0.0480194	0.0590731	0.0688917	0.0835437
Aldh3a2	1.00159	2.11105	0.0431006	0.0382098	0.0217483	0.0320714	0.0148035	0.0242358	0.0179507	0.0189091	0.0232628	0.0228086	0.0146527
Med31	0.571548	3.69368	0.116621	0.155421	0.134431	0.102986	0.120214	0.101507	0.130663	0.127526	0.10764	0.0827874	0.0763376
Ifit1	1.03199	2.04338	0.236584	0.256272	0.131444	0.145242	1.03997	0.0773044	0.109511	0.0758506	0.0564035	0.0322822	0.0804631
Ano10	0.928684	2.26314	0.0393033	0.0420841	0.0285524	0.0255527	0.0163704	0.0211205	0.0256861	0.0176309	0.036654	0.0176753	0.042337
Atp11a	0.765083	2.72499	0.0439393	0.0577196	0.0368321	0.045948	0.0326056	0.0357264	0.0339432	0.0452212	0.0444307	0.0505483	0.019561
Lrpap1	0.629949	3.30659	0.257594	0.170846	0.140929	0.141939	0.160699	0.0969575	0.108498	0.11939	0.17744	0.1375	0.159768
Numb	0.786686	2.64652	0.0769394	0.0763666	0.0542129	0.0699286	0.0231471	0.042839	0.0301699	0.0412112	0.0360644	0.0326639	0.0156472
Gpbp1	0.583695	3.5591	0.154746	0.178601	0.121648	0.117748	0.0973569	0.119173	0.135024	0.120193	0.132403	0.130682	0.0769725
Sorbs1	0.819189	2.53536	0.0589794	0.0716967	0.0626521	0.0488676	0.0586641	0.0422148	0.0459348	0.0522622	0.0412849	0.0511523	0.0474045
Zmat5	0.681955	3.04293	0.135457	0.0907345	0.0689918	0.0665105	0.087125	0.0765953	0.0775806	0.0745928	0.0861102	0.0699786	0.0706039
Nkiras1	0.732696	2.8167	0.0152138	0.0720362	0.0574795	0.051159	0.0587844	0.0276699	0.0382032	0.041489	0.0417593	0.02545	0.0761638
Egr3	0.692919	2.97102	0.180179	0.0792125	0.152449	0.0255361	0.0655696	0.0155242	0.0456201	0.0704677	0.0344333	0.0277678	0.0542057
Vamp2	0.685291	2.98808	0.0902753	0.0806106	0.0718221	0.0541673	0.0600094	0.0430613	0.0466916	0.0596607	0.0588993	0.0480614	0.0650858
Lama3	0.888129	2.30278	0.0287116	0.051816	0.0455144	0.0486151	0.0240819	0.0262822	0.0227413	0.0179036	0.00643587	0.00438461	0
Trim47	0.492146	4.15119	0.521852	0.462725	0.417749	0.399729	0.501425	0.271332	0.336594	0.437678	0.386837	0.283916	0.359613
Rfxap	0.858074	2.37845	0.0413138	0.0682453	0.0368061	0.0445072	0.0286305	0.097149	0.0570459	0.0316523	0.0310643	0.0426534	0.0629196
Gstp1	0.713435	2.84477	0.0161313	0.0266949	0.0198039	0.0257325	0.00464546	0.0169357	0.0152448	0.0137762	0.0201624	0.0124699	0.00776757
Phactr4	0.583682	3.47003	0.0424985	0.0856446	0.0586524	0.0604309	0.0660939	0.0581014	0.0538128	0.0688586	0.058849	0.0339498	0.0319933
Pomgnt1	0.947631	2.13637	0.0761982	0.0370294	0.0234299	0.0252783	0.0154978	0.0348232	0.020394	0.0182552	0.0317446	0.0193418	0.0107137
Dctn6	0.669074	3.02435	0.152382	0.136741	0.10766	0.113548	0.0961482	0.072588	0.0849297	0.0965831	0.0843129	0.0710344	0.13566
Ifi27	0.47749	4.23756	0.450112	0.461429	0.381694	0.380066	0.232254	0.468422	0.384202	0.345713	0.414747	0.480901	0.315396
Dennd3	0.959688	2.09949	0.0249028	0.0416558	0.0324084	0.0335649	0.0295112	0.00851922	0.0146536	0.0229754	0.0192279	0.00635935	0.0128633
Kat8	0.977725	2.06031	0.0166019	0.0497549	0.0314082	0.0335291	0.0312453	0.0406014	0.027208	0.0226527	0.0265159	0.0185188	0.0125136
Cd81	0.383643	5.24886	2.58805	2.07609	2.16556	2.16315	1.88651	1.67998	1.76811	1.66731	1.18786	0.978963	1.15063
Keap1	0.727988	2.76535	0.138516	0.12555	0.0832284	0.102534	0.178561	0.0868136	0.0890671	0.081053	0.0824998	0.0687288	0.151772
Fam98c	0.771155	2.60844	0.0982597	0.0802111	0.0679386	0.0748443	0.0505869	0.0368098	0.0637246	0.05697	0.0508424	0.0298029	0.01684
Ccnd3	0.834496	2.40937	0.271296	0.159325	0.140893	0.130674	0.156073	0.0960704	0.0937815	0.09959	0.0904968	0.0556543	0.147298
Riox2	0.803497	2.50034	0.0588274	0.0412359	0.0244083	0.0279725	0.0169357	0.0388135	0.0379286	0.036614	0.0308837	0.0367991	0.0406823
Casp8ap2	0.835257	2.39962	0.0284608	0.0466234	0.0344778	0.0340354	0.0254852	0.03457	0.0323616	0.020559	0.0283538	0.0277095	0.0519747
Crybg3	0.637374	3.14068	0.124545	0.0774927	0.0620592	0.0643893	0.0607947	0.0317192	0.0362371	0.0638492	0.0679758	0.0942743	0.0395509
Agpat3	0.837387	2.38211	0.119561	0.039406	0.0309477	0.0360225	0.0283576	0.0442196	0.043865	0.0326752	0.0320554	0.0254698	0.025466
Scamp1	0.730811	2.72823	0.116248	0.0690034	0.0574817	0.0561693	0.0309816	0.0387278	0.0521858	0.0564834	0.0534571	0.0609546	0.106864
Irf2bpl	0.810781	2.45884	0.278209	0.187986	0.202532	0.162567	0.171802	0.0745559	0.0803878	0.0897124	0.0559134	0.0472424	0.109195
Ece1	0.452935	4.39498	0.492312	0.492917	0.443475	0.508135	0.394869	0.411724	0.380948	0.375517	0.327028	0.255872	0.505626
Afdn	0.500347	3.97446	0.20077	0.263565	0.221541	0.231116	0.130232	0.211561	0.194728	0.171415	0.178517	0.158794	0.170039
Fam174a	0.54495	3.63152	0.194526	0.250919	0.198352	0.24636	0.194199	0.224887	0.200588	0.174409	0.156138	0.134459	0.172654
Ptprm	0.646718	3.05871	0.249957	0.130206	0.126582	0.146605	0.0885823	0.1679	0.148718	0.0643215	0.0641785	0.046158	0.0640189
Rela	0.633786	3.11562	0.134349	0.134946	0.0921034	0.0907399	0.0964924	0.103097	0.111064	0.106457	0.108757	0.0909878	0.11282
Enah	0.73148	2.68913	0.0551695	0.0876021	0.0603524	0.0522435	0.0250815	0.0130481	0.0255746	0.0468106	0.0795619	0.0450529	0.0737959
2810454H06Rik	0.767526	2.56201	0.0114619	0.0547246	0.0440394	0.0408838	0.0581219	0.0168305	0.0354525	0.0353688	0.0207241	0.00922928	0.0378944
Stard3nl	0.646535	3.03325	0.101426	0.129181	0.0945487	0.103472	0.107247	0.103649	0.0927568	0.0840716	0.0826431	0.0842478	0.148243
Gch1	0.498633	3.91644	0.202376	0.235311	0.246273	0.157127	0.384889	0.0709546	0.146746	0.192662	0.117968	0.084825	0.224652
Chm	0.895082	2.1815	0.0202624	0.0488866	0.0280901	0.0269074	0.0181495	0.021262	0.0176599	0.0218451	0.0301101	0.0287772	0.0468563
Fgfr1op2	0.557233	3.50167	0.254125	0.154242	0.124419	0.167632	0.145528	0.150145	0.150051	0.139065	0.146979	0.142399	0.108861
Usp1	0.719614	2.7049	0.0958604	0.0815973	0.0585066	0.0654555	0.0399527	0.0604694	0.0814028	0.0573856	0.0520967	0.0587059	0.0896952
Rtn3	0.574909	3.37582	0.248495	0.270636	0.201669	0.215705	0.211741	0.210992	0.175431	0.186991	0.202909	0.181503	0.230364
Notch4	0.493474	3.92501	0.24226	0.147007	0.167457	0.18483	0.151855	0.178199	0.17861	0.0798455	0.0567575	0.0216665	0
Serpina1d	0.734454	2.63705	0.147551	0.0476819	0.00949875	0.0188471	0.0183085	0.002984	0.0167168	0.0428491	0.0860003	0.0861105	0.0328395
Ptms	0.399587	4.83221	0.439245	0.36501	0.31753	0.368587	0.307989	0.385267	0.332149	0.301187	0.307361	0.249601	0.608377
Psme2	0.47587	4.05662	0.423725	0.553691	0.431597	0.447281	0.789583	0.452191	0.471109	0.384309	0.375616	0.327263	0.42451
Epc1	0.689665	2.7521	0.0648975	0.0796666	0.0660803	0.060662	0.0692736	0.0534221	0.0469772	0.0612468	0.0515104	0.0379344	0.0730959
Map3k1	0.631788	3.00165	0.111175	0.112886	0.108241	0.0991552	0.0875888	0.0392651	0.050489	0.071435	0.0718156	0.0689177	0.0597948
Tnfrsf12a	0.510279	3.70832	0.142701	0.100649	0.0998659	0.0560457	0.119073	0.0928649	0.137031	0.119425	0.0797467	0.0603284	0.0651253
Chmp5	0.483093	3.90727	0.241817	0.35316	0.292593	0.295891	0.387266	0.41142	0.32721	0.258986	0.266679	0.227899	0.233352
Stx7	0.591941	3.17881	0.356592	0.156153	0.148465	0.134138	0.173445	0.148576	0.129557	0.116765	0.13764	0.0981379	0.328977
Ppp2r3c	0.81362	2.31245	0.0410721	0.0526681	0.0309734	0.0362765	0.0300286	0.063414	0.0292689	0.029365	0.0451172	0.0235743	0.0754416
Pip4k2c	0.928577	2.02327	0.0411646	0.0485615	0.0288413	0.030233	0.0256303	0.0319664	0.0252721	0.0254287	0.0268494	0.0356089	0.0457988
Cers5	0.556934	3.36604	0.192824	0.178016	0.148818	0.152946	0.151456	0.130569	0.153646	0.143866	0.142431	0.102518	0.183909
Procr	0.507128	3.69296	0.155668	0.148119	0.104254	0.0874444	0.0879678	0.0913352	0.101881	0.0984529	0.239028	0.155372	0.449829
Klhl24	0.610726	3.06642	0.120128	0.222632	0.178516	0.212699	0.161636	0.120842	0.131442	0.126053	0.125966	0.119087	0.130787
Spin1	0.559756	3.34123	0.0726728	0.126458	0.109006	0.100144	0.100069	0.104372	0.107067	0.0775459	0.0929736	0.0941177	0.0836527
Dip2b	0.560249	3.32607	0.106114	0.0641079	0.0716014	0.049828	0.0634517	0.0594146	0.0460579	0.0452665	0.0454633	0.044113	0.0772147
Foxj3	0.744284	2.49907	0.0217447	0.0659339	0.0365179	0.0427115	0.0449438	0.0225223	0.036322	0.0327326	0.0398451	0.0323342	0.0325358
Cep85l	0.664239	2.79874	0.0499388	0.0552609	0.0705854	0.0444705	0.0383905	0.0259242	0.0271871	0.027409	0.0222907	0.00856737	0.0257966
Psmd4	0.451419	4.11783	0.344966	0.316826	0.256461	0.265527	0.312187	0.358826	0.290277	0.265372	0.264919	0.234066	0.191877
Cers2	0.595601	3.10657	0.238251	0.181952	0.123978	0.14029	0.140577	0.145859	0.169013	0.119175	0.179354	0.151918	0.245496
Slc7a6os	0.740477	2.49214	0.0746751	0.0837369	0.0806275	0.0577523	0.0719714	0.0339265	0.0627196	0.0570072	0.045795	0.0352252	0.0461225
Gask1b	0.727865	2.53047	0.117713	0.157389	0.125566	0.0802071	0.0681462	0.338731	0.208722	0.0520509	0.0753265	0.0446847	0.166625
Litaf	0.418323	4.40276	0.277131	0.274178	0.255949	0.234362	0.266036	0.420071	0.359584	0.20302	0.127741	0.103345	0.102695
Agpat2	0.908139	2.02716	0.0286783	0.0409348	0.0220273	0.0215825	0.0104042	0.0343492	0.0253337	0.0201126	0.0265771	0.021808	0.0422954
Cdadc1	0.871938	2.10712	0.0365251	0.0519972	0.0292343	0.0330703	0.0229102	0.0194897	0.0310568	0.0308439	0.0403862	0.0303587	0.0410532
Rac1	0.395935	4.63573	0.74858	0.696527	0.624655	0.647904	0.652805	0.582949	0.637854	0.633515	0.677662	0.576723	0.638366
Chst12	0.768909	2.38619	0.15629	0.0730441	0.0659291	0.0612945	0.0661907	0.0673093	0.0525319	0.0600446	0.0656083	0.0393042	0.0540203
Mad2l1bp	0.810263	2.26321	0.120576	0.06344	0.0633543	0.0422673	0.0548253	0.0404013	0.037785	0.0514399	0.0333833	0.0132546	0.0222256
Lpcat3	0.712748	2.57056	0.128225	0.110611	0.0834371	0.0809824	0.0634099	0.0459887	0.0580886	0.0663408	0.08148	0.050037	0.115058
Mdm2	0.670953	2.72677	0.104928	0.0868627	0.0744277	0.0498381	0.0500281	0.0518077	0.0597196	0.0586975	0.0563852	0.0506325	0.0588902
Pcdh1	0.601665	3.03587	0.105945	0.187616	0.167873	0.201266	0.17654	0.215166	0.190951	0.110816	0.0602721	0.0393806	0.0285402
Entr1	0.575771	3.15813	0.111427	0.129498	0.103726	0.0916086	0.0902374	0.13248	0.101081	0.0932321	0.0850735	0.0742348	0.124553
Utp23	0.85996	2.09079	0.0177481	0.0664673	0.0336189	0.0362616	0.0395343	0.0121653	0.0426978	0.0411318	0.0398462	0.0326947	0.0648536
Zfp931	0.774401	2.31438	0.0400774	0.0525944	0.0291878	0.0356714	0.0533285	0.0298942	0.0306397	0.0310628	0.0431765	0.0327251	0.0669449
Dst	0.538836	3.3237	0.221932	0.124486	0.0866402	0.11974	0.0933559	0.164417	0.11067	0.0868198	0.140428	0.13195	0.317168
1700021F05Rik	0.843801	2.11712	0.0490957	0.0476246	0.0327076	0.0296055	0.0133497	0.0424223	0.0262227	0.028778	0.0268958	0.02507	0.0305017
Rbbp6	0.488496	3.63321	0.174725	0.223901	0.223127	0.175848	0.205819	0.146048	0.159939	0.159326	0.140388	0.138674	0.163521
Irf1	0.418144	4.23805	0.377534	0.265273	0.3053	0.154549	0.320731	0.107128	0.166546	0.195419	0.257472	0.243631	0.354818
Ap2m1	0.500897	3.50758	0.298088	0.319461	0.265755	0.282146	0.255946	0.287157	0.304	0.256649	0.24982	0.214487	0.233024
Dhrs7	0.657397	2.65748	0.307305	0.163096	0.13931	0.143751	0.0980606	0.117125	0.119105	0.106143	0.1239	0.0870362	0.135256
Dhps	0.702276	2.47093	0.0193118	0.065447	0.0591876	0.0443603	0.0534438	0.0118534	0.0441807	0.0363616	0.0245682	0.0198315	0.0256932
Acot9	0.587526	2.94992	0.174979	0.176256	0.146841	0.109738	0.16283	0.130958	0.156875	0.130771	0.102116	0.0766374	0.103424
Rora	0.795615	2.17502	0.00704975	0.064744	0.0424427	0.0423676	0.0652785	0.0188702	0.0186712	0.0382687	0.0303353	0.014644	0.0423235
Gatad1	0.580959	2.97138	0.225831	0.108379	0.0732777	0.0992843	0.0600005	0.10885	0.0855368	0.0986037	0.120876	0.120502	0.125244
Ncor1	0.456637	3.77938	0.219717	0.257092	0.221664	0.23847	0.191707	0.139106	0.201207	0.18078	0.220872	0.195937	0.277958
Dag1	0.596023	2.89465	0.0788782	0.107033	0.095769	0.116122	0.0977972	0.0533875	0.0887708	0.0633672	0.0603267	0.0588988	0.137476
Socs1	0.764119	2.25107	0.00652909	0.0840349	0.0864914	0.0338708	0.101117	0.0268857	0.0256364	0.0357239	0.026182	0.0394849	0.0317178
Apbb2	0.541117	3.16795	0.48166	0.359034	0.345338	0.376018	0.360025	0.3048	0.370501	0.272621	0.202115	0.12379	0.165204
Capg	0.499615	3.42022	0.479224	0.363757	0.251076	0.346466	0.339832	0.36034	0.359092	0.39168	0.327008	0.211186	0.324145
Inpp5k	0.69156	2.47066	0.104218	0.0993103	0.07804	0.0961791	0.0595073	0.0562707	0.0540404	0.0555133	0.0401613	0.0292025	0.066829
Ubl7	0.490386	3.47949	0.151958	0.210088	0.0945811	0.118865	0.126124	0.124143	0.134016	0.178799	0.268733	0.299304	0.120879
Qdpr	0.839027	2.02538	0.0955705	0.0988154	0.0602405	0.0710913	0.0737354	0.0774309	0.0508402	0.0466817	0.0648701	0.0555287	0.116174
Ccs	0.576095	2.94702	0.195422	0.110063	0.101331	0.0955254	0.103285	0.0920199	0.0747442	0.0945017	0.0922732	0.105128	0.0338329
Plekhg5	0.722489	2.34356	0.077062	0.0640154	0.058899	0.0539333	0.0268805	0.0629569	0.0649836	0.0375954	0.0307959	0.0344662	0.0347834
Nudt14	0.523537	3.2331	0.117124	0.16377	0.120116	0.132996	0.0856631	0.0807663	0.139597	0.144587	0.130281	0.126782	0.106298
Snx21	0.638742	2.64914	0.0751006	0.104018	0.10005	0.0741451	0.0557591	0.0369907	0.0503697	0.0740252	0.0444043	0.0383931	0.0426769
Pttg1ip	0.555947	3.03803	0.256086	0.249581	0.234819	0.236415	0.259819	0.189891	0.169253	0.176828	0.190029	0.14469	0.182065
Atad1	0.668351	2.51103	0.139604	0.110936	0.0771537	0.0855369	0.0603944	0.106048	0.079116	0.0736516	0.0688927	0.0561017	0.0856823
Ppp1r16b	0.427628	3.90942	0.315975	0.294183	0.323592	0.265633	0.217542	0.267825	0.294367	0.189705	0.170684	0.154023	0.266866
Lbr	0.60975	2.73192	0.290285	0.178783	0.155057	0.136154	0.213168	0.154779	0.185366	0.13201	0.105054	0.0740203	0.214938
Vangl1	0.716584	2.32367	0.0470552	0.0687748	0.0516031	0.0520163	0.0184662	0.0340342	0.0501491	0.0329296	0.0335153	0.0255771	0.0477997
Ralgapa1	0.541996	3.06417	0.0592857	0.141294	0.110175	0.133464	0.108731	0.0909167	0.106115	0.101819	0.0886217	0.112216	0.0953077
Ing1	0.625792	2.65357	0.0536286	0.107321	0.0887737	0.0729224	0.0575261	0.0864992	0.074043	0.0624238	0.080023	0.0628778	0.0842539
Ube2d2a	0.455019	3.64612	0.42166	0.367843	0.318163	0.311047	0.366693	0.328469	0.355053	0.321763	0.27427	0.278486	0.364697
Tns2	0.739889	2.23847	0.147828	0.103097	0.0945841	0.10607	0.0817733	0.0362845	0.0661905	0.0471579	0.0414778	0.0361167	0.0840934
0610010K14Rik	0.438517	3.77336	0.136085	0.139232	0.129192	0.125758	0.100367	0.0927462	0.158431	0.106291	0.0918082	0.0640601	0.0828664
Tmed1	0.726539	2.27171	0.0641359	0.0618554	0.0405147	0.0473179	0.0489663	0.0462502	0.0436499	0.0402604	0.0435598	0.0439031	0.0223141
Cir1	0.532993	3.09439	0.181011	0.155446	0.12018	0.151364	0.132556	0.0951819	0.109241	0.124255	0.109714	0.106608	0.122361
Fam122a	0.67178	2.45195	0.0825966	0.0769421	0.0527084	0.0536908	0.0509337	0.0350838	0.0477169	0.043949	0.0504986	0.0558685	0.0581164
Polr2m	0.500651	3.28793	0.218981	0.204665	0.162068	0.193252	0.172806	0.178649	0.183868	0.15685	0.167402	0.157222	0.234523
Krit1	0.591805	2.7709	0.243537	0.226958	0.156524	0.256879	0.141176	0.161543	0.209905	0.137616	0.125449	0.13584	0.211528
Pqlc1	0.509036	3.21819	0.220377	0.182929	0.184253	0.169152	0.182221	0.198858	0.181957	0.131384	0.126317	0.0887798	0.276275
Dnajc4	0.690099	2.37286	0.100481	0.0597249	0.0339688	0.041242	0.0539575	0.0184758	0.0293809	0.047638	0.0699646	0.0914074	0.0236747
Mark2	0.601376	2.71098	0.104215	0.090662	0.0795753	0.0759017	0.0614868	0.0605127	0.0670026	0.0660963	0.054572	0.0572213	0.0512321
Ubxn2a	0.608174	2.67561	0.0854496	0.0664325	0.0598686	0.0588627	0.0572335	0.0431724	0.0520577	0.0389683	0.0428226	0.0379418	0.038718
2900060B14Rik	0.781761	2.07678	0	0.0576972	0.0436195	0.0475185	0.0435728	0.0208309	0.0290125	0.0169146	0.0158748	0.014214	0.00467817
Puf60	0.532031	3.02322	0.202346	0.315548	0.258753	0.249644	0.299023	0.276091	0.227416	0.193993	0.233374	0.172501	0.19184
Hfe	0.788895	2.03041	0.11244	0.0848385	0.0594009	0.0823361	0.0820806	0.0180812	0.0426427	0.0509362	0.0683019	0.0487323	0.0632364
Gpr4	0.763944	2.0957	0.0719409	0.112892	0.101552	0.0749808	0.0595615	0.0844421	0.0883285	0.0556078	0.0214182	0.00666512	0.0362926
Gps2	0.48984	3.26797	0.110698	0.158679	0.132698	0.127208	0.130511	0.0980915	0.14103	0.122421	0.125244	0.109779	0.129234
Rsbn1	0.651957	2.44619	0.0322141	0.0962621	0.0639158	0.0781909	0.0833684	0.0401049	0.0558652	0.061684	0.0538212	0.0532841	0.0650757
Brd9	0.446111	3.56686	0.082634	0.198447	0.161821	0.173763	0.107948	0.125096	0.147501	0.147616	0.0998938	0.0795161	0.206236
Wbp4	0.489648	3.24136	0.15374	0.212054	0.166269	0.171878	0.177638	0.163201	0.205144	0.149408	0.137404	0.115204	0.183222
Luc7l	0.636011	2.49355	0.0436088	0.0994515	0.0668326	0.0687477	0.0617559	0.0645555	0.0834353	0.0580373	0.0696953	0.0754844	0.0504138
Herc6	0.760454	2.07842	0.130082	0.103801	0.0711227	0.0792905	0.332584	0.0432776	0.0959893	0.0433841	0.0446111	0.032968	0.0522157
Ifnar1	0.688782	2.29295	0.0923184	0.17928	0.109324	0.152489	0.107713	0.156861	0.170404	0.111319	0.0953539	0.0746647	0.0801389
Cab39l	0.723874	2.18066	0.0709565	0.0633818	0.0399733	0.0384045	0.0575458	0.0449243	0.0412601	0.0431785	0.0508249	0.0545545	0.0365427
Rasa1	0.478877	3.27115	0.134843	0.131493	0.123255	0.118205	0.11202	0.120894	0.0997261	0.0983632	0.101655	0.0929968	0.139606
Cers4	0.686731	2.27483	0.121185	0.0887993	0.0765398	0.0810022	0.0410528	0.0274907	0.0554748	0.0433507	0.0652231	0.0549286	0.171293
Cracr2b	0.437748	3.56558	0.376931	0.281589	0.257366	0.285792	0.247354	0.201202	0.262012	0.257133	0.249241	0.212498	0.401553
Bcap31	0.519739	2.99991	0.376643	0.294734	0.259221	0.276216	0.275714	0.215688	0.231746	0.2485	0.244469	0.172334	0.21668
Taldo1	0.478704	3.25276	0.275377	0.379224	0.303638	0.327809	0.303137	0.287399	0.293133	0.28639	0.262384	0.234131	0.210494
Mllt6	0.580222	2.67899	0.029469	0.0678827	0.0570588	0.0626217	0.0449333	0.0359448	0.0420588	0.0483606	0.050664	0.0512165	0.114515
Inka1	0.678902	2.28199	0.116346	0.137502	0.10744	0.139486	0.0967528	0.125299	0.138356	0.0502508	0.0461478	0.0404558	0.029212
Tent2	0.630438	2.45685	0.108739	0.10943	0.0836309	0.0845747	0.0636273	0.0624521	0.0931829	0.0724156	0.0725671	0.0652253	0.094609
Tek	0.530026	2.92011	0.361453	0.200779	0.221226	0.237659	0.158866	0.0723586	0.130557	0.195362	0.129347	0.0792092	0.404745
Acadvl	0.695306	2.22446	0.0792779	0.113654	0.0911129	0.087787	0.0798799	0.0692858	0.078014	0.0877183	0.0682237	0.0570756	0.113707
Taf7	0.461806	3.34778	0.185608	0.217966	0.281859	0.123931	0.206344	0.0764412	0.118244	0.152141	0.12194	0.0703115	0.173916
Cbx1	0.419879	3.67347	0.263478	0.302063	0.24018	0.287835	0.283332	0.473764	0.382959	0.217464	0.208845	0.208906	0.157937
Slu7	0.699011	2.20532	0.0782303	0.105606	0.0772043	0.0773987	0.110306	0.0750905	0.0731687	0.0710226	0.0558976	0.0504758	0.096063
Lsm14a	0.560823	2.74484	0.124394	0.169596	0.138095	0.143305	0.163264	0.194062	0.138622	0.138505	0.104224	0.0797804	0.137606
Rlim	0.491453	3.1146	0.194621	0.172226	0.182172	0.0885	0.153006	0.0737116	0.129835	0.146319	0.162223	0.157617	0.151799
Gdi1	0.655318	2.32618	0.0778756	0.14995	0.11108	0.130304	0.106441	0.0842247	0.101516	0.0868881	0.0944161	0.0661503	0.134172
Fam129b	0.674106	2.25395	0.0908639	0.117577	0.0983103	0.105312	0.101575	0.0754741	0.0758963	0.0606862	0.0561161	0.0382972	0.0769353
Mfsd10	0.719858	2.10754	0.121979	0.0994358	0.0748137	0.0804254	0.0657748	0.0912942	0.0861024	0.0768632	0.0591188	0.0518802	0.0554853
Phf11d	0.580824	2.60082	0.273652	0.303627	0.235	0.222314	0.739241	0.168043	0.250453	0.207993	0.151976	0.106429	0.133984
Pcmtd2	0.682412	2.20765	0.0679935	0.0798742	0.0510196	0.0698446	0.0330963	0.0190262	0.0554822	0.0593138	0.0536455	0.0511297	0.0863576
Itga1	0.45692	3.29392	0.514995	0.550466	0.588154	0.650659	0.479655	0.294119	0.354268	0.303817	0.227058	0.102823	0.107361
Ppdpf	0.407415	3.68965	0.303914	0.255039	0.196496	0.218386	0.161241	0.23589	0.216625	0.182354	0.27704	0.288488	0.271824
Spg21	0.646229	2.32566	0.130041	0.0893252	0.0648257	0.0741223	0.0756892	0.0930108	0.0870564	0.0690925	0.0802895	0.0644618	0.050418
Btbd7	0.521565	2.86691	0.121979	0.138568	0.117162	0.138825	0.111386	0.0807171	0.107903	0.101052	0.0913604	0.0866796	0.112757
Kctd12b	0.640961	2.33244	0.0324894	0.203302	0.235252	0.186492	0.151267	0.0732102	0.124219	0.0434251	0.0480308	0.0301083	0.0271895
Magoh	0.457783	3.26409	0.324732	0.217554	0.214213	0.164752	0.188515	0.219753	0.227988	0.213959	0.156999	0.14452	0.155427
Hoxa5	0.642048	2.32492	0.0553176	0.0839493	0.076034	0.0546973	0.048019	0.0407381	0.0456935	0.034648	0.0565694	0.0525888	0.0487716
Selenok	0.303043	4.90052	0.857843	0.760106	0.822789	0.666197	0.692326	0.822627	0.782322	0.691102	0.699409	0.672313	0.723729
Mgst3	0.540815	2.74589	0.182109	0.145482	0.175696	0.129298	0.155333	0.165355	0.125532	0.109787	0.0508623	0.0278738	0.0738614
Grasp	0.595068	2.49472	0.202901	0.170752	0.162663	0.138084	0.0942467	0.120269	0.124267	0.114259	0.117128	0.0687675	0.139273
Aup1	0.647246	2.29351	0.083711	0.113739	0.0863895	0.0896354	0.070214	0.0675429	0.0806925	0.0708082	0.0976434	0.0781739	0.0366777
Nfix	0.601822	2.46078	0.0781937	0.0457373	0.0319634	0.0340834	0.0355427	0	0.0298831	0.0336972	0.0509404	0.0331732	0.0509884
Emc7	0.507664	2.91503	0.327179	0.288774	0.230805	0.23462	0.229464	0.204023	0.202623	0.240055	0.23627	0.202653	0.186506
Tmem243	0.478199	3.08912	0.0758467	0.144829	0.142468	0.118426	0.119941	0.0922657	0.118582	0.105507	0.0828762	0.0747421	0.092811
Ubtf	0.620834	2.36176	0.0868319	0.110628	0.0827102	0.0982485	0.104656	0.0936483	0.104799	0.0911926	0.0791816	0.0707842	0.0725066
Ctsz	0.528383	2.77496	0.379077	0.315118	0.252938	0.228267	0.200783	0.227894	0.190387	0.212849	0.286776	0.337302	0.364433
Ezh1	0.636491	2.30349	0.0597791	0.0727934	0.0512636	0.0570158	0.058253	0.0152633	0.0470794	0.0424866	0.0472487	0.0449872	0.0812925
Sav1	0.615006	2.38206	0.154768	0.119504	0.0714934	0.0968831	0.100183	0.0737525	0.0651966	0.073678	0.129768	0.116699	0.166216
Ilkap	0.498092	2.93974	0.172342	0.136378	0.129138	0.112826	0.104837	0.114452	0.0984019	0.10616	0.10749	0.101081	0.179076
Sigirr	0.6447	2.27079	0.158719	0.167148	0.12518	0.13188	0.105121	0.109534	0.14081	0.10846	0.0972248	0.0952834	0.0752009
Armcx3	0.557669	2.6236	0.106911	0.102154	0.064995	0.0691949	0.061222	0.103175	0.0811304	0.0678038	0.0906917	0.118999	0.0538629
Kif26a	0.632849	2.30962	0.0602754	0.0774495	0.0589217	0.0694721	0.0368024	0.0724622	0.0621123	0.0445096	0.0508106	0.0507813	0.0758257
Vps37b	0.724204	2.01748	0.0409115	0.0616765	0.0583301	0.0499678	0.0639386	0.0234738	0.0257211	0.0279877	0.0184874	0.0136394	0.00654024
Ppp2r3d	0.683372	2.13371	0.0945515	0.0649625	0.0527686	0.0481001	0.0648097	0.0538569	0.0504875	0.0468268	0.0440402	0.0347738	0.0180087
Arpc1a	0.447987	3.24908	0.364611	0.272297	0.224589	0.250542	0.248652	0.224605	0.211861	0.230396	0.265351	0.244738	0.406325
Yae1d1	0.532693	2.7311	0.10194	0.130369	0.103571	0.100069	0.0716422	0.0634188	0.120495	0.0851857	0.0946375	0.0679415	0.0408958
Zfp260	0.595672	2.44218	0.0787413	0.0812916	0.061903	0.0677601	0.0457319	0.0655708	0.0509899	0.0673629	0.0640815	0.0709403	0.101438
Wbp11	0.588519	2.46653	0.123951	0.12324	0.0950975	0.101382	0.0912564	0.102019	0.103776	0.0879639	0.0978515	0.0853961	0.0950612
Rnaseh2c	0.59025	2.45769	0.210265	0.127036	0.0976291	0.11339	0.0929674	0.100763	0.101682	0.112148	0.0986794	0.11325	0.112603
Ppp3r1	0.648512	2.23004	0.0769919	0.122315	0.087102	0.096692	0.100863	0.108118	0.087362	0.103134	0.0761448	0.0790212	0.110139
Anapc5	0.525956	2.74665	0.25709	0.235305	0.21567	0.205545	0.178554	0.184168	0.210723	0.167094	0.164225	0.141307	0.162272
Atp1a1	0.42131	3.41321	0.324529	0.291006	0.272272	0.262837	0.239833	0.149727	0.191535	0.268963	0.248922	0.171568	0.256096
Dnase1l1	0.633434	2.26904	0.101216	0.0762599	0.0738197	0.0719088	0.0564852	0.0352835	0.0374579	0.0620183	0.0558264	0.0425308	0.0566468
Map7d1	0.589736	2.42035	0.291569	0.14869	0.143539	0.160633	0.105456	0.20332	0.134881	0.111374	0.0946089	0.0668013	0.115829
Sarnp	0.370395	3.85253	0.306416	0.296627	0.264731	0.249105	0.325543	0.317203	0.291815	0.250634	0.255174	0.219892	0.232203
Vps29	0.448598	3.17583	0.337447	0.292699	0.269457	0.252049	0.324108	0.271876	0.285069	0.254114	0.258083	0.213509	0.276514
Nampt	0.597045	2.36957	0.155183	0.120885	0.0880653	0.0868626	0.222738	0.064022	0.0759346	0.101572	0.0929553	0.0908088	0.171091
Rapgef4	0.431431	3.27297	0.116496	0.191331	0.219758	0.185254	0.185006	0.209314	0.186351	0.0630485	0.0178636	0.00648158	0.0262382
Foxj2	0.695226	2.02566	0.0271887	0.0360327	0.0317928	0.0349633	0.0395346	0.0116107	0.0255494	0.0202956	0.0275227	0.0176295	0.0599265
Dynlt3	0.453588	3.10169	0.324387	0.222051	0.206072	0.244133	0.203686	0.249091	0.219314	0.202965	0.180394	0.193457	0.170278
Prkar1a	0.404459	3.47321	0.628213	0.545447	0.525311	0.492085	0.572918	0.495458	0.517497	0.463715	0.437402	0.371474	0.377125
Anxa7	0.47197	2.97005	0.334863	0.302339	0.298765	0.287971	0.323124	0.254857	0.226773	0.286655	0.257191	0.199086	0.381133
Prr13	0.389179	3.60107	0.420445	0.312247	0.206962	0.273384	0.224979	0.365873	0.304795	0.289252	0.366862	0.362851	0.342358
Ppp1cc	0.466504	3.00103	0.314016	0.255397	0.225386	0.213634	0.217791	0.347587	0.270102	0.204141	0.214146	0.181573	0.277482
Leng8	0.664552	2.10615	0.0190332	0.056951	0.037848	0.0452552	0.025767	0.0283375	0.0409577	0.0197054	0.0376337	0.0430957	0.0267883
Map4	0.462133	3.02361	0.177048	0.128806	0.102	0.141845	0.0878154	0.194104	0.157407	0.0771689	0.0861644	0.0689782	0.140392
U2af1	0.394004	3.52762	0.383516	0.348722	0.298926	0.266528	0.363857	0.33217	0.351426	0.314656	0.294358	0.228882	0.270826
Btg3	0.462281	3.00589	0.0533126	0.11444	0.0965553	0.0912255	0.080568	0.05876	0.061836	0.114639	0.0985587	0.0695816	0.119136
Maz	0.674501	2.05557	0.0529273	0.0592642	0.0383979	0.0472598	0.0468065	0.0518963	0.0512507	0.0359999	0.0371558	0.0346577	0.0393172
Fdps	0.632716	2.19099	0.0789649	0.0613089	0.044272	0.0421177	0.031822	0.051411	0.0434774	0.0358285	0.0524755	0.0428754	0.0713351
Gabarapl2	0.310081	4.47039	0.586789	0.508347	0.477747	0.48103	0.448529	0.44651	0.490279	0.441662	0.503547	0.470799	0.388173
Aamdc	0.640743	2.16313	0.0883301	0.113802	0.0798459	0.0991064	0.085501	0.0943289	0.0696883	0.077027	0.083702	0.0811778	0.107494
Wdr82	0.539385	2.55725	0.0797296	0.0763813	0.0737373	0.0745417	0.0619968	0.0823775	0.060722	0.0675416	0.0506371	0.0505712	0.116533
Ep300	0.575756	2.39201	0.0520358	0.0627666	0.0537124	0.0586321	0.0246401	0.0324382	0.048707	0.0435414	0.054788	0.0433727	0.0735348
Polr2e	0.484228	2.84031	0.182256	0.24383	0.202236	0.23626	0.1631	0.212029	0.19747	0.180199	0.154752	0.186548	0.153179
Smim11	0.433822	3.16817	0.255805	0.24183	0.217457	0.201555	0.21841	0.245562	0.202265	0.228637	0.187417	0.187897	0.276037
N4bp2l2	0.438957	3.12933	0.177397	0.267468	0.230753	0.215211	0.196117	0.161921	0.17648	0.205214	0.190712	0.164593	0.203789
Pdcl3	0.626433	2.19274	0.258686	0.158729	0.13051	0.151876	0.175757	0.240388	0.172758	0.106674	0.100146	0.0741585	0.145852
Hprt	0.447177	3.06839	0.401787	0.379426	0.333764	0.33947	0.351566	0.363897	0.345378	0.307408	0.30157	0.263972	0.257016
Dnm3	0.613495	2.23059	0.0579311	0.0983381	0.0522806	0.0452929	0.0424784	0.00163289	0.00781234	0.0413468	0.161272	0.136269	0.27391
Dxo	0.593153	2.29734	0	0.064396	0.0545353	0.0486218	0.0654649	0.0295333	0.0468403	0.0386466	0.0533722	0.0502946	0.0733769
Prkaca	0.645202	2.11053	0.0764552	0.0987718	0.0720533	0.0705327	0.0461866	0.0586217	0.0633652	0.0724336	0.0621861	0.0440727	0.0970754
Zfp644	0.551337	2.46691	0.201136	0.141952	0.152861	0.127641	0.14731	0.128209	0.140295	0.0896787	0.0914821	0.0860957	0.164245
Dnpep	0.644587	2.10054	0.0928282	0.141551	0.100581	0.0883064	0.0890179	0.0790816	0.0768577	0.102166	0.103106	0.0892207	0.181503
Ift172	0.669963	2.01378	0.0649293	0.0747288	0.0593076	0.048134	0.067509	0.042277	0.0369642	0.0465279	0.0470445	0.0482542	0.0600584
Cit	0.485641	2.76607	0.136112	0.121709	0.121395	0.114059	0.100516	0.0439091	0.0812358	0.14852	0.0690583	0.0575309	0.0669271
Erc1	0.633645	2.11841	0.0875739	0.0600381	0.0524465	0.0535816	0.0425867	0.0393177	0.0498582	0.0454859	0.0498166	0.0306522	0.0646713
Rad23a	0.5449	2.4624	0.118705	0.171251	0.114101	0.135256	0.139798	0.088602	0.138372	0.126359	0.112345	0.113826	0.120463
Uqcc2	0.367315	3.64777	0.454095	0.308643	0.227825	0.259905	0.23723	0.329851	0.331883	0.284171	0.387532	0.431419	0.310279
Pura	0.485387	2.7568	0.143617	0.15941	0.169501	0.168759	0.132247	0.110144	0.100796	0.123108	0.117705	0.109622	0.149917
Tmem165	0.509703	2.62206	0.158969	0.226369	0.172169	0.207306	0.147736	0.223505	0.187293	0.180116	0.164895	0.148102	0.165725
Tes	0.55495	2.39471	0.0752981	0.0509935	0.0333115	0.029227	0.0273535	0.0425189	0.049585	0.0484901	0.0778333	0.0450882	0.205688
Pwwp3a	0.576304	2.30442	0.148482	0.127914	0.122113	0.134823	0.106032	0.123729	0.104043	0.0995978	0.0771588	0.0695014	0.121857
Braf	0.631153	2.09378	0.0475654	0.0430823	0.0362316	0.0384318	0.00911198	0.040515	0.0505692	0.0314111	0.034095	0.0374479	0.0414182
Rchy1	0.658182	2.00484	0.182618	0.141461	0.113095	0.123135	0.104412	0.148218	0.0818805	0.103053	0.108456	0.0927765	0.12833
Gle1	0.632358	2.06855	0.139138	0.100618	0.0934093	0.119116	0.0959607	0.0699857	0.0896396	0.0681391	0.0672748	0.0505705	0.0387987
Dram2	0.427177	3.04326	0.397147	0.34756	0.235031	0.275081	0.272232	0.165611	0.214319	0.272449	0.412391	0.363711	0.335851
Ikzf5	0.4765	2.7221	0.100037	0.0942596	0.0887352	0.0857499	0.0502751	0.0595423	0.0824984	0.0788346	0.0633711	0.0583255	0.0422206
Ndfip2	0.508399	2.5284	0.168846	0.233306	0.174137	0.191128	0.205347	0.245367	0.180339	0.157324	0.127791	0.125069	0.147869
Lmna	0.316544	4.05291	0.54837	0.537486	0.670688	0.366785	0.456791	0.52687	0.616509	0.496807	0.183605	0.0689868	0.363995
Eif4h	0.504043	2.53488	0.308062	0.25849	0.207705	0.24046	0.234777	0.263433	0.238569	0.187281	0.183668	0.159483	0.1748
Agrn	0.604498	2.10634	0.102641	0.0902267	0.0870963	0.106839	0.134787	0.0885008	0.0768824	0.060956	0.0388095	0.0241992	0.072177
Sgta	0.599384	2.12423	0.134344	0.132376	0.0971439	0.102698	0.0643921	0.13146	0.0840734	0.0907895	0.10418	0.0811814	0.105976
Gkap1	0.59005	2.15665	0.0572803	0.0779025	0.0549162	0.058953	0.0307747	0.067781	0.0602845	0.0447515	0.0574291	0.0557338	0.0742595
Zscan26	0.451237	2.81643	0.228317	0.180373	0.192697	0.173487	0.16306	0.0971878	0.153602	0.153746	0.134111	0.184194	0.158247
Luzp1	0.441047	2.87861	0.325074	0.228353	0.231578	0.2609	0.239483	0.140105	0.201051	0.206422	0.199987	0.137154	0.231143
Cd200	0.314211	4.03496	0.875491	1.12538	1.0277	1.0578	1.09398	0.785111	0.900958	0.793058	1.01586	0.925588	0.991465
Diaph2	0.555617	2.26662	0.0472126	0.0962378	0.0882345	0.0865525	0.0650961	0.0553478	0.0675734	0.0583617	0.064998	0.0476425	0.0800421
Nabp1	0.492484	2.54647	0.0113349	0.0786751	0.106439	0.031226	0.0741099	0.0141676	0.0463211	0.0586952	0.0336965	0.0211643	0.0358455
Rab35	0.608701	2.05549	0.0761423	0.119296	0.0929169	0.105083	0.0805565	0.109574	0.0883684	0.0711756	0.0684028	0.0673971	0.0870084
Synj1	0.613136	2.03851	0.0720232	0.0483685	0.0512063	0.0456496	0.0463953	0.036086	0.0388585	0.0380596	0.0262218	0.0452742	0.0424056
Abcb1a	0.444642	2.79235	0.107162	0.204761	0.162915	0.20149	0.200498	0.103402	0.147849	0.177268	0.15655	0.0931285	0.154845
Gemin7	0.474221	2.59511	0.133089	0.173963	0.126381	0.168124	0.156088	0.149848	0.159475	0.115881	0.138257	0.126633	0.143549
Ppp6c	0.518368	2.35535	0.147551	0.187333	0.132293	0.11972	0.157984	0.159102	0.14084	0.137372	0.137986	0.156046	0.157826
Sft2d1	0.463856	2.6265	0.0585871	0.0802911	0.0764245	0.0901161	0.0647958	0.112046	0.038182	0.0272703	0.0285948	0.011909	0.0434465
Tor2a	0.578683	2.10226	0.166725	0.0751539	0.0619197	0.068811	0.0699292	0.0468205	0.0552588	0.0727691	0.0731938	0.0742178	0.0604028
Yipf4	0.405284	2.99347	0.219259	0.354871	0.298045	0.324303	0.309851	0.372825	0.333582	0.296614	0.25292	0.224545	0.285082
Serinc1	0.530904	2.28322	0.356344	0.290256	0.245704	0.276044	0.232915	0.259525	0.232978	0.210955	0.228371	0.176112	0.366665
Actr1a	0.583882	2.06133	0.0986882	0.0944287	0.0779134	0.083335	0.0651316	0.111462	0.0863432	0.0541079	0.0764413	0.0476437	0.080516
Stk16	0.553204	2.16816	0.118284	0.0898883	0.0618408	0.0751097	0.0729326	0.122173	0.0836882	0.0683241	0.0828538	0.0957501	0.0747519
Clock	0.530019	2.25606	0.0689432	0.103962	0.105324	0.12394	0.0689036	0.0559032	0.0596229	0.0667894	0.069456	0.0582675	0.0919762
Cd24a	0.40533	2.94071	0.641145	0.326099	0.285218	0.145327	0.171171	0.143185	0.217057	0.330975	0.664684	0.63022	0.430925
Rab28	0.575123	2.05819	0.0933422	0.098993	0.0826551	0.0817079	0.087698	0.076767	0.0881343	0.0677563	0.0855741	0.0596157	0.111913
Brd4	0.459993	2.56592	0.149356	0.142504	0.129403	0.134576	0.0995388	0.117597	0.126278	0.13804	0.13462	0.117281	0.162545
Tmed5	0.400256	2.94504	0.25207	0.411575	0.418353	0.329994	0.355227	0.247648	0.304172	0.271329	0.259262	0.199016	0.379971
Bmp2	0.559829	2.10497	0.144611	0.0260943	0.0245524	0.0256103	0.0209367	0.0442323	0.0479789	0.0319535	0.0427515	0.0519473	0.0311319
Cnbp	0.442324	2.6551	0.60231	0.546957	0.516081	0.493164	0.499946	0.548454	0.503969	0.407268	0.424795	0.382246	0.567526
Tsg101	0.534575	2.19599	0.207511	0.162807	0.146266	0.127177	0.154941	0.161684	0.14464	0.107755	0.116001	0.0977336	0.136302
Cnot4	0.495324	2.36782	0.145392	0.131904	0.132515	0.124727	0.12104	0.0974745	0.104329	0.130492	0.113829	0.0923204	0.137492
2310001H17Rik	0.518849	2.25124	0.0870573	0.0770103	0.0505264	0.0639006	0.0390424	0.0846019	0.0728896	0.0580737	0.0893633	0.0739309	0.0692788
Fndc3b	0.431714	2.70467	0.159009	0.107511	0.0924966	0.110479	0.0725295	0.0846804	0.0883718	0.0957745	0.107565	0.108168	0.107414
Hnrnph2	0.496328	2.33392	0.292182	0.201595	0.169809	0.183659	0.188673	0.157271	0.146534	0.185764	0.210261	0.165343	0.18138
Bscl2	0.446939	2.58459	0.075161	0.0778635	0.0605942	0.0751562	0.0586131	0.0645583	0.0620238	0.0647797	0.0710908	0.0699747	0.0807632
Zfp622	0.55011	2.0976	0.0985226	0.132409	0.103345	0.0776251	0.108143	0.0925285	0.0823795	0.0929414	0.10034	0.0935647	0.095045
H2-Q6	0.487064	2.36472	0.415718	0.473394	0.396159	0.436841	0.583153	0.289904	0.337746	0.333836	0.336557	0.249815	0.242776
Psma1	0.481808	2.387	0.363425	0.380816	0.300236	0.339951	0.29639	0.366672	0.329873	0.290278	0.27605	0.200137	0.22404
Ldha	0.425881	2.69999	0.701968	0.556989	0.514895	0.497549	0.437104	0.445328	0.389243	0.486598	0.495119	0.380079	0.654278
Stx12	0.527794	2.17658	0.199184	0.219858	0.190124	0.184836	0.247209	0.1536	0.175854	0.145857	0.162373	0.118042	0.212491
Glg1	0.497545	2.30599	0.111648	0.109177	0.0974897	0.0956278	0.057528	0.0537629	0.0709422	0.0884573	0.122041	0.0864199	0.0965262
Cab39	0.519283	2.20164	0.0708442	0.093299	0.0801098	0.0806617	0.078301	0.0543208	0.0670377	0.0583915	0.0691028	0.0730228	0.0910832
Hlx	0.383629	2.96191	0.199024	0.456114	0.425609	0.534756	0.391286	0.158791	0.302788	0.273361	0.105188	0.0299164	0.0809386
Tnrc6c	0.346829	3.26762	0.339836	0.217233	0.238035	0.25041	0.154989	0.121903	0.154236	0.185604	0.195913	0.143482	0.26245
Pkn3	0.519704	2.17015	0.117081	0.117427	0.0940449	0.111086	0.06879	0.0495277	0.0663115	0.124438	0.0969934	0.0626661	0.183512
Swt1	0.489894	2.29356	0.139847	0.11649	0.110945	0.118724	0.12032	0.122885	0.106489	0.103394	0.0996262	0.0813792	0.110271
Tmem30a	0.396643	2.83124	0.312229	0.280467	0.258884	0.275417	0.216398	0.225801	0.229982	0.226491	0.244338	0.217781	0.350476
Tmed10	0.351681	3.18659	0.723291	0.619396	0.530178	0.590005	0.534654	0.595469	0.61769	0.55822	0.61224	0.607563	0.492609
Mau2	0.520658	2.13561	0.136415	0.0851659	0.0873253	0.0880248	0.0992707	0.0648092	0.0648737	0.0478552	0.0731141	0.0579566	0.046272
Rras2	0.532376	2.08624	0.0784748	0.0408771	0.0384588	0.040551	0.0456692	0.038722	0.0423872	0.0287657	0.0310417	0.0281561	0.0249085
Spry2	0.515491	2.15262	0.120478	0.0697814	0.0752249	0.0470652	0.0418538	0.0381146	0.063657	0.065122	0.0572952	0.076762	0.0982563
H2afv	0.375914	2.9452	0.353625	0.315241	0.265438	0.285464	0.253459	0.306015	0.361928	0.265624	0.233931	0.224473	0.250429
Smim10l1	0.471154	2.34527	0.249739	0.271602	0.220815	0.248165	0.194721	0.216136	0.184832	0.215391	0.199592	0.221331	0.241691
Rsrc1	0.537758	2.04068	0.0541645	0.0864026	0.0613817	0.0527113	0.0523638	0.072696	0.0558328	0.0574967	0.0622355	0.0515175	0.0668141
Pgp	0.526263	2.06585	0.123889	0.108485	0.0951055	0.0956139	0.0710763	0.108449	0.119406	0.0794499	0.0937349	0.0833079	0.0803855
Mlf2	0.471714	2.28253	0.267429	0.266032	0.207997	0.212902	0.178771	0.246351	0.213284	0.208509	0.224397	0.192645	0.21027
Zfp664	0.465806	2.30422	0.121296	0.100046	0.0938639	0.101226	0.0870643	0.110517	0.108203	0.0582389	0.0738204	0.0567419	0.0635322
Ggnbp2	0.472536	2.27127	0.111791	0.165226	0.15401	0.123942	0.152091	0.0569127	0.108699	0.12125	0.137039	0.133226	0.143474
Mcrip1	0.429217	2.48626	0.168041	0.175615	0.152463	0.182395	0.162192	0.207665	0.219248	0.155498	0.153813	0.126409	0.14995
Pdcd10	0.435503	2.4476	0.343072	0.261998	0.243602	0.22451	0.232658	0.283687	0.252625	0.236197	0.213292	0.163274	0.231069
Ap1s2	0.484428	2.19722	0.118828	0.137962	0.128006	0.135581	0.161509	0.162771	0.138082	0.111064	0.057353	0.0268419	0.0474851
Gnb2	0.343581	3.08612	0.886375	0.735217	0.779132	0.761788	0.678296	0.825073	0.772511	0.642793	0.536586	0.418038	0.606701
Ube2b	0.341354	3.05719	0.399214	0.389745	0.334182	0.322153	0.32262	0.356844	0.389046	0.330506	0.338692	0.287079	0.43033
Nipsnap3b	0.464616	2.24396	0.161619	0.11544	0.0922623	0.093029	0.0784137	0.0967073	0.112743	0.0958143	0.111665	0.111019	0.12294
Ablim1	0.30538	3.38207	0.292113	0.374725	0.362406	0.378857	0.310847	0.178035	0.292231	0.259631	0.349376	0.252258	0.522354
Ywhae	0.338239	3.01769	0.697917	0.590851	0.514771	0.526712	0.543457	0.766937	0.65139	0.554601	0.527756	0.464005	0.470924
Mbnl1	0.342928	2.97445	0.268352	0.27751	0.259964	0.254749	0.264251	0.219801	0.257862	0.240519	0.267612	0.262717	0.36993
Tprgl	0.444945	2.27512	0.398297	0.341773	0.333652	0.362856	0.274881	0.369658	0.345482	0.282475	0.21774	0.197753	0.325525
Ccdc50	0.465049	2.17622	0.1226	0.0860486	0.072875	0.0810676	0.111894	0.126897	0.0887268	0.0629876	0.0924022	0.0759861	0.0903177
Map3k11	0.496164	2.03768	0.115373	0.103559	0.0997886	0.0937943	0.0620286	0.0704784	0.101193	0.0813605	0.0839797	0.0820177	0.0648669
Rbm27	0.418175	2.4154	0.132041	0.0998963	0.103519	0.09151	0.0944596	0.0920492	0.0923266	0.0865122	0.0950298	0.0876212	0.0744054
Topors	0.463164	2.17804	0.0784011	0.129931	0.115557	0.0778575	0.108443	0.0598844	0.080149	0.108705	0.11462	0.096672	0.148308
Psmb4	0.35854	2.79782	0.405087	0.374015	0.290943	0.313617	0.33311	0.350453	0.385702	0.342604	0.35077	0.307722	0.258239
Tuba1b	0.405175	2.45977	0.824388	0.773633	0.737272	0.524577	0.77772	0.58762	0.699014	0.615595	0.593747	0.449549	0.671069
Cast	0.402107	2.46554	0.15422	0.172315	0.147263	0.159063	0.152184	0.102068	0.128094	0.135181	0.173387	0.165504	0.227516
Klf10	0.429924	2.29331	0.264514	0.215596	0.25709	0.155733	0.192529	0.103988	0.142353	0.117126	0.170828	0.152972	0.195891
Arl5b	0.420073	2.34263	0.126971	0.0753175	0.097036	0.0482486	0.0625428	0.0446555	0.0508528	0.059486	0.0800263	0.0638705	0.171765
Tor1aip1	0.459455	2.13358	0.237688	0.237973	0.206772	0.201408	0.291302	0.154851	0.19448	0.162238	0.193102	0.153132	0.154545
Bbip1	0.484635	2.02018	0.13609	0.107557	0.0889363	0.0917022	0.125476	0.13926	0.112814	0.0741905	0.115399	0.0985011	0.114761
Sf3b1	0.376611	2.59192	0.361284	0.384241	0.369119	0.337279	0.352113	0.339866	0.329153	0.351173	0.323614	0.248467	0.275056
Sdhb	0.389529	2.49098	0.294932	0.283138	0.246102	0.232177	0.31637	0.281978	0.259751	0.254989	0.250902	0.237205	0.244511
BC031181	0.377496	2.54989	0.324483	0.284049	0.2354	0.25696	0.232979	0.328286	0.275799	0.220347	0.252185	0.239092	0.235503
Psmb8	0.330607	2.90674	0.774355	0.90121	0.775059	0.790729	1.45612	0.599591	0.660658	0.758834	0.746347	0.637543	0.498102
Pycard	0.424056	2.26416	0.0886351	0.162809	0.199556	0.0680291	0.145793	0.0687359	0.134622	0.156564	0.094671	0.0887588	0.0311448
Tcea1	0.340598	2.8165	0.143409	0.191121	0.163398	0.17086	0.170775	0.146256	0.184051	0.160092	0.175176	0.146548	0.142769
Polr2j	0.359058	2.66476	0.295003	0.253082	0.224949	0.248149	0.23069	0.228804	0.239436	0.23346	0.227795	0.226094	0.185376
Csrnp1	0.373433	2.55351	0.204793	0.161716	0.253315	0.0468967	0.217074	0.0112546	0.0776668	0.121974	0.139988	0.0969674	0.317771
Herc2	0.465229	2.04462	0.0938876	0.0873825	0.0733891	0.0912841	0.0663324	0.0971486	0.092492	0.0705586	0.0782984	0.077998	0.0966142
Notch1	0.352386	2.696	0.217821	0.189875	0.229277	0.208136	0.215611	0.13639	0.161864	0.118986	0.12277	0.0785468	0.156263
Arl15	0.471126	2.00998	0.14449	0.0594148	0.0816281	0.0954326	0.0697363	0.010322	0.0324253	0.0358911	0.0249257	0.0162892	0.0106336
Srsf7	0.373094	2.50454	0.375108	0.338585	0.348515	0.265426	0.327284	0.349071	0.3485	0.280826	0.234086	0.245251	0.221544
Use1	0.317695	2.93308	0.241817	0.308378	0.218181	0.259192	0.253849	0.196596	0.223596	0.281752	0.360596	0.390484	0.267388
Vamp8	0.31346	2.96711	0.400554	0.345411	0.287861	0.315018	0.317275	0.318161	0.301103	0.296804	0.393939	0.441356	0.24148
Ilk	0.425125	2.17404	0.232725	0.197476	0.202986	0.192012	0.196032	0.244621	0.223559	0.151531	0.134481	0.132734	0.0903312
Spop	0.408603	2.26011	0.203159	0.245565	0.216537	0.255379	0.267449	0.279444	0.286837	0.187177	0.161393	0.129912	0.18852
Gnb1	0.456205	2.00861	0.665789	0.5321	0.457267	0.492276	0.449468	0.511901	0.453991	0.401894	0.485979	0.492756	0.555488
Ldb2	0.330374	2.77033	0.235908	0.439084	0.432515	0.510001	0.378169	0.164344	0.275152	0.340337	0.25716	0.146111	0.372455
Capns1	0.434879	2.09449	0.616202	0.577255	0.455942	0.541462	0.533448	0.57082	0.479807	0.455267	0.526202	0.397595	0.531074
Spr	0.40629	2.23297	0.383818	0.261196	0.203659	0.243711	0.197806	0.212692	0.187818	0.231773	0.265791	0.231992	0.251444
Esyt2	0.441467	2.04205	0.0654394	0.0926519	0.0860272	0.0869187	0.0652004	0.0659199	0.0723949	0.0618829	0.0879628	0.0715038	0.111872
Hnrnpk	0.33458	2.6725	1.0106	0.878565	0.812829	0.823222	0.813695	0.895075	0.892514	0.807527	0.706927	0.657809	0.584863
Gm12216	0.337659	2.59082	0.186157	0.325529	0.418901	0.167948	0.476373	0.0844535	0.231634	0.365789	0.223512	0.260377	0.134064
Zfand6	0.324049	2.68393	0.356242	0.273962	0.246461	0.257549	0.204552	0.273521	0.261281	0.259297	0.289161	0.300677	0.244954
D8Ertd738e	0.303103	2.82992	0.60623	0.49368	0.468675	0.490451	0.475765	0.507911	0.488658	0.453458	0.479569	0.521193	0.437259
Ddx39b	0.382021	2.24308	0.343877	0.240345	0.215415	0.187822	0.251073	0.285861	0.302998	0.213971	0.1758	0.154081	0.155744
Kmt2e	0.390292	2.1909	0.192118	0.289798	0.254997	0.292971	0.251076	0.130082	0.216809	0.18685	0.206375	0.170825	0.302619
Ddit3	0.313557	2.71178	0.11587	0.103102	0.144833	0.0567227	0.103832	0.0727872	0.0809198	0.0949795	0.0913145	0.119746	0.0447566
Sema7a	0.384235	2.16985	0.313606	0.322669	0.381613	0.368346	0.373878	0.22945	0.235735	0.225549	0.132323	0.105051	0.029647
Stag1	0.357667	2.31254	0.0860365	0.103265	0.0933156	0.0985152	0.108288	0.0938644	0.112223	0.0831426	0.0968966	0.0809854	0.0879503
Lmo4	0.39361	2.08613	0.143175	0.108747	0.118108	0.0777223	0.0813163	0.0752467	0.120177	0.097878	0.0832762	0.072195	0.162785
Ndufb4	0.303452	2.7038	0.635558	0.436862	0.387283	0.409035	0.374275	0.459767	0.3795	0.431741	0.478843	0.462673	0.526152
Tubb4b	0.358148	2.27427	0.428095	0.632028	0.703974	0.420288	0.562549	0.369384	0.489719	0.488675	0.425298	0.290499	0.366354
Plec	0.312427	2.59847	0.206544	0.216809	0.18019	0.208132	0.174328	0.125744	0.148278	0.225147	0.249859	0.262615	0.330839
Thap3	0.39052	2.02181	0.124788	0.134826	0.127404	0.145809	0.117735	0.0931972	0.0988554	0.107402	0.0996702	0.10835	0.0709049
Csnk2a1	0.316818	2.3979	0.219766	0.20924	0.198552	0.222604	0.186524	0.191341	0.199281	0.165142	0.196277	0.163817	0.213662
Sertad2	0.310899	2.3048	0.189354	0.211198	0.225279	0.192808	0.192116	0.110066	0.20645	0.164039	0.161534	0.134759	0.152566
Cnot3	0.343819	2.04306	0.0607243	0.109893	0.10387	0.110348	0.0596342	0.0835149	0.103533	0.0876275	0.0899204	0.0584962	0.111169
Ube2w	0.336681	2.08324	0.216557	0.1603	0.156422	0.151938	0.168258	0.172384	0.18481	0.157911	0.172558	0.197396	0.145746
Ushbp1	0.317903	2.17755	0.404448	0.570639	0.574677	0.64197	0.525071	0.439849	0.51056	0.400558	0.465099	0.404428	0.327631
Rab14	0.334909	2.06653	0.403021	0.426784	0.3954	0.360548	0.48172	0.342932	0.359652	0.354348	0.358263	0.295242	0.336059
Map2k2	0.335991	2.04875	0.196284	0.256615	0.212697	0.219957	0.192553	0.282845	0.240126	0.222275	0.240683	0.268925	0.172173
Dph3	0.311286	2.19096	0.194493	0.17075	0.168793	0.125645	0.162127	0.200151	0.168787	0.140907	0.190254	0.226893	0.0757844
Tmem59	0.305428	2.00424	0.736823	0.732255	0.672257	0.735481	0.767992	0.604475	0.628667	0.632792	0.690344	0.622072	0.596986

## Sheet: CapEC2
gene	FC (log2)	pval (-log10)	Art	Pre-Art	CapEC2	CapEC1	CapIfn	CRP (early)	CRP	TrEC	HEC	HEC (late)	Vn
Nr4a1	1.94343	315.973	0.652426	0.856497	1.2526	0.329934	0.814979	0.0674303	0.483634	0.622257	0.25602	0.0736078	0.672862
Plpp3	1.52417	307.378	0.539807	0.698032	1.49049	1.07095	1.00118	0.235191	0.460973	0.607515	0.352276	0.167481	0.913849
Btg2	1.39518	315.973	1.80679	2.11063	2.16113	0.911727	1.6341	0.511927	1.12406	1.28118	0.914023	0.591603	1.25481
Egr1	1.38519	315.973	1.05845	1.29994	1.93191	0.598857	1.16872	0.360817	0.969177	1.31922	1.2048	1.04016	1.26848
Cdkn1a	1.58522	251.689	1.32035	1.18532	1.20238	0.405115	0.92482	0.154073	0.426786	0.638056	0.327634	0.198823	0.405808
Junb	1.25869	315.973	2.43041	2.85135	3.21822	1.4935	2.60243	0.904985	1.98468	2.37601	1.93344	1.49498	2.51369
Babam1	1.25713	300.205	0.102613	0.136451	0.123516	0.129871	0.14844	0.162711	0.171563	0.133899	0.154666	0.162667	0.111249
Ier2	1.13111	315.973	1.97685	2.52253	2.45703	1.15739	2.00873	0.660676	1.40186	1.75216	1.38879	0.991249	1.47971
Rbp7	1.95219	155.514	0.377183	0.89801	0.88584	0.461467	0.435753	0.0407705	0.0830884	0.0747706	0.0658262	0.0280776	0.0746846
Sgk1	1.3153	230.624	0.5938	0.896684	1.37128	0.894888	0.99016	0.374137	0.741455	0.675546	0.422189	0.271011	0.626674
Ednrb	2.01532	148.634	0.135671	0.237114	0.413453	0.227554	0.163051	0.0395048	0.107642	0.0541875	0.0236365	0.00761474	0.0668074
Dusp1	1.04215	287.244	2.56474	2.47987	2.48768	1.39396	1.97257	0.819716	1.67377	1.69656	1.29759	0.874633	1.59552
Plpp1	1.46981	202.274	0.561903	0.384422	1.01748	0.781882	0.623452	0.152003	0.240658	0.419359	0.179955	0.0483009	0.255413
Apold1	1.43766	205.339	0.728294	0.847	1.15285	0.459481	0.842701	0.264663	0.698241	0.609327	0.512682	0.188321	0.676456
Fosb	1.30594	221.785	0.921661	0.951489	1.41251	0.537422	0.889073	0.155012	0.754905	0.962169	0.800688	0.700019	0.932521
Col13a1	2.32618	117.565	0	0.0534507	0.249487	0.120159	0.0888251	0.0093505	0.0321579	0.0522835	0.0104301	0.00325605	0.0154596
Fos	0.984499	276.642	3.10322	3.08406	3.38478	1.88915	2.84011	0.900256	2.35607	2.60627	2.27158	1.83244	2.88431
Jun	0.93957	288.344	2.44219	2.79841	2.92211	1.77783	2.56052	1.04486	2.01114	2.25757	1.85683	1.58025	2.02376
Zfp36	1.16651	230.712	1.06578	1.12182	1.44371	0.568538	0.929342	0.270039	0.69648	0.893709	1.03532	0.791294	1.44609
Sertad1	1.35555	183.145	0.555634	0.551968	0.715575	0.266947	0.505088	0.194282	0.439333	0.432893	0.269844	0.203486	0.372919
Jund	0.964971	236.288	1.33429	1.71295	1.80326	0.994534	1.4155	0.775873	1.2221	1.18118	1.3109	1.00308	1.27552
Atf3	1.44359	146.05	0.848164	0.741524	1.01453	0.130466	0.711264	0.146704	0.571622	0.700271	0.592525	0.311241	0.992488
Ubc	1.01463	201.154	1.35792	1.353	1.15572	0.609148	1.03367	0.524038	0.664583	0.612358	0.548426	0.46048	0.745587
Kdm6b	1.61661	124.199	0.421075	0.302016	0.557127	0.119205	0.349638	0.0881491	0.305359	0.300936	0.274468	0.251106	0.270806
Hbegf	1.75485	113.251	0.0873134	0.174391	0.448545	0.0730937	0.301831	0.112962	0.300097	0.245909	0.190767	0.0955585	0.230204
Btnl9	1.62534	122.246	0.0718506	0.27255	0.552956	0.408835	0.204864	0.163323	0.234312	0.0581219	0.0410609	0.0183664	0.0283766
Itm2a	1.43399	136.851	0.0665808	0.299476	0.666503	0.417643	0.439101	0.211599	0.364606	0.32101	0.101765	0.0771598	0.0802506
Dusp5	2.32999	73.4441	0.0407081	0.0500698	0.119669	0.017251	0.0323678	0.0123178	0.0433931	0.0528493	0.0262205	0.0121642	0.0058427
Rgcc	1.24104	135.245	0.143679	0.573781	1.30573	0.977855	1.00465	0.950119	1.04459	0.313518	0.111691	0.0494697	0.0896822
Mat2a	1.1168	146.807	0.774312	0.633744	0.719869	0.380506	0.489143	0.310716	0.409467	0.414516	0.332681	0.267395	0.442167
Fkbp8	0.502278	315.973	0.237356	0.260361	0.241346	0.2424	0.311905	0.262959	0.27204	0.224247	0.24757	0.218857	0.231515
Mrps16	0.491209	315.973	0.165074	0.163116	0.149891	0.178261	0.14965	0.184589	0.164232	0.163618	0.19488	0.20215	0.161747
Eif1	0.592699	257.835	2.79388	2.56811	2.5646	2.00037	2.31431	1.97875	2.17076	2.17724	2.0191	1.92565	2.07879
Rab2a	0.475793	315.973	0.410251	0.419307	0.427423	0.41826	0.410918	0.429961	0.448719	0.400672	0.432094	0.419976	0.454039
Nr4a2	1.67261	88.7989	0.303568	0.25434	0.311087	0.0868721	0.133726	0.00790745	0.0667681	0.162155	0.0838739	0.0435191	0.459356
Calm1	0.684712	210.275	2.25442	1.99666	2.41015	1.97929	1.94762	2.29237	2.23268	1.88329	1.43912	1.11354	1.6966
Egr3	2.00114	68.7195	0.180179	0.0792125	0.152449	0.0255361	0.0655696	0.0155242	0.0456201	0.0704677	0.0344333	0.0277678	0.0542057
Tob1	1.33661	102.767	0.539244	0.394826	0.419881	0.168439	0.210442	0.0749399	0.225085	0.205988	0.155413	0.117674	0.301743
Akap12	2.03988	66.2907	0.0666772	0.0987722	0.193124	0.06398	0.10351	0.0293777	0.0645857	0.0737791	0.0312396	0.00715121	0.14069
Mgll	1.43383	89.1961	0.582053	0.461031	0.431363	0.254842	0.226869	0.152176	0.159559	0.0705512	0.0641385	0.0157844	0.244731
Adamts1	1.1873	107.531	0.929435	0.688669	0.826367	0.416983	0.532263	0.164897	0.484062	0.451439	0.328373	0.171863	0.603428
Phlda1	1.50099	81.981	0.0921984	0.0955831	0.321796	0.116146	0.252058	0.056764	0.167355	0.254928	0.120438	0.0529739	0.139635
Srp14	0.387879	315.973	0.547873	0.431652	0.353824	0.372848	0.343251	0.389157	0.355535	0.316061	0.326345	0.281821	0.469448
Flt1	0.919347	132.503	0.488031	0.866802	1.1941	1.13563	1.07569	0.19713	0.34482	0.752977	0.466689	0.265232	0.891448
Emid1	2.10078	56.197	0.015249	0.0331105	0.119763	0.058905	0.0615243	0.0145417	0.0287769	0.0270819	0.00535634	0.00366124	0.0015881
Stc1	1.34029	86.4917	0.188445	0.551476	0.520165	0.372494	0.449358	0.170528	0.199065	0.13708	0.0693035	0.0509144	0.0548486
Rnf7	0.36287	315.973	0.512901	0.447131	0.355895	0.397384	0.352457	0.455946	0.405538	0.3742	0.354934	0.398216	0.336675
Csrnp1	1.48623	76.3368	0.204793	0.161716	0.253315	0.0468967	0.217074	0.0112546	0.0776668	0.121974	0.139988	0.0969674	0.317771
Rab11b	0.356054	315.973	0.283746	0.286059	0.273936	0.281121	0.276382	0.363319	0.304025	0.232162	0.270041	0.221998	0.309565
Hspb1	0.827572	135.411	1.83116	2.37932	2.1748	1.62578	1.8905	1.26625	1.63003	1.54972	1.04685	0.532544	1.09861
Taf7	1.3669	78.8334	0.185608	0.217966	0.281859	0.123931	0.206344	0.0764412	0.118244	0.152141	0.12194	0.0703115	0.173916
Nr4a3	3.02125	35.4602	0	0.0155112	0.0437246	0.00654198	0	0	0.00175174	0.00622378	0.00405516	0.00117077	0.0426665
Pnrc1	0.806504	132.72	0.572077	0.796151	1.09306	0.524481	0.825194	0.445267	0.754256	0.902414	0.958497	0.848962	0.914699
Ddit4	1.36998	77.4033	0.617162	0.32505	0.315713	0.150757	0.213773	0.0477415	0.0942099	0.131867	0.0994366	0.0599236	0.299719
Ccnl1	1.02051	103.289	0.458885	0.454428	0.588195	0.253956	0.395121	0.228638	0.373499	0.38382	0.410269	0.3176	0.500369
Ppp1r10	1.34167	78.1682	0.126747	0.17162	0.293551	0.101328	0.128863	0.10115	0.128658	0.197029	0.153265	0.15101	0.154002
Id4	2.12269	48.2054	0.0698597	0.0421969	0.110407	0.0530422	0.0480737	0.00205776	0.0314907	0.0312857	0.00785582	0.00296855	0.0393143
Rhob	1.09011	93.0294	0.73197	0.581898	0.653249	0.368248	0.487327	0.513995	0.621185	0.238138	0.184921	0.0795415	0.297073
Atf4	0.894074	111.75	0.405106	0.603355	0.760204	0.389813	0.642397	0.422289	0.612732	0.594822	0.465855	0.434994	0.415106
Efhd1	2.11864	46.1644	0.131057	0.149204	0.0913162	0.0248223	0.0308119	0.00298193	0.00657495	0.00299984	0.00662104	0.00129352	0.0328199
Dnajb1	1.1393	85.4055	0.249514	0.389158	0.435021	0.155087	0.336374	0.124135	0.262234	0.301129	0.258549	0.167102	0.176237
Ifrd1	1.18801	79.5308	0.134701	0.215821	0.427615	0.122667	0.349042	0.126606	0.266709	0.277489	0.304709	0.274065	0.288452
Snapc5	0.304519	308.793	0.219066	0.135548	0.161615	0.188401	0.166911	0.174939	0.179862	0.162214	0.149523	0.129556	0.165258
Bhlhe40	1.09358	85.3166	0.235611	0.301196	0.471965	0.194199	0.339862	0.123224	0.239915	0.305779	0.338263	0.242689	0.335751
Gpihbp1	0.955423	96.9984	0.125122	0.650007	1.58864	1.3849	1.07163	1.44312	1.5574	0.338442	0.164384	0.0843445	0.189957
Nfkbia	0.70107	131.051	1.95624	2.16219	2.36056	1.2006	2.01241	1.11041	1.85252	2.12179	2.13208	1.62763	2.09951
Cebpb	1.37086	66.1655	0.207173	0.111	0.265783	0.0883308	0.139195	0.0241691	0.0809522	0.124042	0.169672	0.0852113	0.560358
H3f3b	0.577067	156.115	2.14392	2.26261	2.30878	1.75825	2.25034	1.82721	2.15167	1.94756	1.7036	1.5604	1.68364
Lrrc32	1.36507	64.4654	0.413373	0.317912	0.260506	0.16236	0.145093	0.0302873	0.0581587	0.0683258	0.057438	0.0235068	0.143355
Hexim1	1.50438	58.3315	0.102653	0.145565	0.17999	0.0632175	0.0781175	0.0275219	0.0877463	0.107467	0.0565668	0.0442967	0.0710144
Spry4	1.66633	51.1142	0.0157755	0.0516032	0.139309	0.0618137	0.0782561	0.0877625	0.0915103	0.053299	0.0239453	0.00506224	0.0364864
Lmna	0.996283	85.3332	0.54837	0.537486	0.670688	0.366785	0.456791	0.52687	0.616509	0.496807	0.183605	0.0689868	0.363995
Nfkbiz	0.945069	86.7563	0.376702	0.394925	0.731706	0.175315	0.504749	0.168723	0.402191	0.623488	0.725325	0.625183	0.790298
Wsb1	1.05866	75.1361	0.17738	0.278019	0.379178	0.164988	0.277966	0.210745	0.288482	0.264674	0.192623	0.156555	0.254102
Ddx5	0.576159	137.601	1.64651	1.76336	1.67499	1.28123	1.5051	1.20891	1.36168	1.28159	1.22846	1.08352	1.38765
Oaz2	0.869122	89.1132	0.553566	0.608928	0.713901	0.639484	0.677779	0.254032	0.315428	0.343267	0.306076	0.287503	0.205862
Fosl2	0.984923	77.785	0.183477	0.237121	0.519849	0.318233	0.324864	0.155154	0.294274	0.359378	0.323492	0.229353	0.54962
Ramp3	1.26773	59.616	0	0.109557	0.302657	0.307133	0.211097	0.0453054	0.0849027	0.0852917	0.0224673	0.00870212	0.0181081
Gm13889	0.956476	78.3181	0.089229	0.147431	0.623013	0.392914	0.397522	0.186232	0.415846	0.56449	0.369554	0.35004	0.326623
Itih5	0.982236	75.7971	0	0.0930878	0.590438	0.442757	0.40876	0.351036	0.583548	0.428111	0.172056	0.0787464	0.079271
Adra2b	5.82651	12.4959	0	0	0.000199403	0	0.00257795	0	0	0	0.00135695	0.000683343	0
Ppp1r15a	0.847529	84.2454	1.0576	0.942389	0.852855	0.363834	0.587617	0.196309	0.439956	0.670032	0.645308	0.437021	0.967781
Fus	0.734044	97.0876	0.639059	0.749978	0.926371	0.657396	0.792848	0.502522	0.717456	0.73998	0.561285	0.446396	0.635212
Car4	1.61495	42.4858	0.0181919	0.0349836	0.197335	0.162046	0.128817	0.0107871	0.0247707	0.0381962	0.0169004	0.0034184	0.0122084
Rel	1.55729	43.9149	0.0534299	0.0573538	0.124996	0.0363967	0.098132	0.0387547	0.0670462	0.0724101	0.045648	0.0288094	0.0700325
2310034O05Rik	18.0295	3.78862	0	0	0.00154031	0	0	0	0	0	0	0	0
Rasd1	1.75031	38.777	0.20203	0.207037	0.124131	0.0376708	0.0776164	0.00371397	0.0357901	0.0210979	0.00951638	0.00515633	0.0183549
Inhbb	1.63132	40.804	0	0.0248663	0.13484	0.10359	0.103085	0.0330923	0.0479353	0.0453957	0.0152095	0.00656541	0.0297785
Neat1	0.895277	74.2763	0.883241	0.634586	0.63145	0.305989	0.425387	0.163458	0.301676	0.394572	0.490976	0.414476	0.771022
2010310C07Rik	17.9836	3.68571	0	0	0.00124937	0	0	0	0	0	0	0	0
Tra2b	0.744581	87.8322	0.607645	0.669523	0.832151	0.512588	0.64044	0.470063	0.664732	0.646709	0.553065	0.530422	0.613499
Nabp1	1.64324	39.1979	0.0113349	0.0786751	0.106439	0.031226	0.0741099	0.0141676	0.0463211	0.0586952	0.0336965	0.0211643	0.0358455
Tob2	1.19121	54.0336	0.26816	0.190575	0.238737	0.129565	0.165108	0.0482148	0.101441	0.136506	0.0834572	0.0517276	0.0955741
Mcf2l	1.30415	49.0526	0.0191899	0.130598	0.227756	0.240253	0.129973	0.0523373	0.0552885	0.036474	0.0200497	0.00418376	0.00720098
Sema3c	1.80691	35.0123	0.00401662	0.0667437	0.126985	0.0932952	0.0802985	0.00134882	0.0134153	0.0205127	0.00891227	0.00108803	0.035671
Eml1	0.988807	63.7841	0.127444	0.279896	0.417082	0.298839	0.338705	0.0901117	0.244398	0.271866	0.197373	0.140238	0.195469
Sema4c	1.31459	47.779	0.0539477	0.11052	0.175543	0.0745441	0.119668	0.0524593	0.093334	0.0974182	0.0668747	0.0500045	0.0555077
Actg1	0.537614	116.573	2.46211	2.20528	2.42441	1.79546	2.04285	2.76509	2.41452	1.99057	1.86792	1.6701	1.84637
Akr1c14	1.34207	45.7442	0.0384137	0.116045	0.169281	0.126456	0.163797	0.0575832	0.0801333	0.0511534	0.0204761	0.00810385	0.0543807
Tnfrsf10b	1.20027	50.6479	0.0587366	0.0756234	0.200684	0.126424	0.164877	0.0490305	0.0973241	0.112607	0.0821357	0.0719536	0.0740372
Klf4	0.798416	74.2628	1.92494	1.58938	1.06811	0.644895	0.826007	0.170134	0.495475	0.615736	0.58862	0.3343	1.08224
Kctd12b	1.23074	48.1228	0.0324894	0.203302	0.235252	0.186492	0.151267	0.0732102	0.124219	0.0434251	0.0480308	0.0301083	0.0271895
Scarb1	0.758656	78.0452	0.17081	0.36783	1.18071	1.24716	1.02184	0.295693	0.644417	0.944867	0.375393	0.118703	0.342876
Kdr	0.725762	81.5165	0.210319	0.551101	1.0919	1.09949	0.888381	0.614317	0.703874	0.757606	0.540896	0.420338	0.455335
Tubb4b	0.784234	73.8273	0.428095	0.632028	0.703974	0.420288	0.562549	0.369384	0.489719	0.488675	0.425298	0.290499	0.366354
Arl4d	1.70869	33.5695	0.0376132	0.0474996	0.0816073	0.0341791	0.0369283	0.00413167	0.0161603	0.03551	0.0112847	0.013492	0.156849
Tubb2a	1.10032	51.434	0.420942	0.586323	0.307831	0.143704	0.250726	0.149395	0.16484	0.133459	0.0614789	0.0175207	0.126389
Nfkbid	1.3171	42.7537	0.0290849	0.040107	0.173183	0.0273757	0.105386	0.0295044	0.0917951	0.17261	0.114188	0.10436	0.126748
Thbd	0.997383	56.3918	0.297601	0.408019	0.435705	0.421352	0.268488	0.090993	0.117387	0.18062	0.0915779	0.0310995	0.354726
Plk2	0.845739	64.7835	0.330071	1.12455	0.817273	0.447931	0.629725	0.6128	0.885438	0.302388	0.312106	0.203994	0.460676
Gas6	1.19471	45.7538	0.384927	0.255036	0.218055	0.174734	0.186984	0.00470767	0.0255956	0.0569725	0.0278998	0.00426867	0.285631
Sqstm1	0.909556	59.5422	0.261529	0.34715	0.383926	0.206214	0.279981	0.230269	0.325151	0.268624	0.218546	0.1426	0.164807
Klf7	0.804966	66.4846	0.498078	0.427005	0.550876	0.400338	0.493517	0.250797	0.39128	0.378559	0.318542	0.200083	0.576322
Rrad	1.4585	36.5843	0.0823727	0.17361	0.15064	0.0599907	0.0809631	0.0173332	0.0728211	0.081187	0.0337407	0.0163327	0.0253629
Tsc22d1	0.777501	67.6539	1.64699	1.40746	0.840052	0.60624	0.596844	0.329098	0.500149	0.312526	0.238167	0.262355	0.638607
Cd81	0.49128	106.846	2.58805	2.07609	2.16556	2.16315	1.88651	1.67998	1.76811	1.66731	1.18786	0.978963	1.15063
Cdc42ep3	0.969895	54.0657	0.196715	0.277837	0.333137	0.19625	0.304515	0.199072	0.281964	0.152653	0.125009	0.0809821	0.326888
Pycard	1.16589	44.6886	0.0886351	0.162809	0.199556	0.0680291	0.145793	0.0687359	0.134622	0.156564	0.094671	0.0887588	0.0311448
Srsf2	0.659469	78.5936	0.90201	0.833428	0.858026	0.562484	0.764202	0.656509	0.744344	0.632225	0.556989	0.511347	0.548579
Gadd45b	1.16061	44.5904	0.283525	0.296234	0.256989	0.0737205	0.155129	0.0332238	0.140416	0.215321	0.12611	0.102264	0.129631
Nrp1	0.781295	65.7788	0.463794	0.599328	0.739564	0.759097	0.624517	0.461492	0.54121	0.291771	0.189164	0.0608064	0.322033
Mef2c	0.746482	67.78	0.334963	0.641791	0.725729	0.680004	0.619934	0.404719	0.499673	0.401932	0.332981	0.248601	0.495591
Clk1	0.722945	69.8693	0.418214	0.569004	0.700795	0.413001	0.506887	0.275106	0.486452	0.59533	0.529028	0.453798	0.486662
Fam71f2	16.6244	3.0365	0	0	0.00102618	0	0	0	0	0	0	0	0
Maff	1.19827	41.6723	0.150384	0.11058	0.171075	0.0407604	0.115011	0.0898662	0.144533	0.0964865	0.103196	0.0820783	0.104971
Cd300lg	0.637081	76.036	0.0844689	0.510809	1.00469	1.03301	0.853492	0.217711	0.532311	0.81824	0.668176	0.325126	0.274418
Plvap	0.466194	101.882	0.475577	1.43099	2.74506	2.7767	2.54596	1.27479	1.79738	2.67145	2.21749	1.44393	2.45397
Klhl10	20.2141	2.33699	0	0	0.000880341	0	0	0	0	0	0	0	0
Fxyd4	1.56915	29.916	0.0406018	0.0688619	0.0938537	0.0189032	0.0502272	0.0148015	0.0384704	0.0621148	0.0434594	0.0367399	0.0271665
Gpr37	2.04705	21.9991	0	0.00475783	0.0459793	0.0289747	0.0239049	0.00205776	0.00744613	0.0142832	0.00181816	0.00339125	0.0029895
Nav2	1.41393	31.7089	0.014885	0.061648	0.101727	0.079001	0.0585291	0.0131348	0.0483767	0.0281354	0.0101714	0.00631165	0
Pitpnc1	1.08451	41.271	0.0187194	0.14234	0.207633	0.170238	0.152085	0.0762912	0.125245	0.0840378	0.0525845	0.0271164	0.14182
Def8	0.592095	75.4735	0.0112883	0.0111392	0.0098451	0.00935816	0.00839146	0.0129815	0.00705707	0.00761161	0.0105568	0.0136841	0
Sult6b1	18.8354	2.33693	0	0	0.000801283	0	0	0	0	0	0	0	0
Olfr1393	17.9565	2.42762	0	0	0.00106129	0	0	0	0	0	0	0	0
Ly6c1	0.584049	74.6022	3.2368	3.11646	2.58732	2.63693	2.80056	0.847216	1.20607	1.39676	0.648426	0.208044	0.820891
Coq10b	0.981387	44.3834	0.295026	0.207781	0.232782	0.11434	0.158509	0.0720626	0.13612	0.154572	0.14062	0.0951961	0.245962
Ppp1r2	0.677714	63.9379	0.297768	0.587639	0.699935	0.599254	0.551167	0.528055	0.582761	0.480388	0.346013	0.280024	0.488243
Ralgps2	1.63745	26.2736	0	0.00453575	0.0671927	0.042541	0.0315522	0.0145369	0.0274053	0.0258164	0.0131557	0.0168228	0.0201986
Epha1	17.5056	2.43086	0	0	0.001149	0	0	0	0	0	0	0	0
Dlc1	0.774726	54.5288	0.212388	0.287655	0.520101	0.396149	0.359791	0.274329	0.431561	0.378588	0.323838	0.213923	0.399276
Gm32885	2.20095	19.1174	0	0.00621324	0.0289518	0.00529842	0.0110105	0.00490302	0.0113547	0.00557314	0.0071682	0.00239218	0.0205711
Gm10389	17.4495	2.40363	0	0	0.000891037	0	0	0	0	0	0	0	0
Clic5	1.0833	38.6784	0.0838238	0.146226	0.21866	0.17697	0.213187	0.147746	0.152938	0.0874213	0.0285401	0.013518	0.0431325
Timp3	0.661078	61.1222	1.59385	1.01322	0.907387	0.589144	0.819708	0.646374	0.844647	0.47128	0.510223	0.343625	0.432945
Podxl	0.923189	43.6013	0.705126	0.501522	0.389768	0.392482	0.34452	0.0938877	0.108211	0.127704	0.0619159	0.0199363	0.0974791
Irf2bpl	1.02772	39.101	0.278209	0.187986	0.202532	0.162567	0.171802	0.0745559	0.0803878	0.0897124	0.0559134	0.0472424	0.109195
Endou	1.34928	29.6998	0.00652909	0.0680291	0.104569	0.0666095	0.0577138	0.00962105	0.0491835	0.0585153	0.0261777	0.00433714	0.0443067
Snrk	0.679063	58.9636	0.437683	0.459675	0.660579	0.639672	0.545213	0.302028	0.451461	0.391076	0.397062	0.260788	0.283928
Atp1b1	0.909966	43.5871	0	0.0462698	0.334633	0.3088	0.34146	0.0791802	0.237175	0.340965	0.0819181	0.0250654	0.0106955
Slc9a3r2	0.693654	57.0301	1.29972	1.25977	0.800297	0.754236	0.646977	0.389839	0.408017	0.337538	0.193653	0.108674	0.253715
Slc22a1	10.1433	3.8625	0	0	0.00034812	0	0	0	0	0	0.000285088	0	0
4933413J09Rik	16.2485	2.40355	0	0	0.000737646	0	0	0	0	0	0	0	0
Spry1	1.00978	38.661	0.0342773	0.100381	0.245338	0.160914	0.189364	0.123186	0.170158	0.152403	0.118523	0.0541711	0.123838
Tuba1a	0.67117	57.1697	0.63318	1.05767	0.92018	0.607675	0.696498	1.2505	0.954976	0.534516	0.330709	0.163832	0.343131
Milr1	1.30476	29.385	0.0419654	0.132283	0.126639	0.0469298	0.075226	0.0258656	0.0799678	0.103281	0.0392262	0.0232606	0.00627695
Gm10636	16.1951	2.364	0	0	0.000833931	0	0	0	0	0	0	0	0
Mlec	1.36076	28.0626	0.0259555	0.057159	0.0926934	0.0584255	0.0587705	0.0289746	0.0451257	0.0350169	0.0258987	0.0174934	0.0165066
Cdc42ep2	0.969083	39.0305	0.0981015	0.106607	0.231978	0.156467	0.252329	0.0873859	0.121276	0.136663	0.132389	0.0523917	0.113796
Ccnt1	0.969529	38.9496	0.104032	0.163394	0.217633	0.103108	0.130205	0.107494	0.116176	0.141839	0.151491	0.118365	0.20797
Icam1	0.734245	50.8838	0.464741	0.372924	0.82027	0.374137	0.628566	0.116682	0.334548	1.0329	1.02082	0.737836	1.07674
Gm12216	0.967086	38.4042	0.186157	0.325529	0.418901	0.167948	0.476373	0.0844535	0.231634	0.365789	0.223512	0.260377	0.134064
Egr2	2.01317	18.4246	0	0.0116981	0.0350513	0.00444387	0.0137154	0	0.00993149	0.0145603	0.0104486	0.00837528	0.0152864
Col4a3	9.58946	3.86344	0	0	0.000499602	0	0	0	0	0	0.000285088	0	0
BC028528	0.611552	60.1281	0.14016	0.532111	0.935819	0.988566	0.707832	0.517489	0.595532	0.810052	0.448631	0.30868	0.136854
Rbms1	0.671331	53.7166	0.469242	0.441183	0.571792	0.474886	0.515635	0.406685	0.481428	0.374936	0.307306	0.220241	0.438593
Rnd1	0.834483	42.8613	0.1763	0.179303	0.501193	0.125995	0.348785	0.112485	0.310402	0.566004	0.591953	0.403366	0.750416
Snai1	1.14981	31.0991	0.118966	0.0958981	0.157458	0.0763427	0.100787	0.0485065	0.106347	0.0813306	0.07414	0.0592659	0.0524086
Rap1b	0.637068	55.7633	0.403446	0.538774	0.610174	0.513652	0.510172	0.397702	0.445551	0.486925	0.368665	0.325117	0.564509
Thrsp	0.913205	38.2	0.0564275	0.200037	0.28111	0.264279	0.251456	0.017962	0.0406279	0.0888492	0.133847	0.0494993	0.079178
Ier3	0.623502	55.6859	0.951923	1.12114	1.45056	0.524716	0.957295	0.315171	0.849355	1.52128	1.75981	1.38213	1.71361
Srgn	0.688917	50.2899	1.18627	0.594177	0.528288	0.40679	0.452863	0.137288	0.232542	0.316532	0.358598	0.216771	0.650457
Ddx50	0.724913	47.4324	0.167455	0.321095	0.405714	0.282777	0.333959	0.197062	0.256991	0.316866	0.290452	0.227625	0.25919
Ier5l	1.22042	28.1372	0.0419012	0.0782162	0.122235	0.0649857	0.0857999	0.054311	0.0750005	0.049302	0.0524553	0.0300271	0.0712033
Hps6	0.399982	84.0765	0	0.0128047	0.0116566	0.0130302	0.020978	0.0102325	0.0182369	0.0107091	0.00994572	0.00330313	0.00951031
Sytl1	13.2145	2.53571	0	0	0.00115995	0	0	0	0	0	0	0	0
Myadm	0.990313	33.2883	0.199516	0.158928	0.209754	0.120998	0.145015	0.248464	0.202792	0.0797624	0.0418473	0.0268138	0.113181
F10	2.57281	12.7633	0	0.00388777	0.0174797	0.00494543	0.0117441	0	0.0016673	0.00204234	0.000659447	0	0
Aldh2	1.03161	31.7772	0.328969	0.158356	0.1499	0.111854	0.0952609	0.0226009	0.0255225	0.0680535	0.065522	0.0140209	0.290502
Irx3	1.30815	24.9214	0.0256604	0.119034	0.101842	0.0654195	0.058192	0.00267017	0.0183686	0.0250567	0.0275144	0.0447411	0.0603457
Nrarp	0.914895	35.4913	0.464742	0.251806	0.252649	0.194196	0.21065	0.143928	0.161538	0.0994945	0.0876706	0.0411632	0.0910371
Enpep	2.28882	14.1304	0.00325773	0.00339712	0.0192978	0.0101824	0.00510883	0	0.00107058	0.00340702	0.00035194	0.000739241	0.00833714
Klf10	0.904934	35.5506	0.264514	0.215596	0.25709	0.155733	0.192529	0.103988	0.142353	0.117126	0.170828	0.152972	0.195891
Hspa2	1.19151	26.3827	0.110406	0.0661916	0.114937	0.0780132	0.0794007	0.00950747	0.0488406	0.0757407	0.0278875	0.0097424	0.0545504
Fbxl18	1.52235	20.6265	0.0389185	0.0200944	0.0612867	0.0254809	0.0349661	0.00888569	0.0174653	0.024962	0.0254466	0.0158148	0.00879184
Nedd9	0.84645	36.9517	0.291932	0.383511	0.317022	0.222959	0.240246	0.106669	0.219265	0.18916	0.114321	0.102031	0.187102
Midn	0.832735	37.4438	0.241534	0.188957	0.262918	0.125428	0.177083	0.106546	0.172272	0.178709	0.194118	0.179117	0.260571
Pcp4l1	1.37806	22.534	0.153956	0.126401	0.0874747	0.0512242	0.0519737	0.0487931	0.019843	0.00386226	0.00104104	0	0.117894
Fas	1.40852	21.854	0.178251	0.0977781	0.0665062	0.0387064	0.0534754	0	0.00453364	0.0105142	0.0104532	0.00363922	0.03482
Zc3h12a	1.14926	26.7305	0.100248	0.0641211	0.115369	0.0292668	0.0813203	0.0246745	0.0659655	0.0759463	0.0789384	0.0868497	0.0814285
Map2	1.94243	15.746	0.0134875	0.00283517	0.0296537	0.0184823	0.026687	0	0.00936626	0.00667869	0.00179442	0.00216073	0
Iqcn	2.451	12.4757	0	0.00450763	0.0166271	0.00189801	0.00257795	0	0.00209595	0.00392978	0.00496331	0.00373572	0.0102342
Sparcl1	0.546711	55.1749	0.45656	0.812546	1.29222	1.29337	1.1661	1.41675	1.37229	0.891512	0.372514	0.117711	0.358957
Nostrin	0.772745	38.721	0.0488479	0.155709	0.331396	0.325788	0.288223	0.0577654	0.156717	0.268882	0.145295	0.0699923	0.0595198
Slc25a25	1.25763	23.7722	0.125362	0.0922447	0.0892664	0.0274457	0.0414091	0.0580645	0.0864197	0.0414101	0.0241236	0.0144348	0.00959798
Tmem273	12.6344	2.34478	0	0	0.00114751	0	0	0	0	0	0	0	0
Leng9	1.22111	24.1667	0.0644464	0.0720134	0.0918656	0.0378092	0.0720662	0.00553738	0.0367	0.0489514	0.0446878	0.0440734	0.0407217
Tmed5	0.686441	42.9087	0.25207	0.411575	0.418353	0.329994	0.355227	0.247648	0.304172	0.271329	0.259262	0.199016	0.379971
Tdrp	1.42413	20.5383	0.0863585	0.041936	0.0575294	0.0251905	0.0514183	0.00545235	0.029867	0.0203029	0.013467	0.0099465	0.0229747
Glul	0.660847	44.1655	1.42375	1.97225	0.999528	0.864874	0.883976	0.150728	0.335972	0.466885	0.427227	0.23906	0.274797
St3gal5	1.3658	21.3115	0	0.032161	0.067331	0.041541	0.0472758	0.0430457	0.0415187	0.0205435	0.0138379	0.00634095	0.0107435
Arc	2.31041	12.5954	0.0130959	0.00119682	0.0174629	0.00414582	0.00777073	0.0110055	0.00886191	0.00515959	0.00459714	0.00311706	0.00626715
Tsc2	0.309661	92.8163	0.00775758	0.0294204	0.0296347	0.0328072	0.0224359	0.00702139	0.0183202	0.0179787	0.0248438	0.0226083	0.0699285
Gm3336	1.57242	18.2081	0	0.0268855	0.056432	0.0147541	0.010278	0.00163289	0.0176305	0.0450396	0.0278386	0.0228768	0.021161
Dusp3	0.676314	42.2946	0.564672	0.554254	0.565489	0.482348	0.380103	0.381225	0.470862	0.33921	0.270677	0.233384	0.147234
Tmcc3	0.926463	30.5094	0.144631	0.202905	0.19996	0.137314	0.126499	0.0119777	0.031403	0.0984268	0.126819	0.0510725	0.34677
Jup	0.952182	29.5887	0.184223	0.144791	0.188692	0.180827	0.141799	0.0937158	0.107808	0.0699944	0.0464525	0.0165673	0.0720805
Adrb2	0.933473	30.0009	0.349818	0.218523	0.224238	0.134251	0.163675	0.0176322	0.0637345	0.225442	0.103854	0.0377414	0.333113
Smco4	0.592254	47.2803	0.524346	0.497496	0.637118	0.565091	0.592905	0.346677	0.446845	0.545532	0.396595	0.478862	0.330583
Khdc4	0.983237	28.4155	0.100191	0.105235	0.151314	0.0866719	0.107483	0.0673659	0.0846745	0.0743734	0.0896089	0.085241	0.114383
Gja1	0.616249	44.4052	0.0961882	0.434615	0.718941	0.581469	0.610075	0.59861	0.693972	0.587801	0.424705	0.347529	0.37967
Rapgef4	0.982092	27.814	0.116496	0.191331	0.219758	0.185254	0.185006	0.209314	0.186351	0.0630485	0.0178636	0.00648158	0.0262382
Plk3	1.18045	23.1183	0.0632275	0.0625218	0.0977415	0.033015	0.0469057	0.033522	0.0588769	0.072567	0.0486505	0.03679	0.0613109
Hivep2	1.13293	24.0686	0.0324643	0.0652779	0.1078	0.0603725	0.0939165	0.018261	0.0631767	0.0568584	0.0530302	0.0281485	0.129892
Bcar1	0.873278	31.2079	0.145203	0.201425	0.197268	0.11144	0.178311	0.0827634	0.122875	0.121258	0.11808	0.084685	0.101005
Cep85l	1.30321	20.8046	0.0499388	0.0552609	0.0705854	0.0444705	0.0383905	0.0259242	0.0271871	0.027409	0.0222907	0.00856737	0.0257966
Tsc22d3	0.709646	38.1332	0.540916	0.503662	0.415859	0.422971	0.314632	0.111859	0.163028	0.203662	0.146072	0.0893422	0.419296
Cxcl1	0.777596	34.4619	0.501797	0.930194	0.919653	0.167535	0.60289	0.374175	0.83454	0.836339	0.92796	0.831181	0.411051
Sema7a	0.738216	36.1054	0.313606	0.322669	0.381613	0.368346	0.373878	0.22945	0.235735	0.225549	0.132323	0.105051	0.029647
Per1	1.2753	20.7354	0.0534659	0.0539618	0.0699546	0.026801	0.0626847	0.00400446	0.0330898	0.0278782	0.0315543	0.0274129	0.055955
Lmcd1	0.826481	31.5348	0.803085	0.324793	0.291667	0.252617	0.260698	0.0195191	0.0933621	0.210087	0.0861345	0.0206046	0.256945
Slbp	0.771851	33.569	0.166717	0.2073	0.295382	0.192785	0.190446	0.174928	0.239319	0.241842	0.141842	0.111131	0.0885918
Olfr1396	1.47826	17.4043	0.00401662	0.0248753	0.0538404	0.0462547	0.0266458	0.00292045	0.0136151	0.0100906	0.00263914	0.00153108	0.0043418
Itga1	0.643021	39.9437	0.514995	0.550466	0.588154	0.650659	0.479655	0.294119	0.354268	0.303817	0.227058	0.102823	0.107361
Socs1	1.20703	21.2309	0.00652909	0.0840349	0.0864914	0.0338708	0.101117	0.0268857	0.0256364	0.0357239	0.026182	0.0394849	0.0317178
Klf13	0.591497	43.1407	0.777478	0.639493	0.597525	0.452147	0.51038	0.37264	0.529908	0.457464	0.359517	0.26904	0.467759
Ces2e	0.814505	31.3145	0.00652909	0.072687	0.237951	0.207503	0.18263	0.0170291	0.0743549	0.203071	0.156326	0.0671254	0.0956282
Rasgrp3	0.745953	33.5616	0.132312	0.406206	0.346486	0.301413	0.326179	0.309238	0.309654	0.17798	0.106753	0.0830027	0.0649147
Ddit3	0.98941	25.2652	0.11587	0.103102	0.144833	0.0567227	0.103832	0.0727872	0.0809198	0.0949795	0.0913145	0.119746	0.0447566
Pcf11	0.889977	28.0878	0.150978	0.110702	0.172796	0.0843286	0.169199	0.0426492	0.096139	0.146718	0.124828	0.113549	0.0921634
Bag3	0.89846	27.7049	0.094557	0.138987	0.167609	0.110231	0.1398	0.0587811	0.0830661	0.102336	0.071123	0.0633478	0.0596675
Sbds	0.70782	35.0184	0.207182	0.245583	0.322229	0.248993	0.269943	0.158548	0.175452	0.238716	0.215843	0.168993	0.333974
Emcn	0.455549	54.4081	0.282847	0.856675	1.16361	1.18048	1.1493	1.18438	1.11154	0.769885	0.769242	0.489237	1.09642
Mfap2	1.77151	13.9002	0	0.0166327	0.0342178	0.0242536	0.0226265	0	0.00279522	0.0072486	0.00219798	0.000592236	0.0135456
Mgst3	0.891667	27.599	0.182109	0.145482	0.175696	0.129298	0.155333	0.165355	0.125532	0.109787	0.0508623	0.0278738	0.0738614
Rab43	1.48822	16.5241	0	0.00868394	0.0464041	0.0189338	0.0293838	0.0013594	0.0162447	0.027667	0.0167984	0.0168274	0.0188625
Ivns1abp	0.787627	31.2	0.0100076	0.0463793	0.261833	0.216524	0.17212	0.0933255	0.156503	0.115298	0.159952	0.201461	0.103795
Tspan12	0.684547	35.681	0.216095	0.314328	0.374563	0.375358	0.257429	0.181501	0.26033	0.287717	0.14031	0.0913619	0.300359
Ccn1	0.758182	32.0637	0.973892	0.527466	0.621	0.292798	0.452166	0.363655	0.666734	0.473517	0.378153	0.290072	0.346316
Hilpda	1.02384	23.7308	0.0462787	0.0531171	0.147213	0.0742616	0.0878143	0.0604581	0.098898	0.104274	0.110392	0.0851798	0.06576
Mcl1	0.675059	35.804	0.220447	0.241337	0.38534	0.203476	0.225602	0.150616	0.256977	0.288713	0.337206	0.311033	0.464942
Klf11	1.20299	19.9939	0.107105	0.0905321	0.077613	0.0244544	0.0559316	0.0138369	0.0430207	0.030459	0.0337751	0.0195755	0.082591
Gch1	0.795595	29.7807	0.202376	0.235311	0.246273	0.157127	0.384889	0.0709546	0.146746	0.192662	0.117968	0.084825	0.224652
Ier5	0.561906	41.9858	0.581657	0.639182	0.689456	0.426815	0.5934	0.298677	0.496895	0.646337	0.563634	0.336107	0.649936
Mgat1	0.75253	30.9851	0.099943	0.144406	0.267345	0.209766	0.125822	0.263606	0.257305	0.149754	0.12477	0.112747	0.084291
Tcim	0.646666	35.9402	0.157516	0.413598	0.559273	0.526025	0.439907	0.496277	0.584729	0.343376	0.194912	0.123878	0.190093
Gm15614	1.34982	17.2132	0.0176576	0.041455	0.0567673	0.0168961	0.039538	0.00524813	0.0341789	0.0357808	0.0271494	0.0179032	0.0223514
Exoc3l2	1.03962	22.2414	0	0.0442788	0.121516	0.0974859	0.0761637	0.0357642	0.0549559	0.0899447	0.0512606	0.014186	0.08897
Hotairm1	0.887216	25.9418	0.146252	0.16772	0.177138	0.111316	0.0567899	0.0327355	0.0713741	0.0960122	0.134533	0.170031	0.14442
Nup210l	1.74775	12.9414	0	0.00631917	0.0263971	0.00594745	0.0257207	0.0023236	0.00791079	0.0134655	0.0133247	0.0110967	0.00472889
H2afy2	2.02073	11.1575	0.0272396	0.0239251	0.0168383	0.0049519	0.016073	0	0.000650608	0	0.00105936	0.00054097	0
5031425E22Rik	0.85199	26.274	0.089966	0.133876	0.174537	0.111556	0.145737	0.101478	0.142687	0.113817	0.102099	0.0968533	0.104143
Selenom	0.608725	36.6382	0.500504	0.411087	0.47679	0.443729	0.336196	0.34347	0.315038	0.339435	0.29878	0.225963	0.425534
Ints9	1.17234	18.9721	0.0210167	0.051738	0.0682766	0.0429456	0.068013	0.0203244	0.0371231	0.0328814	0.0287289	0.0126302	0.0156609
Hecw2	0.952721	23.3177	0.0162273	0.0687402	0.137151	0.130596	0.0789955	0.0504596	0.0629475	0.0669809	0.0519459	0.0427709	0.0701386
Maf	1.1808	18.7513	0.0148073	0.0233086	0.103693	0.0734066	0.0677897	0.027713	0.0572312	0.0531757	0.0484339	0.0243784	0.0108902
Ckb	1.36662	16.1481	0.201456	0.144865	0.0739793	0.0322392	0.0448032	0.00432767	0.0123226	0.00567082	0.0105131	0.00208151	0.00900244
Hmbox1	0.918242	23.9885	0.0447854	0.0948339	0.15769	0.160656	0.113906	0.0561751	0.0677465	0.065397	0.067356	0.0472421	0.0638378
Sema6d	1.05396	20.6851	0.0378197	0.0490619	0.11138	0.095659	0.0620277	0.0688011	0.107227	0.046846	0.0268178	0.00954659	0.0464872
Pygm	2.68428	7.92445	0	0.00258486	0.00841828	0.00128409	0	0	0.000836095	0.00169166	0.00174655	0.00130149	0
Dpf3	2.98583	7.1179	0	0.00100045	0.00759098	0.00253804	0	0.00140246	0.000713321	0.00112996	0.000449179	0	0
Srsf5	0.533757	39.637	0.610508	0.64625	0.592556	0.485321	0.561666	0.361391	0.444839	0.440753	0.418618	0.334869	0.607053
Oser1	0.681706	30.9127	0.187557	0.305362	0.42675	0.209612	0.371543	0.214454	0.383926	0.47684	0.34827	0.275733	0.317873
Nr3c1	0.735095	28.4727	0.225231	0.185178	0.25476	0.226414	0.208672	0.149133	0.198218	0.174123	0.129258	0.0917727	0.189125
Rtl8a	0.524728	39.8749	0.601707	0.664095	0.919689	0.888718	0.840555	0.316068	0.614087	0.849577	0.548679	0.286464	0.552029
Kcnk5	1.58743	13.0916	0	0.000589501	0.0340832	0.0227807	0.0128876	0	0.0106303	0.027207	0.00575363	0.00195653	0
Irf1	0.758494	27.3504	0.377534	0.265273	0.3053	0.154549	0.320731	0.107128	0.166546	0.195419	0.257472	0.243631	0.354818
Dyrk2	1.16967	17.7041	0.0348482	0.0264082	0.072297	0.030547	0.0542928	0.0180569	0.05008	0.0362935	0.0325471	0.0387275	0.083622
Fam13c	0.790563	26.0938	0.175617	0.313794	0.253093	0.274774	0.178944	0.0575736	0.119259	0.158418	0.0674545	0.0393015	0.063213
Dusp8	1.28101	16.0119	0.190797	0.0876746	0.0587927	0.0121792	0.0398848	0.00163289	0.0431686	0.0183169	0.0251351	0.0158077	0.0145847
Bcam	0.600322	34.014	0.684	0.517225	0.442596	0.369809	0.349438	0.133035	0.254223	0.362571	0.2962	0.12205	0.420007
Tmem26	1.98252	10.2471	0	0.00622777	0.0177567	0.011046	0.00631638	0	0.00294288	0.00520732	0.00224539	0.000701286	0
Dysf	0.935021	21.639	0.0123719	0.062473	0.143466	0.125891	0.118422	0.0380815	0.0857697	0.0970338	0.0449988	0.00979146	0.0424306
Pvr	0.915271	22.0756	0.0420153	0.0787968	0.135474	0.082774	0.139027	0.0599971	0.105206	0.0681635	0.0678818	0.0470078	0.100564
Ly6g6c	2.33101	8.66088	0	0.00645735	0.0110198	0.00239431	0.00334433	0	0.00152946	0.00911609	0.00262468	0.000752663	0
Syne1	1.25705	15.9888	0.0261284	0.0518109	0.0575073	0.0465508	0.0329861	0.0205681	0.0312795	0.00795385	0.0122714	0.00612259	0.0165394
Efnb2	0.83466	24.0606	0.430625	0.424047	0.243433	0.232976	0.237392	0.0828668	0.118786	0.0674716	0.0378095	0.0250473	0.0979815
Sec14l1	0.697151	28.6846	0.163265	0.211557	0.263257	0.258121	0.217419	0.125993	0.177334	0.162871	0.132515	0.065042	0.18416
Hspa8	0.329029	60.4632	2.03645	2.29829	2.18593	1.75804	2.26599	1.89733	2.17186	2.08137	1.88243	1.5904	1.71343
Ssu2	0.960261	20.6251	0.17556	0.301209	0.169159	0.178365	0.10021	0.0260514	0.0254604	0.0478776	0.00862904	0.00272712	0.0029895
Gimap6	0.468366	41.9381	0.377368	0.664465	0.796122	0.788831	0.854298	0.602825	0.672351	0.634429	0.54638	0.365035	0.532223
Xiap	0.688856	28.4436	0.228949	0.160413	0.295721	0.24373	0.218901	0.160569	0.195396	0.202656	0.21515	0.183439	0.318877
Eif5	0.580246	33.7467	0.46004	0.325692	0.427907	0.301308	0.377926	0.253685	0.329947	0.34797	0.327054	0.342632	0.357472
Zfand5	0.528593	36.7926	0.575303	0.542014	0.67437	0.430909	0.617151	0.684195	0.792511	0.607968	0.516509	0.388593	0.425258
Cd68	1.49234	13.0062	0.0248391	0.0180019	0.0356998	0.00841536	0.0093931	0.00397583	0.0194059	0.0222968	0.0100342	0.0175838	0.00678484
Pmp22	1.18154	16.4173	0.234657	0.168987	0.072781	0.0368539	0.0454935	0.0117763	0.0153787	0.0222443	0.00984091	0.00189735	0.0587741
Map1lc3a	0.636655	30.0539	0.358501	0.42832	0.35524	0.339374	0.221193	0.196386	0.230184	0.214424	0.175668	0.137688	0.249316
Prr14	0.975784	19.4778	0.0976788	0.0777158	0.104141	0.0538034	0.0852553	0.0264065	0.0645623	0.046519	0.0517889	0.0625072	0.0397831
Sik1	0.966832	19.3582	0.0484856	0.0793888	0.10294	0.0574503	0.0768433	0.0392015	0.0489234	0.0444578	0.0646296	0.0373888	0.110076
Tbxa2r	1.18232	15.6545	0.0380652	0.0399178	0.0680003	0.0602019	0.0580724	0.0441796	0.0252094	0.0175373	0.00553365	0.00237296	0.0254906
Fam167b	0.524996	35.0626	0.0555658	0.15281	0.690111	0.674714	0.656914	0.524198	0.595378	0.544904	0.526439	0.465229	0.228871
Mcc	1.01806	18.0089	0.0494567	0.0866972	0.0991773	0.0893139	0.0973416	0.0245051	0.0516952	0.0382008	0.0230266	0.0101361	0.0214362
Impdh1	0.757049	24.2086	0.10323	0.169805	0.197904	0.178589	0.171852	0.146638	0.143857	0.106362	0.0723985	0.0657695	0.0472579
Slc38a2	0.572275	31.4671	0.71558	0.688641	0.627665	0.448245	0.472815	0.566879	0.702939	0.348805	0.338316	0.246497	0.48807
H2-Q4	0.607689	29.6239	0.180337	0.346814	0.47414	0.410524	0.648935	0.211336	0.38322	0.271018	0.291931	0.142017	0.218439
Prr7	0.971271	18.511	0.071296	0.0659036	0.111775	0.0345238	0.055832	0.0959306	0.0845353	0.0796296	0.0785699	0.0611554	0.0887999
Fermt2	0.606844	29.5559	0.294698	0.380418	0.366554	0.306281	0.30633	0.330831	0.36087	0.256677	0.190159	0.10829	0.249319
Coro2b	1.37431	12.9394	0.0208346	0.0113333	0.0405456	0.0294052	0.0206798	0.0292015	0.0182564	0.0205019	0.00176139	0.00342854	0.00568431
AI504432	1.24767	14.2023	0	0.00454751	0.0577941	0.0564852	0.0207721	0.0257643	0.0210346	0.0449474	0.00609266	0.00422633	0.0015881
Snu13	0.517218	33.6605	0.389218	0.427018	0.50755	0.349351	0.416702	0.423279	0.42483	0.445899	0.436241	0.42088	0.373419
Clca3a1	0.909945	19.0984	0.0547967	0.0764942	0.142032	0.0854897	0.142738	0.0455062	0.0880637	0.0772082	0.107198	0.0456882	0.201904
Acss1	1.51106	11.4369	0.0118144	0.0256373	0.0258123	0.0195403	0.0214156	0.00122146	0.00494503	0.00333829	0.00557579	0.00159923	0.0178197
Dab2	0.715868	24.1178	0.0997317	0.181628	0.240816	0.209917	0.187859	0.0692766	0.128472	0.184176	0.142486	0.09215	0.25906
Ptprg	0.81572	21.0952	0.214223	0.196789	0.162027	0.143123	0.137577	0.021639	0.0526455	0.105363	0.0730178	0.0386975	0.203544
Cyyr1	0.505819	33.7768	0.453596	0.559499	0.624645	0.675251	0.564913	0.232805	0.326461	0.472372	0.411083	0.268116	0.540836
Rgl1	0.792762	21.5495	0.0371981	0.0867801	0.171465	0.165368	0.137126	0.128049	0.143542	0.0982572	0.0717877	0.0283833	0.152801
Palm	1.08832	15.6505	0.0546047	0.0636834	0.0743717	0.0724544	0.0714072	0.0101809	0.0212011	0.0360805	0.00656839	0.000707822	0.0695872
Chek2	0.884298	19.0058	0.0222741	0.0595035	0.146195	0.128385	0.159467	0.078456	0.107662	0.0830363	0.0736905	0.0392993	0.0291603
Gt(ROSA)26Sor	0.709491	23.6236	0.17372	0.153294	0.23904	0.146329	0.154535	0.158982	0.175839	0.21613	0.157774	0.15694	0.141057
Aplnr	0.597552	28.0289	0.00652909	0.0615836	0.551622	0.630833	0.403229	0.341249	0.511375	0.470035	0.111971	0.0256155	0.10378
Rarg	1.04847	15.9351	0.0951291	0.0954077	0.0749626	0.0566471	0.0460258	0.0326612	0.0350692	0.0238115	0.0210161	0.0163643	0.0489783
Polg2	1.35651	12.1993	0.0503332	0.0195107	0.0329038	0.00971824	0.019873	0.00449354	0.0159709	0.0224967	0.0201793	0.0160146	0.0142053
Crybb3	1.04729	15.7345	0.0175704	0.0275444	0.0814061	0.0448858	0.0769676	0.0383648	0.0507627	0.0435878	0.0424515	0.030557	0.0430994
Adamts9	0.774663	21.2668	0.100237	0.134823	0.197231	0.159008	0.123812	0.0985657	0.151687	0.135861	0.0977648	0.0619207	0.303245
Sox11	1.33966	12.2288	0.0300937	0.0726305	0.0546009	0.032892	0.0208332	0.0198816	0.0244401	0.021135	0.00586259	0.000893715	0.00423
Cx3cl1	1.10285	14.816	0.273237	0.108767	0.0776832	0.0670764	0.0736273	0.0115175	0.0182964	0.0142076	0.00455716	0.00103455	0.0151832
Itgb5	1.97046	8.25955	0.0298131	0.00321921	0.0122318	0.00465032	0	0	0.00457412	0.00177028	0.0010072	0.000923862	0
Zfp36l1	0.439279	37.0034	0.535001	0.845353	1.05	0.916476	0.867521	0.433872	0.752872	1.02195	0.921193	0.813819	0.897831
Klf9	0.797757	20.316	0.540515	0.317209	0.16544	0.102069	0.116088	0.0397189	0.0473902	0.0454991	0.0900978	0.0415954	0.249003
Tril	1.03459	15.5827	0.0244691	0.0692782	0.0753159	0.0791129	0.0472852	0.0320592	0.0455062	0.0297975	0.00652878	0.00505084	0.0204018
Prkab1	0.861397	18.6806	0.0763159	0.0799825	0.115948	0.0728534	0.0776658	0.0697721	0.0745429	0.0723201	0.0780068	0.0546264	0.0625425
Mpp3	1.51679	10.5979	0	0.000825407	0.0283226	0.0235269	0.0209153	0.00344492	0.00785253	0.0104684	0.00556507	0.00259118	0
Nasp	0.860578	18.6668	0.0537605	0.0912936	0.131193	0.0633047	0.100754	0.0725465	0.105991	0.110781	0.0737047	0.0557413	0.0772256
Ppp1r9a	2.03009	7.91242	0	0.00352022	0.0140247	0.00530608	0.0134082	0.00279559	0.00336861	0.00153452	0.00250211	0	0
Prkcg	2.35733	6.77234	0.0165387	0.00602499	0.0100162	0.00117607	0	0.00141568	0.00492933	0.00269489	0.00086647	0	0.0137874
Mafk	1.01909	15.5899	0.126169	0.0619472	0.0794674	0.0430517	0.0508424	0.0128079	0.0339186	0.0563118	0.0462986	0.0257534	0.0604329
Mef2a	0.656914	23.9109	0.215516	0.183156	0.272551	0.235053	0.197097	0.248471	0.238262	0.206532	0.161841	0.0945208	0.188978
Ttc21a	1.84239	8.49577	0	0.00181087	0.0211279	0.00345412	0.00623292	0	0.00884572	0.0260935	0.00610606	0.00259468	0.00992083
Snhg9	0.914976	17.0782	0.0742361	0.0584666	0.127103	0.067321	0.0891209	0.0351997	0.0671943	0.0855831	0.103324	0.0643541	0.0665329
Brd2	0.607424	25.6538	0.212379	0.31727	0.329501	0.186782	0.328071	0.166808	0.277963	0.255536	0.256082	0.261689	0.269436
Slc6a6	0.67838	22.8927	0.825169	0.695436	0.458114	0.444753	0.354483	0.00381351	0.0312543	0.398485	0.200542	0.105148	0.243284
Gpr4	0.914326	16.9173	0.0719409	0.112892	0.101552	0.0749808	0.0595615	0.0844421	0.0883285	0.0556078	0.0214182	0.00666512	0.0362926
Rflnb	0.626675	24.5924	0.50464	0.4085	0.408425	0.396475	0.38151	0.40379	0.372571	0.167216	0.111173	0.0426332	0.185527
Rapgef3	0.84088	18.3033	0.0780591	0.0902391	0.137558	0.128975	0.0984737	0.0654887	0.0782982	0.0770734	0.0587485	0.0224368	0.116811
Mxd1	1.26839	12.1302	0.0342258	0.0148161	0.0436009	0.0270499	0.022428	0.0113854	0.02049	0.0254052	0.0122397	0.00784537	0.0221588
Dll4	0.660987	23.1958	0.432071	0.339031	0.298135	0.232788	0.292512	0.258233	0.328437	0.176287	0.104215	0.0708681	0.0373227
Tinagl1	0.510656	29.8676	0.951323	0.662894	0.60958	0.588824	0.550149	0.220646	0.258166	0.515231	0.344843	0.154902	0.647582
Tut7	0.689381	22.0815	0.209054	0.204719	0.256585	0.158613	0.317211	0.145454	0.190095	0.190323	0.174419	0.122553	0.152021
Atp1b3	0.584074	26.0596	0.380149	0.401841	0.395332	0.387128	0.302393	0.347147	0.401073	0.202455	0.177888	0.10587	0.32911
Tmem88	0.577925	26.1278	0.339928	0.310927	0.333782	0.345791	0.293113	0.147509	0.173823	0.211476	0.16983	0.0931373	0.262724
Rftn1	0.981425	15.2856	0.115151	0.14064	0.0729259	0.0416546	0.0298728	0.0222264	0.0311187	0.0210547	0.0224733	0.0158969	0.0755911
Selenok	0.399086	37.5291	0.857843	0.760106	0.822789	0.666197	0.692326	0.822627	0.782322	0.691102	0.699409	0.672313	0.723729
Sh3d21	1.42752	10.4892	0.0118144	0.0194893	0.0299052	0.0227181	0.0220266	0.00542551	0.0118278	0.00622495	0.00343365	0.00447506	0.0077995
Fkbp3	0.590965	25.336	0.299635	0.427952	0.334718	0.298662	0.230751	0.267763	0.237735	0.211996	0.166163	0.156905	0.172083
Tcf15	0.897635	16.6418	0.278765	0.257272	0.131197	0.0872753	0.0752915	0.0828576	0.105257	0.0257331	0.0258709	0.0138819	0.0559446
Tnf	1.99812	7.44082	0.028389	0.0189583	0.0180326	0.00287681	0.0130033	0.00163152	0.012871	0.0021928	0.00210561	0.00263346	0
Fut2	2.40956	6.15085	0	0.00350179	0.00830523	0	0.00593048	0	0	0.00206338	0.00159172	0.00113414	0.0244488
Notch1	0.710023	20.8257	0.217821	0.189875	0.229277	0.208136	0.215611	0.13639	0.161864	0.118986	0.12277	0.0785468	0.156263
Tcf4	0.364671	39.9494	0.839943	1.36573	1.49306	1.50609	1.32324	1.23695	1.49013	1.25005	1.06284	0.836217	1.13576
Jam3	0.470969	30.7766	0.0493527	0.154779	0.642682	0.698954	0.470969	0.332853	0.487757	0.54376	0.45445	0.356327	0.0956929
9330104G04Rik	1.86782	7.68445	0.00721617	0.00411654	0.0150798	0.00172939	0.0134875	0	0.011412	0.00866214	0.00316714	0.0037388	0
Tnfaip3	0.759812	18.8844	0.0358545	0.0748615	0.200224	0.0884917	0.206312	0.0632905	0.125255	0.218361	0.19706	0.15474	0.132122
Tfe3	0.812333	17.5632	0.0482583	0.0999312	0.134049	0.0793937	0.0976345	0.0674344	0.0869364	0.0947284	0.0923337	0.0856456	0.095862
Rbm39	0.352762	40.2179	1.02882	1.21063	1.14997	1.11459	1.19656	0.866059	1.0666	0.966577	0.882653	0.711383	0.981359
Cited2	0.707048	19.9682	0.231234	0.276319	0.244646	0.153853	0.173027	0.099747	0.214953	0.238908	0.116251	0.0929927	0.150631
Rapgef1	0.795138	17.6814	0.156019	0.138817	0.140804	0.132668	0.102893	0.0723824	0.0895829	0.0825201	0.0460119	0.0453621	0.0420514
Dnaja1	0.409009	34.0872	0.931036	1.00027	0.813258	0.642396	0.836302	0.613988	0.665146	0.628238	0.65701	0.517902	0.730625
Lrrc8c	0.643769	21.6568	0.33059	0.210417	0.252979	0.242616	0.242236	0.177698	0.168079	0.169077	0.112871	0.0448341	0.150579
Gm13547	3.20255	4.342	0	0.00393076	0.00330543	0	0	0	0.000598775	0.00107813	0	0	0
Kti12	0.731213	18.9673	0.0791881	0.0966508	0.151232	0.0904444	0.135615	0.0998652	0.129773	0.125314	0.101551	0.0938455	0.0796281
Srf	0.993913	13.832	0.0244412	0.0348499	0.0730848	0.032233	0.0483471	0.0598217	0.038014	0.0407767	0.0450726	0.0283145	0.0366491
Caskin2	0.790015	17.2507	0.0903352	0.101791	0.134545	0.1166	0.121777	0.0388008	0.0552612	0.0776056	0.0648669	0.0527216	0.11946
Fcgrt	0.583833	23.3399	0.235921	0.191755	0.351283	0.314161	0.255081	0.119967	0.154185	0.259432	0.30177	0.182339	0.462651
Slc3a2	0.476641	28.5785	0.737797	0.78915	0.584744	0.575615	0.65597	0.231653	0.285266	0.408341	0.359021	0.231527	0.670637
Gstm1	0.660426	20.6142	0.487624	0.35029	0.230414	0.218372	0.207062	0.0631716	0.146031	0.124432	0.0813289	0.0306773	0.240637
Zfp715	1.08165	12.5377	0.0141883	0.0260261	0.0556636	0.0444564	0.0436411	0.0229904	0.0293179	0.0203487	0.0161435	0.0183566	0
Ppp1r16b	0.602718	22.4713	0.315975	0.294183	0.323592	0.265633	0.217542	0.267825	0.294367	0.189705	0.170684	0.154023	0.266866
Tshz2	0.422553	32.0296	0.298483	0.493097	0.917568	0.980947	0.960746	0.601447	0.800144	0.814851	0.654061	0.407338	0.947372
Exoc3l	0.849908	15.9006	0.0400476	0.0638499	0.115115	0.085662	0.0723448	0.13713	0.112809	0.0611125	0.0322056	0.0293986	0.0146224
Son	0.370936	36.2984	0.695776	0.83915	0.888545	0.809406	0.898815	0.658903	0.833251	0.737183	0.702374	0.620356	0.674848
Dhrs3	0.731073	18.3904	0.156907	0.122921	0.162825	0.149005	0.14295	0.015789	0.0695485	0.0892086	0.0896832	0.0614396	0.193613
Tra2a	0.576776	23.2819	0.253686	0.294168	0.340514	0.273837	0.376091	0.225544	0.291804	0.254218	0.205437	0.17861	0.383362
Alad	0.602806	22.1859	0.0629485	0.111106	0.309159	0.261769	0.243326	0.175254	0.269007	0.240443	0.219245	0.208279	0.120659
Loxl2	1.87148	7.07822	0.0378397	0.016531	0.0242819	0.0122116	0.0049107	0	0.00882249	0.0085483	0.00935273	0.00408624	0
Gnat1	2.4484	5.38969	0	0	0.00723536	0.00146273	0	0	0	0.00273834	0.00183609	0	0
Dnajb9	0.546326	24.0604	0.496902	0.431044	0.433752	0.192217	0.312291	0.175194	0.288253	0.396617	0.43821	0.495239	0.352869
Syp	4.24433	3.0746	0	0	0.00143985	0.000481622	0	0	0	0	0	0	0
Hnrnph1	0.548052	23.7612	0.149327	0.252757	0.363191	0.275584	0.266087	0.265071	0.293265	0.276555	0.269615	0.277042	0.349524
Rassf1	0.611454	21.2503	0.450326	0.305271	0.270842	0.193417	0.241983	0.18149	0.249438	0.180782	0.182962	0.14282	0.116476
Sema6a	0.779215	16.6411	0.062342	0.130154	0.158569	0.145569	0.0931387	0.0887486	0.111854	0.068946	0.0908068	0.0462641	0.122995
Insr	0.706932	18.3067	0.0373251	0.0757257	0.211587	0.189506	0.158605	0.0477472	0.100113	0.167261	0.176712	0.0873678	0.428396
Hmcn1	1.29274	9.92698	0.0257518	0.00438562	0.0342668	0.0249782	0.00486659	0.0111806	0.0165795	0.00711027	0.00725881	0.0163008	0.0462413
Sept4	0.638962	19.9531	0.102322	0.122735	0.24718	0.287281	0.183901	0.137028	0.152777	0.164825	0.0974532	0.0478578	0.072311
Elf1	0.581349	21.8842	0.114706	0.247496	0.306234	0.248163	0.315916	0.15916	0.191468	0.217377	0.250067	0.187431	0.2646
Marcksl1	0.506748	25.0736	0.0557025	0.213529	0.677164	0.266148	0.598045	0.505611	0.721522	0.764489	0.817578	0.754431	0.276756
Nfe2l2	0.61296	20.6887	0.282717	0.289857	0.244357	0.188145	0.261564	0.112156	0.129729	0.178081	0.146437	0.109389	0.264779
Cxcl12	0.526535	24.0322	0.650364	1.94209	1.11612	1.22042	0.910087	0.159616	0.2591	0.531664	0.158275	0.0499451	0.344927
Cald1	0.728399	17.369	0.444166	0.319688	0.200157	0.214235	0.147275	0.0884947	0.1054	0.0539982	0.0226378	0.00842117	0.0367128
Agtr1a	4.22852	2.99151	0	0	0.00184453	0	0.00191074	0	0	0	0	0	0
Ehd4	0.515477	24.5359	0.35282	0.283797	0.449641	0.321206	0.385955	0.184139	0.304529	0.340872	0.391285	0.227991	1.31646
Pabpc1	0.416238	30.3623	0.671858	0.711617	0.842639	0.616388	0.78216	0.582097	0.772901	0.745081	0.769303	0.710618	0.695275
Ntn4	2.28332	5.5256	0.0260773	0.00987885	0.00873792	0.00155183	0.00313065	0	0	0	0	0.000786123	0.00977862
Zfp503	0.907729	13.866	0.00806418	0.0259669	0.0812036	0.0571574	0.0665219	0.0528337	0.0444152	0.0836145	0.0353403	0.0201226	0.0610387
Piezo2	0.897593	14.0006	0.0190332	0.0118645	0.0921127	0.0888833	0.0810963	0.122115	0.100267	0.0480449	0.0169507	0.00318364	0.0100307
Etv3	0.9718	12.8565	0.0582192	0.0565232	0.0634347	0.0419267	0.054959	0.0339501	0.0381854	0.0393237	0.030026	0.0256903	0.0115773
Igfbp3	0.590149	20.8821	0.440462	1.21069	1.10345	1.21992	1.19709	0.732635	0.852236	0.227209	0.0838222	0.059711	0.092488
Grb10	0.731307	16.8155	0.0404688	0.119966	0.15988	0.144708	0.162865	0.0807731	0.128738	0.101093	0.0654692	0.0515601	0.159636
D430042O09Rik	0.921695	13.3369	0.0105457	0.0597337	0.0792763	0.0426435	0.0529211	0.022191	0.0444608	0.0586546	0.0490077	0.0286057	0.0553089
B4galt4	0.630239	19.4376	0.116193	0.196093	0.203586	0.236297	0.187934	0.0496136	0.0587269	0.109504	0.0874038	0.0695183	0.0900779
Nfil3	1.14575	10.6844	0.00990007	0.0629013	0.0442201	0.0261472	0.00687452	0.0106745	0.0263507	0.0173373	0.0161068	0.00967111	0.0622597
Iqsec1	0.929357	13.1689	0.0539754	0.0618194	0.0808598	0.0566899	0.0519319	0.0274921	0.0568073	0.0423663	0.0424282	0.0341567	0.0165412
Rhebl1	1.21738	10.0434	0.0278013	0.0125823	0.0331027	0.019092	0.0264622	0.00562974	0.0154136	0.0135951	0.0163581	0.010349	0.0500863
Sertad3	0.937293	13.0374	0.121911	0.0727122	0.0773612	0.0415511	0.0788579	0.0307851	0.0419365	0.0461265	0.0355873	0.0273275	0.0772033
Dazap2	0.496615	24.5366	0.327027	0.35953	0.367348	0.29109	0.366033	0.309079	0.269056	0.262587	0.278067	0.24058	0.324665
Apol7c	1.46009	8.3441	0	0.0126441	0.0228247	0.0083126	0.0144305	0.00919555	0.0162455	0.0165979	0.00554286	0.00701877	0.00427355
Aqp1	0.418213	28.8413	0.294477	1.09721	2.19672	2.60038	2.01658	0.868622	1.44297	2.31728	1.10051	0.238559	2.79661
Itpkb	0.632943	19.0176	0.223639	0.228084	0.254925	0.250157	0.190363	0.165209	0.172274	0.128445	0.132828	0.0838449	0.197157
Kcnq1ot1	0.676342	17.7308	0.198849	0.156343	0.208722	0.173387	0.0984845	0.08669	0.121992	0.112625	0.128103	0.115585	0.203304
Tssc4	0.708699	16.9167	0.156136	0.0871958	0.141787	0.0976832	0.115094	0.0646564	0.0990551	0.107358	0.0938252	0.0814616	0.0483035
Slfn5	0.500195	23.8545	0.211256	0.380022	0.506921	0.44607	0.791161	0.176908	0.256679	0.406629	0.421702	0.325277	0.620167
Magix	0.869284	13.6123	0.091327	0.180299	0.101687	0.115987	0.0615701	0.0323645	0.0367962	0.0337545	0.00795494	0.00181472	0.00582018
Sos1	0.902145	13.102	0.0640832	0.120264	0.0803163	0.0638364	0.081811	0.0214246	0.0303614	0.0339248	0.0255514	0.0358165	0.0282489
Hopx	1.27805	9.23739	0	0	0.0384924	0.0166541	0.0342871	0.00878209	0.041759	0.046352	0.00910222	0.000893715	0
Epha2	1.0427	11.2653	0.00586513	0.0444717	0.0518768	0.0240777	0.0282899	0.0239299	0.0363424	0.0230233	0.0273825	0.0237588	0.0580502
Msh5	1.29625	9.05017	0	0.014421	0.0283118	0.0138815	0.00783514	0	0.0161997	0.0194504	0.016489	0.0107511	0.0197081
Rbbp6	0.622268	18.7848	0.174725	0.223901	0.223127	0.175848	0.205819	0.146048	0.159939	0.159326	0.140388	0.138674	0.163521
Trabd2b	1.55398	7.51193	0	0.000535908	0.0186523	0.0114289	0.00266486	0.0142176	0.00851432	0.0142764	0.000354134	0.000700231	0.0029895
Vgll4	0.539393	21.6184	0.340228	0.400069	0.32968	0.303369	0.295729	0.225827	0.327082	0.223534	0.150943	0.0672674	0.263671
Dnajb13	3.23763	3.60068	0	0	0.00270841	0.000311176	0	0	0	0.00206044	0	0	0
Etl4	0.650482	17.8329	0.0870923	0.143181	0.204813	0.196355	0.182635	0.119116	0.140577	0.111857	0.107329	0.0755407	0.139144
Gdpd3	1.11062	10.3932	0.0430733	0.0252035	0.0455577	0.0317633	0.0260336	0.0119621	0.0351342	0.0263027	0.013074	0.0120238	0.00379534
Spred1	0.62928	18.3092	0.0122837	0.12722	0.217813	0.199144	0.188299	0.172543	0.189116	0.164381	0.129863	0.110522	0.114832
Plaur	0.801674	14.2089	0.0463952	0.0536799	0.126722	0.0646383	0.144391	0.107987	0.150555	0.116528	0.0594776	0.042653	0.142576
Prickle2	1.14879	9.85776	0.00963907	0.0350511	0.0432472	0.0462373	0.0286463	0.00385871	0.00885667	0.0153562	0.00713612	0.00675431	0.0119463
Spag9	0.586131	19.2785	0.126776	0.204206	0.275997	0.177965	0.225368	0.310275	0.295964	0.193155	0.224531	0.159506	0.273308
Cdc42ep1	0.71578	15.5994	0.204472	0.141379	0.135078	0.122618	0.0860622	0.125698	0.105322	0.0618234	0.0350062	0.0398499	0.0160969
Crip1	0.381552	29.2239	3.46265	2.79209	1.95911	1.74289	1.45741	0.877275	0.912747	1.38142	1.35518	1.08938	2.52274
A830018L16Rik	3.48713	3.19679	0	0	0.00244948	0	0	0	0	0.00132391	0.000457128	0	0
Ift43	0.773486	14.2584	0.0715052	0.090038	0.107202	0.0908247	0.0666814	0.0548232	0.0411792	0.0773918	0.0571987	0.0388667	0.0593204
Pou3f1	2.01086	5.44236	0.0148865	0.00756093	0.00919288	0.00240316	0.00333515	0	0.00410726	0.00183426	0.00188994	0	0.0107435
Ube2s	0.490836	22.1551	0.45532	0.448561	0.435492	0.246943	0.343015	0.396491	0.453869	0.356231	0.327881	0.305693	0.308
Grin2a	2.98056	3.62644	0	0.00243611	0.00315954	0	0	0	0.000828221	0	0.000597847	0.00145089	0
Arhgap29	0.499756	21.6065	0.210554	0.216071	0.425816	0.432298	0.322507	0.314185	0.404222	0.342096	0.260782	0.196923	0.225517
Lpar6	0.521566	20.6259	0.140046	0.423287	0.414822	0.380286	0.32045	0.460945	0.498748	0.245736	0.148296	0.102019	0.19928
Tsc22d2	0.640756	16.7418	0.132655	0.162884	0.205291	0.145929	0.150025	0.138988	0.162737	0.171204	0.131832	0.108016	0.174407
Mylip	0.673956	15.8845	0.0438997	0.144523	0.174013	0.167256	0.177155	0.0597416	0.133401	0.146291	0.0893555	0.0288749	0.136502
Pla1a	2.29614	4.64651	0	0.00227708	0.00691529	0.00192198	0.00470532	0	0.000965455	0.000615458	0.000311074	0	0
Fut8	0.784072	13.4831	0.0934736	0.19433	0.109432	0.108187	0.0625555	0.0452945	0.0487218	0.0401002	0.0276393	0.018882	0.0373623
Cnn3	0.434361	24.3119	0.55371	0.579971	0.540181	0.441569	0.52883	0.629634	0.571049	0.386151	0.33329	0.20773	0.65152
Adarb1	0.93825	11.1785	0.0273968	0.0729797	0.065696	0.0609202	0.0529743	0.0279982	0.0391803	0.0260604	0.013327	0.0078337	0.0260357
Has3	1.95619	5.32976	0	0.00857755	0.00862095	0.00169226	0.0015734	0	0.000600955	0.000703401	0.0043943	0.000680732	0.00787936
Ada	1.72156	6.05145	0	0.00305973	0.0142045	0.0091558	0.0145594	0.00253011	0.000556785	0.000475906	0.00375813	0.00250275	0.00648936
Pik3c2b	0.97128	10.6612	0.0952324	0.0411021	0.0533503	0.0392144	0.0466458	0.0703583	0.0420246	0.0207122	0.0101826	0.00908661	0.0184937
Slc16a13	1.27121	8.1432	0.0134201	0.0182172	0.028973	0.00966811	0.0264363	0.00766972	0.0286386	0.0123238	0.00785961	0.0129029	0
Sema3f	0.688595	15.0077	0.0587236	0.0924201	0.157054	0.152886	0.113128	0.097658	0.117585	0.100078	0.0899461	0.055039	0.121984
Plscr2	0.466928	22.1202	0.330049	0.746337	0.474857	0.502351	0.75078	0.105754	0.149752	0.303785	0.29364	0.220395	0.338059
Fez2	0.540167	19.1177	0.0971414	0.172605	0.23619	0.240277	0.247804	0.152152	0.156266	0.164621	0.141459	0.116017	0.167723
Tmem35a	3.04771	3.38037	0	0.0033137	0.00275784	0.000288022	0	0	0	0.000732604	0	0	0
Sgms1	0.627672	16.3169	0.200967	0.205879	0.183742	0.158289	0.172329	0.0756776	0.111009	0.121891	0.122194	0.0536588	0.225662
Rlim	0.631605	16.2061	0.194621	0.172226	0.182172	0.0885	0.153006	0.0737116	0.129835	0.146319	0.162223	0.157617	0.151799
Sarm1	3.9282	2.59245	0	0	0.00131646	0	0	0	0.000651474	0	0	0	0
Ets2	0.544196	18.6935	0.125481	0.251761	0.326873	0.287993	0.294997	0.465044	0.441021	0.188315	0.139594	0.101929	0.244347
Cxcl2	1.07269	9.46813	0.186289	0.163284	0.158323	0.0236513	0.070786	0.088971	0.255302	0.087183	0.0842549	0.0624459	0.0104517
Jmjd6	0.651136	15.5362	0.105566	0.140282	0.155897	0.0984308	0.112351	0.113537	0.135353	0.112431	0.104221	0.0777866	0.094564
Pik3r3	0.843796	11.9432	0.163164	0.0806557	0.0757056	0.0641928	0.0554499	0.0380343	0.0313706	0.0550454	0.0312622	0.0256964	0.0379535
Unc119b	0.936329	10.7547	0.0567103	0.059689	0.0616952	0.0554851	0.0242799	0.0417066	0.0372969	0.0293811	0.0120636	0.0167854	0.0116188
Dusp6	0.533324	18.7996	0.400185	0.318777	0.350412	0.319528	0.34101	0.160902	0.302253	0.241809	0.224588	0.149948	0.219552
Sde2	0.703397	14.1295	0.0917762	0.106156	0.125698	0.0694688	0.0670421	0.0468708	0.0850442	0.113353	0.0986092	0.0763606	0.0765117
Usp43	1.76152	5.63699	0	0.0107966	0.0104239	0.00550355	0.00645685	0	0.00617502	0.00396579	0	0	0.00472889
Tnfaip2	0.897399	11.0539	0.112082	0.0327296	0.077746	0.0638389	0.0345467	0.0530812	0.0727132	0.0432922	0.0227151	0.0246149	0.0160106
Gm128	3.90168	2.54092	0	0	0.00151461	0	0	0	0	0.00078662	0	0	0
Arap2	1.04579	9.46272	0	0.0322975	0.0466169	0.0328775	0.0243862	0.0418353	0.0583788	0.012875	0.00648956	0.00238087	0.0043418
Errfi1	0.73342	13.3573	0.14525	0.11129	0.135041	0.0457139	0.0909537	0.0894074	0.159541	0.133761	0.115355	0.075916	0.0864075
Adamtsl2	1.89548	5.14365	0	0	0.00866131	0.0086815	0.00929307	0	0	0	0	0.00057727	0
Ptprb	0.530159	18.3686	0.961766	0.628862	0.412867	0.438689	0.344912	0.0987536	0.161446	0.1779	0.16801	0.0640627	0.928267
BC005537	0.539762	18.0158	0.159148	0.222917	0.29454	0.194951	0.202682	0.139332	0.190337	0.263264	0.275451	0.274409	0.258234
Efr3b	0.865883	11.2166	0.0235701	0.0464065	0.0790581	0.0831362	0.051977	0.035703	0.0493168	0.0375718	0.0184118	0.0105159	0.0133888
Lipe	0.646521	14.9682	0.0867027	0.134563	0.159683	0.166589	0.147731	0.0168977	0.0511832	0.101399	0.0823324	0.0483299	0.104742
Hic1	1.07208	9.00924	0.0336964	0.0313535	0.0405344	0.0317952	0.034041	0.022028	0.0177491	0.0144982	0.00842058	0	0
Zfp64	1.07157	8.98654	0.0553695	0.0472298	0.0342024	0.0243016	0.0377319	0.0208706	0.0264101	0.0139132	0.0106015	0.00280783	0.00402042
Fem1c	0.822612	11.701	0.0858863	0.062455	0.0787473	0.0418319	0.0750026	0.0442016	0.0549244	0.0521773	0.0390333	0.0420581	0.0913627
Rsrp1	0.365014	26.3455	0.965394	0.895952	0.744191	0.705948	0.753234	0.592045	0.623611	0.593373	0.499024	0.422081	0.661564
Sox7	0.690268	13.9189	0.164931	0.0920994	0.163319	0.102042	0.127122	0.232171	0.243499	0.10782	0.0810817	0.0263651	0.0784674
Hlx	0.530193	18.0096	0.199024	0.456114	0.425609	0.534756	0.391286	0.158791	0.302788	0.273361	0.105188	0.0299164	0.0809386
Pde7b	1.06339	8.97112	0	0.00930961	0.0419481	0.0454488	0.0374478	0.00772791	0.019998	0.0217021	0.00808688	0.00189658	0.033978
Akr1c19	3.66171	2.59581	0	0	0.00200114	0.00047466	0	0	0	0	0	0	0
Tgfbr2	0.598175	15.8281	0.152412	0.270972	0.227891	0.216675	0.18136	0.139405	0.194138	0.0864685	0.121449	0.0875785	0.173713
Plekhg2	0.776469	12.1836	0.157157	0.0736001	0.0942334	0.0628567	0.0708129	0.0578862	0.0552097	0.0596453	0.0572912	0.0468688	0.0424293
Colgalt2	0.909544	10.3879	0	0.029653	0.0638142	0.0585054	0.0489712	0.0172899	0.03441	0.0454963	0.0279314	0.00268515	0.0284509
Zbtb7a	0.544546	17.3088	0.271181	0.280482	0.256228	0.180427	0.226093	0.160203	0.178576	0.186862	0.205267	0.171797	0.225362
Pcdhgc4	0.962378	9.77051	0	0.0188827	0.0536553	0.029434	0.0193058	0.0544184	0.0482721	0.0304818	0.0311104	0.0173893	0.0267352
Enc1	1.02821	9.14374	0.00936748	0.0194339	0.0427605	0.0268463	0.0344299	0.00552451	0.032118	0.0301615	0.0158957	0.0153789	0.0290317
Rin2	0.890596	10.5443	0.0522575	0.054537	0.0605588	0.0479305	0.0489074	0.0600698	0.0381335	0.0271128	0.0220635	0.0146179	0.0445773
Fam102a	1.47945	6.34104	0	0.00250198	0.0167533	0.00779731	0.0120124	0.0158057	0.00478048	0.00783768	0.00430608	0.00566002	0
Sptan1	0.528792	17.6849	0.202019	0.250598	0.296667	0.297963	0.212123	0.188062	0.215644	0.207343	0.190862	0.12881	0.178242
Qpct	2.3869	3.91459	0.0126511	0.00176802	0.00441228	0.00124008	0.0031176	0	0	0	0.00141369	0	0
Msx1	0.703251	13.2342	0.4049	0.438497	0.151266	0.0982497	0.167644	0.0504573	0.0840319	0.0698707	0.0327853	0.0326811	0.0214974
Eif4a1	0.326949	28.4659	0.96977	0.937383	1.00394	0.708447	0.987872	1.13035	1.08318	0.945279	0.850158	0.715807	0.676832
Ddah2	0.505116	18.4212	0.315576	0.451223	0.39977	0.401835	0.331899	0.49784	0.458291	0.262393	0.123461	0.0787501	0.0956844
Zfp747	1.26041	7.36926	0.0272139	0.00843417	0.0249975	0.011967	0.0178354	0.00982001	0.0085318	0.0100034	0.0105508	0.00928435	0.0146198
Siah2	0.763967	12.147	0.0626669	0.0680115	0.0968752	0.0452436	0.130614	0.0750107	0.0793355	0.0662343	0.0639915	0.0481864	0.136654
Stard8	0.85853	10.7711	0.0355844	0.0372711	0.0662127	0.0571215	0.0353319	0.011313	0.023393	0.0355646	0.031091	0.0245413	0.0565789
Arid5a	0.79978	11.5581	0.172947	0.156672	0.0933866	0.0369143	0.105682	0.0502729	0.0623713	0.0646328	0.0528757	0.0359054	0.0867419
Mtrex	0.874928	10.5453	0.0369877	0.0351625	0.0746671	0.0438544	0.0428898	0.0329856	0.0478042	0.0537848	0.0401274	0.0292382	0.0337145
Nrip3	1.61474	5.66914	0	0.000477308	0.000382457	0	0	0	0	0	0.000285088	0	0
Enpp3	1.24471	7.33952	0.0462121	0.0320783	0.0225149	0.0132406	0.0188328	0.00972955	0.00509263	0.00690663	0.004062	0.00112904	0.0230577
Nav1	0.630658	14.4749	0.0884181	0.115857	0.174741	0.170891	0.17132	0.142998	0.196484	0.115152	0.0809557	0.0306868	0.157355
Ahnak	0.468074	19.4954	0.444879	0.352776	0.476537	0.496535	0.409096	0.237255	0.262621	0.363316	0.360448	0.214586	0.722768
Lipa	0.647439	14.0913	0.0515522	0.0886627	0.161562	0.174011	0.163672	0.132998	0.14032	0.114003	0.0759935	0.0353941	0.0637588
Zfp703	1.04892	8.6822	0.01327	0.0415363	0.0382066	0.0245543	0.0171794	0.038545	0.0318585	0.00912883	0.0199138	0.00785176	0.0215507
Arl5b	0.779775	11.6267	0.126971	0.0753175	0.097036	0.0482486	0.0625428	0.0446555	0.0508528	0.059486	0.0800263	0.0638705	0.171765
Picalm	0.512405	17.6572	0.171186	0.239007	0.314442	0.305343	0.239137	0.241472	0.219528	0.246858	0.20467	0.175421	0.276062
Rasgrf2	1.14395	7.86729	0.104066	0.0324415	0.0295919	0.0240726	0.0104335	0	0.00465382	0.0080521	0.00525812	0.00132809	0.0638991
Emp1	0.494211	18.1968	0.803687	0.45054	0.619679	0.560829	0.586627	0.635551	0.651517	0.441579	0.253362	0.0829922	1.28878
Dync1i2	0.480036	18.7196	0.348506	0.339072	0.448491	0.4164	0.436113	0.45627	0.452903	0.351481	0.29788	0.203269	0.293718
Snx21	0.78625	11.4067	0.0751006	0.104018	0.10005	0.0741451	0.0557591	0.0369907	0.0503697	0.0740252	0.0444043	0.0383931	0.0426769
Itpkc	1.40805	6.34848	0.0126252	0.00659246	0.0163946	0.00612079	0	0.00209055	0.00497197	0.00910711	0.0105679	0.00710466	0.00683584
Des	1.90991	4.67916	0.0227927	0.00709752	0.00847291	0.00116844	0.00405735	0.00795217	0.00384317	0	0.00278715	0	0.00476694
Fyn	0.66187	13.496	0.0724272	0.0849951	0.130129	0.119002	0.0911369	0.132017	0.125428	0.085466	0.0743896	0.0324865	0.0920377
Penk	2.5075	3.55108	0	0	0.00860535	0.00341631	0.00328244	0	0	0	0.00254263	0	0.00472889
Stard9	0.754357	11.7138	0.0682443	0.0766397	0.0999097	0.104563	0.0634552	0.052106	0.103333	0.0653551	0.040527	0.026726	0.060696
Tmem184b	0.674455	13.072	0.228949	0.158187	0.137075	0.11701	0.126679	0.0663509	0.0878879	0.0865178	0.0710482	0.0471962	0.11384
Elk3	0.400476	22.0064	0.388763	0.41153	0.584244	0.581942	0.509958	0.445913	0.477535	0.518492	0.452954	0.333183	0.671888
Mlf1	1.2663	6.95405	0.01619	0.00248285	0.0202629	0.00705767	0.00330735	0.00909694	0.0170056	0.0122806	0.00862428	0.00313199	0
Zfp36l2	0.525272	16.7609	0.209906	0.249905	0.316927	0.284385	0.238196	0.168681	0.233625	0.231974	0.217413	0.165689	0.568411
Chd4	0.605073	14.5419	0.0882474	0.119063	0.183465	0.112764	0.13503	0.0830174	0.130255	0.143488	0.161886	0.181449	0.165444
Mepce	0.876191	9.94178	0.0283473	0.0269127	0.0621308	0.0290875	0.0305777	0.0144935	0.0436796	0.0454422	0.042653	0.0334347	0.0546827
Herpud1	0.544065	16.0059	0.243481	0.199609	0.225408	0.175275	0.183241	0.139583	0.180846	0.166405	0.145707	0.135086	0.110914
Pde12	0.793304	10.9605	0.0457553	0.0470449	0.0837682	0.0383255	0.0497547	0.0553474	0.0557661	0.0763956	0.0711256	0.0520223	0.108269
Pola2	0.773622	11.2336	0.0824093	0.0357355	0.0853403	0.0741992	0.0891122	0.0397053	0.0671356	0.0512524	0.0415394	0.0285175	0.0472976
Gipc3	1.28453	6.7091	0.0242187	0.0150494	0.0195403	0.0168371	0.0131939	0.00562414	0.00891046	0.00793376	0	0.000808542	0
Lama3	1.00692	8.55352	0.0287116	0.051816	0.0455144	0.0486151	0.0240819	0.0262822	0.0227413	0.0179036	0.00643587	0.00438461	0
Glra1	1.34259	6.41261	0	0.0181465	0.023609	0.00515929	0.0166669	0	0.0136943	0.0140239	0.00965823	0.0155313	0.00724142
Sertad2	0.553861	15.5226	0.189354	0.211198	0.225279	0.192808	0.192116	0.110066	0.20645	0.164039	0.161534	0.134759	0.152566
Bcl10	0.481264	17.8578	0.240215	0.306946	0.334442	0.215781	0.29904	0.25926	0.364518	0.288477	0.274077	0.250423	0.198602
4931406P16Rik	0.47312	18.1238	0.326215	0.354101	0.38149	0.380843	0.388712	0.390542	0.391717	0.2531	0.206036	0.155432	0.291704
Zyx	0.680015	12.5845	0.263604	0.0682414	0.125635	0.111872	0.0964082	0.160199	0.147277	0.0781694	0.0428322	0.0280179	0.0738128
Sez6l2	0.839809	10.1717	0	0.0304181	0.0878828	0.0807803	0.0503175	0.139981	0.132215	0.0196994	0.00727146	0.00390178	0.0225285
Ppp3cc	1.01083	8.44726	0.0614416	0.0408378	0.0369735	0.0276646	0.0274394	0.020839	0.00919697	0.0202358	0.012305	0.00479352	0.0100768
Cavin2	0.500722	16.9246	1.01883	0.542365	0.357656	0.390353	0.239411	0.116723	0.150641	0.130626	0.118468	0.0183676	0.951041
Limch1	0.756999	11.1029	0.146214	0.0637821	0.0969667	0.0868891	0.086261	0.105158	0.107441	0.0502471	0.0235882	0.00221447	0.0773122
Sgce	0.887516	9.46802	0.149698	0.0646669	0.0600742	0.0462497	0.0497672	0.0317417	0.0406156	0.0372034	0.0144228	0.00385986	0.0213368
Mad2l1bp	0.837738	10.0226	0.120576	0.06344	0.0633543	0.0422673	0.0548253	0.0404013	0.037785	0.0514399	0.0333833	0.0132546	0.0222256
Cstf3	0.800558	10.4549	0	0.0428149	0.0808434	0.0429423	0.052348	0.0714669	0.0576468	0.04705	0.062499	0.0483454	0.094733
Nfib	0.336099	24.8919	0.37098	0.679778	0.993855	0.999897	0.887518	0.648941	0.804697	0.880335	0.880075	0.751389	0.934054
Plin2	0.602273	13.8873	0.147037	0.15643	0.170015	0.172672	0.175422	0.129874	0.140208	0.101672	0.0849976	0.0541444	0.0818716
Srms	1.73446	4.81328	0.0174227	0.00501159	0.0089266	0.00578822	0.0139949	0.00366831	0.00281545	0.000578376	0.000817445	0.000733322	0
Gba2	1.09353	7.62029	0	0.0203648	0.0295626	0.01665	0.0416078	0.0226908	0.0233509	0.00873981	0.00968709	0.00473391	0.0227402
Plcb1	0.543456	15.167	0.212174	0.428178	0.2936	0.369331	0.302202	0.0579477	0.138136	0.144943	0.0880371	0.031249	0.109762
Il34	2.91773	2.79543	0.00325773	0	0.00233345	0	0	0	0	0	0.000934071	0	0
Srsf7	0.459447	17.7306	0.375108	0.338585	0.348515	0.265426	0.327284	0.349071	0.3485	0.280826	0.234086	0.245251	0.221544
Ints13	0.754899	10.7266	0.0203142	0.0573892	0.0871047	0.0508118	0.0836701	0.0488844	0.0655346	0.0689508	0.0632315	0.0394461	0.0799759
Arl15	0.814472	9.93142	0.14449	0.0594148	0.0816281	0.0954326	0.0697363	0.010322	0.0324253	0.0358911	0.0249257	0.0162892	0.0106336
Ttll3	1.44225	5.59965	0.014502	0.00507519	0.01447	0.00337303	0.00736059	0	0.0036655	0.00939736	0.00508953	0.00456266	0
Taf13	0.677798	11.9127	0.0308863	0.0968646	0.108304	0.0743116	0.0997563	0.0761825	0.0898484	0.0933163	0.06405	0.0588864	0.107683
Nes	0.852149	9.45532	0.00586513	0.064516	0.0781492	0.0484329	0.0637331	0.213892	0.0962818	0.00868111	0.00813789	0.00557123	0
Rbm18	0.59279	13.554	0.0628989	0.10336	0.167641	0.124309	0.142982	0.126278	0.134698	0.125473	0.114998	0.0992577	0.157718
Cyp2d22	0.69536	11.529	0.0446165	0.056608	0.0990379	0.121284	0.0772595	0.053096	0.0754375	0.0543646	0.045402	0.0150273	0.0281371
Btg1	0.338826	23.6277	1.24463	1.49792	1.27913	1.10056	1.29598	1.00203	1.3879	1.16947	0.959281	0.777461	1.01587
Sybu	0.936463	8.54007	0.0539232	0.0946355	0.0472252	0.0392797	0.0427952	0.00216925	0.0146478	0.0221755	0.0115593	0.000439485	0.00858018
Ifi35	0.420158	18.9149	0.31875	0.320776	0.444832	0.42016	0.884163	0.27867	0.368253	0.388561	0.28024	0.22449	0.165693
Grasp	0.579422	13.59	0.202901	0.170752	0.162663	0.138084	0.0942467	0.120269	0.124267	0.114259	0.117128	0.0687675	0.139273
Rasl11a	1.33944	5.85547	0.0894449	0.0271101	0.0285585	0.00656183	0.00711246	0.00722378	0.0102039	0.00795548	0.00961556	0.000601396	0.150612
Plxna2	0.667847	11.7182	0.0706371	0.0708823	0.123188	0.121077	0.122106	0.0698908	0.0915779	0.102668	0.0656808	0.0354021	0.0194328
Ets1	0.410734	19.0245	0.251523	0.357742	0.482532	0.501	0.420005	0.355985	0.390583	0.412395	0.347344	0.267539	0.322995
Gimap9	0.629561	12.4041	0.0829228	0.0647299	0.138358	0.110699	0.118934	0.0985267	0.107904	0.107768	0.0961773	0.0498659	0.101689
Btbd18	2.28116	3.42146	0	0.00142334	0.00454926	0.000961302	0	0	0.00157024	0.000563729	0.000279318	0	0
Zc3h10	0.914464	8.4467	0.0296319	0.0322913	0.045714	0.0275113	0.0360314	0.0127025	0.0274876	0.0205772	0.0273378	0.0296426	0.0397388
Wdsub1	1.00201	7.66314	0.043853	0.031534	0.0353685	0.0283022	0.0140876	0.00533828	0.0139059	0.0240683	0.0136265	0.00911507	0.0471358
Lrmp	1.50949	5.04303	0.0102298	0.0114697	0.015909	0.00820675	0.00165148	0	0.00989304	0.00603676	0.0021468	0.00190793	0
Nova2	0.793239	9.58853	0.0134272	0.0409201	0.0675363	0.0580342	0.0373132	0.0434751	0.0485035	0.0377291	0.0413881	0.0214781	0.0317509
Dlk2	2.27721	3.33439	0	0	0.00439297	0.00263176	0.00118161	0	0.00128271	0.00105199	0.000348	0	0
Siglec1	1.71857	4.41681	0	0.00225076	0.00783986	0.00357947	0	0.0122428	0.00407046	0.00330717	0.00207058	0.000604518	0
Axin2	1.65134	4.56324	0	0.00496306	0.00850841	0.00136759	0.00708602	0.00727112	0.00410014	0.00339558	0.000793821	0.00131457	0
Fhod1	1.10847	6.77386	0	0.0308189	0.0272573	0.0228505	0.0141452	0.00787385	0.019239	0.00780543	0.00942316	0.0020428	0
Lgals4	1.229	6.09331	0	0.00645937	0.020537	0.00935817	0.00989195	0.0110003	0.0035325	0.0127827	0.0076294	0.0108494	0.0406662
Mtss2	1.19357	6.26275	0	0.00765745	0.0236815	0.0203394	0	0.012366	0.0223139	0.00681538	0.00390798	0.000623096	0.00430662
Smox	0.807811	9.24308	0.0228687	0.0202374	0.0624854	0.0478075	0.0456269	0.0387527	0.0588734	0.0579039	0.0228183	0.00830086	0.0190277
Ciart	1.21703	6.13437	0	0.0070183	0.0216298	0.0162562	0.0187807	0.00342455	0.0103863	0.0208191	0.00159784	0.00814714	0.00892262
Sptbn1	0.330869	22.5469	0.662185	0.742155	0.905833	1.00262	0.859578	0.625258	0.670728	0.691449	0.708302	0.603784	0.997997
Vps37b	0.851664	8.74045	0.0409115	0.0616765	0.0583301	0.0499678	0.0639386	0.0234738	0.0257211	0.0279877	0.0184874	0.0136394	0.00654024
Pitpnm2	0.827084	8.98298	0.0125566	0.0151018	0.0622227	0.05805	0.0484169	0.0260157	0.042795	0.0355713	0.0441065	0.0212502	0.0461487
Dhps	0.83856	8.84257	0.0193118	0.065447	0.0591876	0.0443603	0.0534438	0.0118534	0.0441807	0.0363616	0.0245682	0.0198315	0.0256932
Adgrg1	0.540979	13.6895	0.142932	0.203516	0.208068	0.2393	0.213737	0.0499312	0.105722	0.119205	0.129814	0.0557104	0.163439
Osgin1	1.93244	3.81446	0	0	0.00580076	0.000322624	0	0	0.000693272	0.000665854	0.00193944	0.00501158	0.00814062
Actn4	0.410859	17.9364	0.674148	0.512475	0.448139	0.39977	0.400731	0.44259	0.461368	0.309925	0.286395	0.23581	0.383778
Map4k2	1.05069	7.01074	0.0498175	0.0309867	0.0305636	0.0231088	0.0144778	0.0180897	0.0176408	0.0079072	0.00968946	0.00382003	0.0105907
Kank3	0.396601	18.5022	0.307446	0.366771	0.435934	0.423712	0.396968	0.464222	0.432252	0.313663	0.300773	0.192538	0.353385
Slc27a3	0.900982	8.1145	0.110242	0.14232	0.0517667	0.036843	0.0276262	0.00367122	0.00456507	0.0140895	0.0134424	0.00781892	0.123348
Synpo	0.714637	10.1641	0.131114	0.0621608	0.0927639	0.0816964	0.051001	0.059718	0.05814	0.0681435	0.0347406	0.020051	0.139147
Tapbpl	0.693123	10.4769	0.0366236	0.102842	0.0924956	0.0777425	0.0707919	0.0487407	0.0667516	0.0606319	0.0488521	0.0314999	0.0616535
Lag3	1.59293	4.53645	0.0112476	0.00215962	0.00890211	0.00106266	0.00556829	0	0.00411545	0.00558436	0.00361406	0.00625972	0
Eepd1	0.767269	9.39929	0.0773657	0.0508572	0.0627918	0.0412789	0.0625368	0.0142751	0.0547564	0.02962	0.0381491	0.0231543	0.0660123
Gpx8	0.960772	7.49094	0	0.0192678	0.0366943	0.0355547	0.0296962	0.0419269	0.0218934	0.0231259	0.00263088	0.0047702	0.00509947
Slc39a10	0.657997	10.9175	0.0818629	0.0919947	0.115342	0.0975337	0.114826	0.0540101	0.0789586	0.0748009	0.0826489	0.0521289	0.0692279
Cebpa	1.12094	6.37778	0.0127662	0.0136656	0.0242137	0.0149989	0.0229556	0	0.00522178	0.0145516	0.0114233	0.0169254	0.0166402
Dab2ip	0.622592	11.4332	0.107668	0.119039	0.131632	0.132861	0.0987686	0.0767384	0.0839681	0.0816928	0.0772851	0.0359651	0.186822
Zbtb20	0.417439	17.0506	0.409301	0.463714	0.48294	0.493019	0.378328	0.356546	0.421464	0.348823	0.291974	0.235159	0.582621
Crem	0.61447	11.5794	0.143172	0.176959	0.139504	0.109743	0.12568	0.106179	0.142373	0.0927126	0.0628105	0.0506362	0.119179
Fam135b	2.83673	2.5056	0	0	0.0024173	0.000532552	0	0	0.000277758	0	0.000554207	0	0
Xylt1	1.10703	6.41705	0	0.00526123	0.0279181	0.0208906	0.0114702	0.0266404	0.0192177	0.0112176	0.00920786	0.00289436	0.00852153
Galnt15	0.642355	11.0557	0.0439884	0.0847351	0.119664	0.115166	0.103094	0.0602699	0.0885478	0.0898591	0.0662418	0.0275328	0.0973036
Sh3rf1	0.991657	7.16112	0.017446	0.0325818	0.0336637	0.0304849	0.0157105	0.0254187	0.0189191	0.00828345	0.0121675	0.00593244	0.0156731
Synm	0.742096	9.56408	0	0.0473454	0.0793228	0.0852989	0.0425952	0.00574535	0.0401127	0.074899	0.0407946	0.0161621	0.0708851
Plekho1	0.540481	13.1178	0.120682	0.163246	0.207687	0.244842	0.219602	0.091131	0.159193	0.169877	0.101253	0.0665606	0.102043
Tmem243	0.61132	11.5895	0.0758467	0.144829	0.142468	0.118426	0.119941	0.0922657	0.118582	0.105507	0.0828762	0.0747421	0.092811
Pcdhga10	2.11973	3.32571	0	0.00161823	0.00372179	0.00187918	0	0.00713223	0.000577086	0.00226199	0.000734818	0	0
Saa3	1.37559	5.11642	0.00744528	0.00391907	0.0139654	0.00895862	0.00476284	0.00292943	0.0128786	0.000541452	0.00419497	0.00324733	0
Fam57b	1.16321	6.02117	0.0126721	0.0069777	0.0168728	0.0186907	0.020193	0.0113878	0.00683589	0.00731473	0.00135622	0.00168449	0
Dolk	0.748414	9.30005	0.0830127	0.0622029	0.0758015	0.0373839	0.0654063	0.0379993	0.037501	0.0646023	0.059931	0.0391615	0.0738699
Kcnk7	1.2713	5.47382	0.0138857	0.00495441	0.0174869	0.00475339	0.00890493	0.00282369	0.00481695	0.0149814	0.0118834	0.00887666	0.0062404
Prkx	0.732557	9.48227	0.127135	0.0531959	0.0757012	0.0598232	0.0621251	0.042194	0.0635277	0.0495318	0.047514	0.0297856	0.08127
LOC671917	1.23795	5.60591	0	0	0.000153714	0	0	0	0	0	0.000483852	0	0
Acvrl1	0.409844	16.9201	0.634029	0.53923	0.395457	0.431194	0.359102	0.142585	0.205926	0.287209	0.261887	0.14552	0.331104
Gnb2	0.315033	21.8895	0.886375	0.735217	0.779132	0.761788	0.678296	0.825073	0.772511	0.642793	0.536586	0.418038	0.606701
Fbxw2	0.462399	14.8889	0.226631	0.28509	0.258531	0.243457	0.241433	0.150661	0.190931	0.172016	0.1895	0.124508	0.250999
Zfp69	1.09557	6.27734	0.00891518	0.021392	0.0255011	0.0236258	0.00971917	0.00615332	0.0186315	0.0125938	0.00441734	0.00547905	0
Fzd5	1.51531	4.50089	0.0265312	0.00388387	0.00994689	0.00167468	0.00255721	0.00439209	0.00185659	0.0023917	0.00483867	0.0054171	0.00733133
Usp2	1.53386	4.44389	0.00956354	0.00402298	0.0107258	0.00213692	0.0112399	0	0.0072318	0.00453104	0.00174819	0.00278825	0.0115452
Ldb2	0.426981	15.9146	0.235908	0.439084	0.432515	0.510001	0.378169	0.164344	0.275152	0.340337	0.25716	0.146111	0.372455
Peak1	0.522303	13.0068	0.101163	0.178799	0.211689	0.190801	0.193427	0.124147	0.222817	0.156709	0.13946	0.0874052	0.112306
Prdm1	0.764916	8.87968	0.00652909	0.0280365	0.0959596	0.0726496	0.0535559	0.146559	0.174484	0.0535952	0.0209413	0.00872924	0.0110442
Lims2	0.538291	12.5502	0.44001	0.365149	0.178966	0.178225	0.138666	0.0321083	0.034083	0.0992763	0.0864541	0.0276343	0.257561
Vsig8	3.36884	2.00177	0	0	0.00115264	0.000304223	0	0	0	0	0	0	0
Mpzl1	0.446558	15.0876	0.441851	0.532674	0.357617	0.369927	0.311043	0.380523	0.408138	0.219134	0.104712	0.0459477	0.120656
B3gnt2	1.16661	5.7407	0	0.00594244	0.0226504	0.0224147	0.00832483	0.00363322	0.0105609	0.0109517	0.00335838	0.00415897	0.00944511
Arhgap31	0.362865	18.4403	0.725636	0.736986	0.688966	0.791202	0.550732	0.456326	0.620301	0.463173	0.417044	0.286196	0.590879
Slc23a2	0.693176	9.65003	0.0567951	0.0454124	0.0924722	0.0794662	0.101125	0.0804084	0.0763091	0.0699095	0.0375178	0.039145	0.0691114
Itga6	0.452856	14.7692	0.130966	0.177863	0.341567	0.334009	0.289484	0.472807	0.376268	0.270334	0.211017	0.146205	0.323605
Vdr	2.06382	3.24025	0	0	0.00540261	0.00169597	0	0	0.000694742	0.000801567	0.00237813	0.00195261	0.00790962
Klf2	0.327696	20.2894	3.89319	2.92105	1.58182	1.1476	1.4126	0.615212	1.15745	0.872307	0.952615	0.567727	1.81708
Tns1	0.548711	12.1094	0.27831	0.188329	0.177433	0.198988	0.151955	0.0798016	0.11638	0.0757279	0.0890862	0.0493132	0.156522
Arf6	0.477086	13.7569	0.26967	0.247742	0.238298	0.170055	0.205898	0.191642	0.181058	0.178661	0.196969	0.176531	0.137104
Sash1	0.541697	12.004	0.135542	0.128854	0.191981	0.186071	0.122179	0.11091	0.157865	0.140734	0.127758	0.0857598	0.135522
Rinl	0.823721	7.86761	0.0410563	0.035581	0.0537515	0.0476427	0.026282	0.0198458	0.0394368	0.0247779	0.0228277	0.0224931	0.0086335
Zfp644	0.556661	11.6181	0.201136	0.141952	0.152861	0.127641	0.14731	0.128209	0.140295	0.0896787	0.0914821	0.0860957	0.164245
Slc1a1	2.08713	3.08874	0	0	0.00400946	0.0013248	0	0.0098542	0.00376753	0	0	0.000592236	0
Pik3r6	1.03126	6.24176	0.0304335	0.0248641	0.0280868	0.020207	0.0155558	0.0144229	0.0293647	0.013538	0.00354056	0.00118983	0.0123755
Tent5a	2.09534	3.06112	0	0	0.00463749	0.00237175	0.00288495	0	0	0	0.00109739	0	0
Il1a	1.85609	3.44861	0	0	0.00541492	0.000690987	0	0	0.00080308	0.00741093	0.00371729	0	0
Msi2	0.691589	9.24971	0.11379	0.0699525	0.0862215	0.0720715	0.0368693	0.0483224	0.0352592	0.0606411	0.0481822	0.0342642	0.110221
Fosl1	2.22496	2.86646	0	0.00168013	0.00384274	0	0.00910197	0	0.000675611	0.000870068	0.00108399	0	0
Ceacam1	0.643315	9.89267	0.277745	0.226044	0.113449	0.128232	0.101332	0.0206502	0.0225683	0.0344654	0.0291498	0.00577349	0.13545
Ripk1	0.609769	10.4125	0.0343246	0.0801164	0.121696	0.0848386	0.097477	0.0518436	0.0810186	0.113763	0.0982891	0.0772851	0.126215
Smad7	0.666798	9.51541	0.236989	0.135501	0.10716	0.102556	0.0894197	0.0278783	0.0295218	0.0733945	0.0359489	0.040115	0.0980017
Farp2	1.24372	5.08132	0	0.0148307	0.0187685	0.0111955	0.0103885	0.00631672	0.0111261	0.00915039	0.00596017	0.00359601	0.00465782
Trp53i11	0.54838	11.5078	0.0289063	0.0583486	0.27868	0.1773	0.252591	0.714168	0.580018	0.100329	0.0750876	0.0578491	0.0631581
Hlf	1.15107	5.47793	0	0.00998483	0.0182421	0.0169403	0.0196561	0	0.00780558	0.00662527	0.00243201	0.00214924	0.0198266
Tgoln1	0.418129	15.0692	0.243124	0.284642	0.364972	0.237311	0.343366	0.206505	0.257357	0.321633	0.381947	0.42277	0.374695
Lrp5	0.830608	7.56835	0.0669188	0.0330518	0.0522633	0.0512578	0.0442184	0.00838192	0.0147732	0.0229528	0.02447	0.0197627	0.0889468
Prkch	0.456223	13.777	0.0689985	0.199649	0.247808	0.254232	0.227081	0.106547	0.15955	0.217307	0.178463	0.108526	0.284447
Per2	1.4956	4.19189	0	0.0045901	0.0104657	0.00760402	0	0	0.00516182	0.00131265	0.00328764	0.001327	0.0109738
Hsp90aa1	0.385346	16.2656	0.684262	0.639505	0.511774	0.372271	0.510077	0.478874	0.515811	0.452142	0.364852	0.277471	0.468661
Nfat5	0.57684	10.8187	0.106107	0.126685	0.145313	0.126016	0.140838	0.0549586	0.0849241	0.0875291	0.124911	0.105465	0.329108
Prkd2	0.496639	12.5517	0.113017	0.131676	0.211961	0.183301	0.212988	0.218223	0.20327	0.149012	0.144649	0.112828	0.0742662
Klf3	0.472591	13.1641	0.494924	0.370033	0.272358	0.261087	0.258013	0.265366	0.234172	0.149236	0.133379	0.0923201	0.244739
Efna2	1.43647	4.32701	0	0.00358454	0.0114405	0.00106058	0.00331619	0.00377107	0.00546613	0.0166176	0.00315291	0.0057379	0
Spata31d1a	1.56649	3.95516	0	0.0193676	0.0131067	0.00412545	0.00710828	0.00961865	0.000759995	0.00377641	0.00397032	0.00321832	0
Clstn1	0.613564	10.0972	0.316825	0.148486	0.112551	0.119317	0.0991008	0.0635609	0.0450623	0.0511577	0.0360542	0.0306832	0.120711
Dgkh	0.563818	10.9635	0.0499506	0.127882	0.16334	0.157842	0.159901	0.144591	0.141082	0.116604	0.0896286	0.0507394	0.0543331
Tmem136	1.60027	3.85604	0	0.0125928	0.00991018	0.00586528	0.00717208	0.00300851	0.000978347	0.000777539	0.0015481	0	0
Slc20a1	0.719223	8.57574	0.0616032	0.0525892	0.0873789	0.0527153	0.0390419	0.0933594	0.109872	0.054834	0.045139	0.0509194	0.0300206
Zfp131	0.667331	9.22619	0.0989881	0.0660049	0.0937828	0.055499	0.0556192	0.0694528	0.0726392	0.0671386	0.0667072	0.062075	0.082688
Pparg	0.882817	6.9573	0.0521181	0.0644558	0.0417083	0.0254637	0.03065	0.0192671	0.0235824	0.0178291	0.0163808	0.0083219	0.0456847
Atp8a1	0.728391	8.39399	0.00775758	0.0355629	0.0716041	0.0460453	0.0387567	0.0331338	0.0440535	0.0370429	0.0695344	0.0535696	0.0604567
Rapgef2	0.633105	9.61725	0.132974	0.114689	0.102012	0.0873722	0.0767504	0.050376	0.0675603	0.0665522	0.0614121	0.0653791	0.0804591
Ric1	0.693617	8.75959	0.0226377	0.0697166	0.086077	0.0706968	0.0504771	0.0551264	0.0578906	0.0505548	0.057681	0.0471179	0.0492972
Luc7l2	0.391981	15.4837	0.424568	0.380368	0.415378	0.386262	0.334405	0.216643	0.302475	0.301816	0.362755	0.307272	0.615589
Caprin2	1.34219	4.50201	0	0.0178616	0.0136154	0.00608227	0	0.00738007	0.0060664	0.00543221	0.0032449	0.00418664	0
Slc30a1	0.572893	10.5167	0.0300131	0.112158	0.140803	0.125356	0.152886	0.0466273	0.0852893	0.110034	0.0994149	0.0647394	0.137633
Syne2	0.757857	7.94971	0.166304	0.107978	0.067303	0.0670946	0.038356	0.0297064	0.025525	0.0223674	0.0258007	0.0104863	0.0776224
Ankrd23	2.95177	2.04081	0	0	0.0016038	0	0	0	0	0	0.000402523	0.000722821	0
Mertk	0.976934	6.15773	0.0124787	0.0298022	0.0283383	0.0211206	0.014552	0.00300851	0.00830122	0.0137334	0.0127153	0.00834783	0.0372377
Lemd3	0.868923	6.90108	0.0437137	0.0303974	0.0417663	0.0361495	0.0315045	0.042432	0.0276938	0.0229443	0.0186407	0.0212406	0.0197959
Cyth3	0.727938	8.23174	0.421573	0.127133	0.0671056	0.0459441	0.0285227	0.0323682	0.0324841	0.0305791	0.0307975	0.00796028	0.0341285
Zfp710	0.899847	6.64328	0.0125566	0.016303	0.036725	0.027326	0.0215394	0.049057	0.0293291	0.0212935	0.0157721	0.0153862	0.0105135
Tmem204	0.509989	11.7088	0.151832	0.192278	0.199291	0.235164	0.174023	0.1264	0.131991	0.117164	0.087302	0.0398903	0.181413
Ccrl2	0.629633	9.45055	0.144292	0.161899	0.106105	0.0822516	0.179404	0.0618056	0.0745867	0.0579841	0.053426	0.0486364	0.0356915
Ggta1	0.634442	9.37606	0.131257	0.15724	0.102573	0.114463	0.0563269	0.0227486	0.0440972	0.0616038	0.0438028	0.0177448	0.0716295
Fbrsl1	0.802724	7.41006	0.0218678	0.0348395	0.0517717	0.0378071	0.0424977	0.0163495	0.0260368	0.0318969	0.0249435	0.0262296	0.0296754
Pcna	0.560221	10.6042	0.151026	0.124914	0.152941	0.0960721	0.131756	0.086516	0.152401	0.139006	0.119278	0.0882815	0.10735
Hic2	1.12348	5.23238	0.00638134	0.0179369	0.0204283	0.0102644	0.00955425	0.00556927	0.0131416	0.0115662	0.00864067	0.00554431	0
Slc7a6os	0.682194	8.53085	0.0746751	0.0837369	0.0806275	0.0577523	0.0719714	0.0339265	0.0627196	0.0570072	0.045795	0.0352252	0.0461225
Lonp2	0.695622	8.36236	0.0266536	0.0482048	0.0723847	0.0416525	0.0481749	0.0202099	0.0599374	0.0455172	0.0476121	0.0461974	0.0313473
Dok4	0.602214	9.65158	0.0444106	0.0441743	0.122698	0.131197	0.0704733	0.141297	0.146574	0.0686267	0.0327286	0.016041	0.0930182
Tcp11l2	0.626824	9.23802	0.0848824	0.0849285	0.0909379	0.0709961	0.0678751	0.0239935	0.0504736	0.0556163	0.0754168	0.0476848	0.0811733
Dcbld1	0.565553	10.2215	0	0.0290372	0.164381	0.209869	0.152772	0.114295	0.158107	0.140069	0.062114	0.02533	0.0216017
Mafb	0.761017	7.54826	0	0.0215369	0.0797312	0.0784541	0.0269471	0.0126303	0.0417769	0.0357264	0.0531237	0.0419416	0.0782394
Qk	0.448847	12.7853	0.194919	0.175973	0.283222	0.289521	0.234299	0.194951	0.238018	0.2263	0.208582	0.180269	0.346537
Hdac7	0.485894	11.7842	0.136438	0.17625	0.227144	0.238646	0.175389	0.099534	0.168475	0.163196	0.153471	0.113871	0.201125
Fzd3	1.826	3.13011	0	0	0.00589641	0.00249622	0	0.00430092	0.00264639	0.000806692	0.000706789	0.0011158	0.006397
Rhpn2	1.35584	4.20534	0.0808972	0.0253827	0.0125762	0.00713495	0.020056	0	0.00278927	0.00286003	0.000731456	0.00057727	0
Alox12	0.891069	6.39677	0.113356	0.214503	0.0530758	0.0354897	0.0478715	0.00276341	0.00560978	0.00398908	0.00273152	0.0010326	0
Ubald2	0.349109	16.2869	0.366875	0.541023	0.544646	0.545648	0.506278	0.417959	0.47422	0.464438	0.378052	0.351836	0.336073
Tnfaip1	0.407983	13.8531	0.250193	0.299042	0.299378	0.276544	0.299148	0.300454	0.295887	0.249943	0.209257	0.149726	0.28057
Reep3	0.396648	14.0647	0.159569	0.279252	0.369672	0.367925	0.265764	0.277877	0.300633	0.294627	0.307406	0.24991	0.275086
Zbtb10	0.905373	6.1591	0.0297203	0.0307086	0.0330302	0.0158208	0.00599925	0.0235229	0.0165339	0.0249818	0.0238767	0.0184751	0.041189
Adcy10	1.69013	3.29296	0	0.0069108	0.00562766	0.000845467	0.00400141	0.00216925	0.00444531	0.00378992	0.00203502	0	0
Akap2	0.590302	9.42424	0.044027	0.0897215	0.117728	0.0927666	0.158253	0.0532565	0.0939561	0.0870155	0.0952426	0.0345556	0.145537
Reep1	1.50019	3.70396	0	0	0.00783666	0.00421619	0	0.00101895	0.00283145	0.00396016	0.00180421	0	0.00826646
Ptk6	1.65659	3.35184	0	0.00368103	0.00716399	0.00165543	0.0137264	0	0.00202871	0.00500598	0.000233652	0.00161919	0.00592423
Nufip2	0.57677	9.6217	0.0654154	0.07698	0.136007	0.0997229	0.123169	0.0543685	0.0750041	0.104885	0.114995	0.115202	0.120749
Bag5	0.578017	9.4965	0.181617	0.103202	0.101865	0.0813711	0.0770154	0.0473378	0.0580617	0.0707785	0.0651635	0.0430145	0.0969264
Arhgap28	1.2116	4.52292	0.00708723	0.0110119	0.0165241	0.011681	0.0170195	0.00679417	0.00364822	0.0043312	0.00437432	0.00245339	0.0101592
Phlpp1	0.811779	6.74364	0.0297375	0.0304842	0.049381	0.042224	0.0221047	0.0265862	0.0327128	0.0209666	0.025618	0.0148236	0.0158971
Notch4	0.560458	9.76573	0.24226	0.147007	0.167457	0.18483	0.151855	0.178199	0.17861	0.0798455	0.0567575	0.0216665	0
Sh2d3c	0.528863	10.339	0.13281	0.0898661	0.14206	0.133617	0.118772	0.142599	0.158529	0.0764916	0.07048	0.0660724	0.0764734
A3galt2	1.82129	3.00216	0.00638134	0	0.00484592	0.000603742	0.00371481	0.00132507	0	0.00494358	0	0.00202872	0
Zbtb46	0.636394	8.562	0.0798644	0.0572974	0.0922858	0.088715	0.0967646	0.043338	0.0575984	0.0601296	0.0571025	0.0467837	0.0328572
Tasor	0.582784	9.33477	0.054286	0.101183	0.125695	0.12023	0.119073	0.0742601	0.0852237	0.0818658	0.0854199	0.0749712	0.124984
2210416O15Rik	0.624699	8.68869	0.0565873	0.121713	0.0960459	0.0987515	0.0548296	0.0723424	0.0635162	0.0454478	0.0439334	0.0232611	0.0423556
Arid1a	0.592745	9.1495	0.102459	0.0963566	0.115848	0.0893234	0.0913939	0.0798473	0.0945773	0.0683898	0.0748885	0.0683297	0.11282
Dip2b	0.714914	7.58088	0.106114	0.0641079	0.0716014	0.049828	0.0634517	0.0594146	0.0460579	0.0452665	0.0454633	0.044113	0.0772147
Nmb	0.886104	6.10898	0	0.0269178	0.0351847	0.0347307	0.0160232	0.0114146	0.00864275	0.0166093	0.0183389	0.0088718	0.0115132
Tmem181a	0.502423	10.7631	0.16316	0.172172	0.264923	0.259751	0.232518	0.164679	0.277875	0.204844	0.194138	0.199895	0.274035
Mcmbp	0.554314	9.75255	0.139298	0.108217	0.132638	0.117621	0.0767852	0.0858892	0.116401	0.0989657	0.0711614	0.0879715	0.10082
Dach1	0.952809	5.67311	0.013178	0.0314265	0.0306079	0.0187087	0.00625814	0.0274436	0.0315367	0.00836417	0.01947	0.00187554	0.0655205
Vamp3	0.427182	12.6526	0.257388	0.307042	0.263796	0.258319	0.230973	0.185364	0.241435	0.204296	0.16826	0.132197	0.168194
Sox18	0.343057	15.7133	0.773705	0.676224	0.615756	0.668014	0.509822	0.621142	0.564896	0.403907	0.374692	0.241736	0.289466
Ifitm1	1.49285	3.60409	0.0106626	0.00531782	0.0109122	0.00371219	0.0129242	0.00221845	0.00329188	0.00536198	0.00214468	0.000811044	0.00480858
Ing3	0.718997	7.46518	0.0465499	0.0572392	0.0590917	0.0419926	0.0633417	0.0332239	0.0494595	0.0347059	0.032959	0.0219724	0.0542647
Lrfn4	1.54105	3.48132	0	0.00208555	0.00677812	0.00421277	0.00263047	0.0041849	0.00263544	0.00318463	0.000797076	0.000664631	0
Tek	0.476657	11.1961	0.361453	0.200779	0.221226	0.237659	0.158866	0.0723586	0.130557	0.195362	0.129347	0.0792092	0.404745
Fat4	0.824549	6.47185	0.0398498	0.0566785	0.0473104	0.0456449	0.0335944	0.0204202	0.0227442	0.0275877	0.0163855	0.00746199	0.0259461
Bvht	0.445261	11.9743	0.120922	0.220504	0.255659	0.258853	0.202031	0.13238	0.186527	0.208342	0.168558	0.130286	0.302208
Zfp868	0.884641	6.02267	0.0200454	0.0329523	0.0350275	0.0248784	0.0254866	0.0304889	0.0202959	0.0147696	0.0184235	0.00915805	0.0402068
4930590J08Rik	1.92841	2.75874	0	0.00293026	0.00417207	0.000791039	0.00433785	0	0.00100182	0	0.000705721	0.00260917	0
S100a1	0.508724	10.4495	0.31792	0.220123	0.161427	0.154263	0.151643	0.0601994	0.0792188	0.124663	0.0959542	0.0670077	0.0878387
Siah1a	0.600778	8.81707	0.0342393	0.0909415	0.0997739	0.09178	0.0869358	0.0864175	0.0809888	0.0709425	0.0572913	0.0430212	0.136451
Tuba1b	0.319658	16.566	0.824388	0.773633	0.737272	0.524577	0.77772	0.58762	0.699014	0.615595	0.593747	0.449549	0.671069
Tigd3	1.8608	2.84496	0	0.00329788	0.00437432	0.00268152	0.000937015	0	0.00141124	0	0	0	0.00472889
Adamtsl4	1.86113	2.84146	0	0	0.00438216	0.00227596	0	0	0.00103606	0	0.00340846	0.00113644	0.0015881
P2ry10b	1.05328	5.00984	0.0457112	0.0151694	0.0197614	0.0140314	0.0146382	0.0299715	0.0116906	0.00769876	0.00474589	0	0
Gnai3	0.488831	10.7833	0.0858164	0.182912	0.172395	0.141066	0.134673	0.160592	0.147244	0.134675	0.120998	0.109039	0.16031
Zbtb4	0.638362	8.23574	0.0933052	0.0811247	0.0847953	0.0730253	0.0805862	0.0468631	0.0508724	0.0479637	0.0459422	0.0495314	0.0885559
Stk10	0.769283	6.82741	0.0469803	0.0414383	0.0461222	0.0414943	0.0309699	0.0206638	0.0324151	0.0238242	0.0283371	0.00876712	0.0276098
Kbtbd2	0.605453	8.66673	0.0888151	0.0768792	0.100347	0.0689854	0.0848246	0.0586118	0.0758809	0.0706389	0.0764664	0.0681007	0.0788115
Casc1	1.48855	3.52496	0	0.0047261	0.00791073	0.00109924	0.00371481	0	0.00323017	0.00615955	0.00617351	0.000474187	0
Ech1	0.368938	14.2119	0.291716	0.35507	0.376207	0.331023	0.357156	0.293322	0.290864	0.273395	0.356601	0.308984	0.382367
Mapre1	0.401	13.0707	0.255205	0.239879	0.314693	0.256432	0.366709	0.306908	0.318026	0.284597	0.240206	0.176712	0.315671
Rsrc2	0.386947	13.5266	0.280246	0.375913	0.392084	0.355972	0.362757	0.298389	0.390772	0.334504	0.30694	0.252594	0.326307
Etv5	0.921386	5.66877	0.0285044	0.0139874	0.0288354	0.0219483	0.00878811	0.0233604	0.0200124	0.0191041	0.0122528	0.0110902	0.00401214
Impact	0.670714	7.7874	0.107932	0.0723724	0.0771883	0.0643519	0.0572715	0.0292253	0.0498584	0.0573892	0.0411002	0.0319038	0.0467937
Lrrc17	2.43572	2.14252	0	0.000600289	0.00148989	0.000551114	0	0	0	0	0.00036605	0	0
Cryba4	2.26793	2.29817	0	0	0.00372126	0.0029023	0	0	0	0	0	0	0
Ski	0.638926	8.15548	0.0982686	0.0507814	0.089705	0.0757914	0.0732273	0.051679	0.0462173	0.0529461	0.0536731	0.0520457	0.130797
Rbmxl2	2.25111	2.31076	0	0.00266827	0.00237589	0	0	0	0	0.00103766	0.000784494	0	0
Ttc25	2.0543	2.50525	0	0	0.00334662	0.0012605	0	0	0.000783116	0.000840398	0.000477095	0.00217708	0
Ncoa3	0.608242	8.44204	0.0877222	0.0964876	0.10629	0.0815503	0.0729628	0.0631608	0.0834103	0.0773761	0.0705552	0.0674879	0.0848148
Add3	0.684778	7.49261	0.0411981	0.0458393	0.0666812	0.070002	0.0386766	0.0373223	0.0292169	0.0357431	0.0256201	0.0393567	0.0729959
Bmpr2	0.456706	11.2258	0.263547	0.200729	0.248544	0.273291	0.216428	0.113995	0.140596	0.186637	0.174959	0.139323	0.37176
Asap1	0.480242	10.6711	0.102915	0.146983	0.190396	0.201979	0.200509	0.196225	0.223426	0.13659	0.0839987	0.0514159	0.160599
Abcc4	0.953643	5.37101	0.00721617	0.020835	0.0239725	0.0205159	0.0176415	0.00765877	0.0108035	0.010929	0.0134775	0.00535864	0.0231302
Furin	0.645526	7.9215	0.156785	0.0833827	0.0893089	0.0657577	0.0694034	0.0613272	0.0637165	0.0505289	0.0547665	0.0543563	0.125356
Nlrp10	1.34094	3.80119	0	0.00359951	0.010336	0.00709513	0.00593715	0	0.00554904	0.00368408	0.00131051	0.00155276	0.00401214
Tspan13	0.304671	16.6492	0.61778	0.794163	0.672301	0.583554	0.463854	0.740868	0.755756	0.500056	0.536939	0.447922	0.668256
Rasal2	0.564857	8.973	0.0145926	0.0698815	0.120163	0.118654	0.0992137	0.0645273	0.0893243	0.089663	0.0862766	0.0583232	0.0650977
Kin	0.660533	7.65122	0.10829	0.0568684	0.0745761	0.0515618	0.0799934	0.0451664	0.0597516	0.0512408	0.0547401	0.0319941	0.0537464
Pura	0.492667	10.2021	0.143617	0.15941	0.169501	0.168759	0.132247	0.110144	0.100796	0.123108	0.117705	0.109622	0.149917
Rccd1	0.968558	5.16831	0.0477926	0.0239722	0.0253232	0.0200744	0.0138746	0.0155404	0.00466292	0.015974	0.00847416	0.0079242	0.0110855
A630072M18Rik	0.692139	7.21909	0.0252215	0.0392238	0.0759147	0.0639686	0.0539451	0.0349385	0.0915078	0.0358641	0.0377914	0.0258594	0.036446
Chst15	0.535215	9.31102	0	0.0489614	0.148302	0.152234	0.128667	0.0931635	0.105406	0.0951022	0.111265	0.0809772	0.119887
Pgrmc1	0.424792	11.6933	0.316144	0.267989	0.232483	0.213813	0.20377	0.154791	0.178723	0.166569	0.158786	0.116305	0.274973
Nsun6	0.74381	6.66703	0.0784604	0.0706171	0.0578074	0.0416923	0.0765784	0.0244373	0.0393943	0.0397537	0.0311791	0.0247408	0.0241521
Fam76a	0.588593	8.41655	0.0710848	0.0994781	0.0955548	0.0792593	0.0934788	0.0489605	0.0672299	0.0824827	0.0615487	0.0348257	0.0748833
Rtl8b	0.387573	12.7776	0.290695	0.295916	0.408895	0.44177	0.38151	0.226382	0.30774	0.388016	0.270795	0.104342	0.280795
Inpp1	0.575157	8.598	0.105361	0.13252	0.109005	0.096202	0.128748	0.0831416	0.0784414	0.0813736	0.0580158	0.0441435	0.0704441
Mxd4	0.416859	11.8588	0.311558	0.330301	0.292771	0.302483	0.193156	0.31391	0.268794	0.157625	0.18261	0.123257	0.228588
Hcar1	1.16841	4.22831	0.00401662	0.0224007	0.0160168	0.0129248	0.0118661	0	0.00354035	0.00597181	0.00092716	0.000657584	0.00631529
Slc44a2	0.631843	7.80344	0.0842765	0.125579	0.0879526	0.0882495	0.0678417	0.0133667	0.0475695	0.0406208	0.0436718	0.0146977	0.0644787
Cmtm7	0.696318	7.0794	0.0384002	0.0544812	0.0588968	0.0461315	0.0272723	0.0661539	0.051246	0.0336109	0.0317156	0.0262958	0
Rtp3	0.978573	5.01681	0.0144876	0.0242585	0.0264805	0.024026	0.0261501	0	0.0105023	0.0103298	0.00778223	0.00262729	0.0201007
Sapcd1	1.5463	3.17101	0	0.00234628	0.00667423	0.00194988	0.00221156	0	0.000743625	0.0067486	0.00309742	0.00200759	0
Epas1	0.321462	15.2469	0.971967	0.836576	0.705352	0.816835	0.634325	0.25064	0.387892	0.511953	0.537443	0.387097	0.71443
Txlnb	1.78483	2.74536	0	0.00110225	0.00444588	0.000644565	0	0.00587147	0.00291043	0.00152315	0.000297076	0	0.0062404
Lzts1	1.23679	3.9522	0	0.00378447	0.0117055	0.00595944	0.00549747	0.0037009	0.00700055	0.00602597	0.00768718	0.00133299	0.00533882
Sh3bgrl2	0.643571	7.59092	0	0.0584454	0.0794256	0.0550937	0.0382575	0.0933005	0.0777381	0.0814734	0.0432189	0.0322915	0.059975
Sun1	0.744078	6.55883	0.0814317	0.0644637	0.0520845	0.0426339	0.0594141	0.0221316	0.0253696	0.0285866	0.0198782	0.0109444	0.0683235
Arntl	0.672925	7.24078	0.0854769	0.038032	0.0691071	0.0678119	0.0524052	0.0225931	0.0440009	0.0530336	0.0375504	0.020076	0.00985456
Tspan18	0.557426	8.68547	0.021903	0.0782308	0.127775	0.13815	0.075112	0.143392	0.154	0.11675	0.0552173	0.0446911	0.0571547
Pcdhga12	0.807187	5.9961	0.0345373	0.0227386	0.0418128	0.029569	0.01904	0.0407218	0.0382051	0.0171445	0.0291153	0.0187647	0.0348027
Bdkrb2	0.996779	4.8394	0	0.0144769	0.0272934	0.0188442	0.0179876	0.00119782	0.01761	0.0331591	0.00592707	0.0049768	0
Wnt4	1.09966	4.36762	0.00744528	0.00304972	0.0189377	0.00634508	0.0285711	0.00872347	0.0156867	0.0101066	0.00651085	0.0059652	0.0366927
Serpine2	0.560064	8.57248	0.0541066	0.126781	0.157452	0.239185	0.226296	0.0114422	0.0338075	0.0830106	0.0160379	0.00393645	0.0165113
Ing5	0.759313	6.3037	0.0456652	0.0267012	0.0500043	0.0249026	0.0310567	0.00912947	0.028508	0.0421468	0.0414656	0.0293056	0.0555014
Spaca6	0.877902	5.44017	0.0396069	0.0218208	0.0326238	0.021284	0.0241899	0.0181154	0.01909	0.01788	0.023324	0.0212225	0
Osbpl11	0.87067	5.48006	0.00740483	0.0214508	0.0314057	0.0237224	0.0275632	0.0105284	0.0216314	0.0132212	0.012683	0.0126386	0.0265344
Tmigd1	1.02111	4.66645	0	0.0133175	0.0217614	0.0216562	0.0148705	0	0.00620467	0.00983254	0.00530069	0.00572685	0
Galnt18	0.554197	8.58913	0.162128	0.117414	0.117021	0.110045	0.105107	0.113488	0.126022	0.0761014	0.0423334	0.0288902	0.129809
Map3k1	0.570518	8.3313	0.111175	0.112886	0.108241	0.0991552	0.0875888	0.0392651	0.050489	0.071435	0.0718156	0.0689177	0.0597948
Foxp1	0.37336	12.7202	0.684057	0.576147	0.409426	0.392454	0.382668	0.146492	0.215628	0.288489	0.343438	0.292181	0.693281
Trim69	1.6322	2.89699	0	0.0053376	0.00533667	0.00258172	0.0021423	0	0.000992132	0.00355077	0.00135002	0.00176033	0.00465782
Hoxa5	0.662542	7.1271	0.0553176	0.0839493	0.076034	0.0546973	0.048019	0.0407381	0.0456935	0.034648	0.0565694	0.0525888	0.0487716
Dusp2	0.780035	6.04505	0.0659574	0.0452338	0.0673968	0.0141375	0.0366385	0.0135017	0.0242327	0.0498702	0.0585815	0.0381741	0.333224
Cd36	0.600477	7.85203	0.534657	0.630245	0.262601	0.174778	0.176007	0.0541787	0.118184	0.0353631	0.0927601	0.026501	0.716723
Adgrl4	0.331959	14.1797	0.247017	0.235943	0.493063	0.528717	0.392627	0.535937	0.489064	0.491686	0.336537	0.192262	0.245506
Mpv17l	0.761717	6.1771	0.00401662	0.0274561	0.053123	0.0345347	0.0362422	0.0238905	0.034911	0.0391697	0.0394999	0.0373977	0.0303593
Kifc3	0.767447	6.12974	0.0594861	0.0459223	0.0423319	0.0379843	0.0407483	0.013886	0.0213148	0.0204579	0.0205925	0.00647826	0
March7	0.500352	9.36871	0.151331	0.103163	0.160413	0.129333	0.152291	0.0917186	0.134964	0.129295	0.153722	0.131048	0.191194
Tusc3	0.513968	9.03251	0.0659686	0.102375	0.133048	0.113079	0.123003	0.135211	0.114277	0.102935	0.0904772	0.0656728	0.115662
Fam53c	0.861134	5.38683	0.0416523	0.0301652	0.0311019	0.0151634	0.00830695	0.0104626	0.0212059	0.0196553	0.017439	0.0214537	0.0417422
Npr2	1.09889	4.21755	0.0136023	0.00485419	0.0179106	0.0154511	0.00514811	0.00531064	0.0115708	0.00577404	0.00349989	0.00312563	0.0484377
Hspb8	0.855693	5.41529	0.01619	0.00959466	0.0317963	0.0193025	0.0391345	0.0409196	0.0435268	0.0262506	0.0126147	0.00189978	0.0159892
Sort1	1.12002	4.12466	0	0.0100608	0.0140169	0.0136804	0.00391054	0.00432428	0.00601067	0.00215147	0.00949941	0.00196138	0
Sspn	1.20276	3.8345	0.00740483	0.00284289	0.0111262	0.00707572	0.0049595	0.00266468	0.0054521	0.00382639	0.00446226	0.0010502	0.0305687
Dusp16	0.919907	4.99543	0.0146039	0.0330492	0.0259694	0.0141045	0.0152682	0.0336791	0.0271345	0.00791628	0.0130486	0.00278075	0.0165545
Abca7	1.05295	4.36116	0.00325773	0.0144286	0.0187488	0.0166756	0.000937015	0.012481	0.00584602	0.0122794	0.00359918	0.00609286	0.00544878
Zrsr1	0.771428	5.936	0.0205367	0.0355248	0.0495272	0.037631	0.0338136	0.0308649	0.032752	0.02096	0.0409956	0.0300319	0.0211974
Kmt2c	0.597775	7.62638	0.0751322	0.0702506	0.0912775	0.0767989	0.0908599	0.0532302	0.0450616	0.0690545	0.0649023	0.0558276	0.0911875
Slc43a3	0.417953	10.9043	0.217278	0.210605	0.260712	0.266848	0.242544	0.0942269	0.137515	0.238256	0.198987	0.0805552	0.408538
Mboat1	0.980266	4.64781	0	0.0121289	0.0196409	0.0168308	0.0223384	0.0043751	0.00345535	0.019402	0.00894837	0.00444432	0
Opa3	0.682915	6.66742	0.0386393	0.0311085	0.0643993	0.0354012	0.0489165	0.0382797	0.0647495	0.0428937	0.040742	0.0360034	0.0540226
Pcbp3	0.807219	5.63746	0.00863398	0.0161584	0.0378543	0.0426003	0.0321555	0.0166373	0.0183164	0.0303437	0.0105186	0.00548586	0.0174125
Rab3a	0.76038	5.96349	0.0184551	0.0283668	0.0408928	0.0339547	0.0295122	0.0131345	0.0271624	0.0157125	0.0257619	0.020574	0.0194871
Ddit4l	2.13738	2.08237	0	0	0.00213726	0	0	0.00250066	0.00124316	0.000609128	0.00172803	0	0
Dot1l	0.783395	5.6741	0.021109	0.0315697	0.04419	0.0214065	0.0348137	0.0509681	0.0305964	0.0304399	0.0317971	0.0256746	0.0140063
Tmbim1	0.508081	8.74542	0.226912	0.166393	0.134065	0.126906	0.0940888	0.108402	0.0875319	0.0949913	0.0732632	0.0673612	0.137058
Tnrc6c	0.438947	10.0995	0.339836	0.217233	0.238035	0.25041	0.154989	0.121903	0.154236	0.185604	0.195913	0.143482	0.26245
Zbtb11	0.703056	6.30501	0.0404811	0.0201406	0.0581665	0.0290456	0.0130689	0.0327283	0.0235812	0.0522972	0.0593523	0.0438088	0.0487109
Mfhas1	0.651726	6.79665	0.0467891	0.0811222	0.0650689	0.0564307	0.0313507	0.0409266	0.0376414	0.0302385	0.0339021	0.0435372	0.015834
Tnxb	1.92769	2.29599	0.0251305	0	0.00248674	0.00173434	0	0	0.000595403	0	0	0	0.00905883
Sorbs3	0.633987	6.93984	0.031021	0.0633038	0.0682707	0.0633932	0.0598495	0.0634704	0.035583	0.0376749	0.0329752	0.0253448	0.0405192
Hey2	1.43333	3.06307	0.0368001	0.00769754	0.00602307	0.00317338	0.00334636	0.00140246	0.00200055	0.000685241	0.000578991	0	0
Tspan9	0.455065	9.6378	0.107899	0.141122	0.199793	0.201173	0.15868	0.179856	0.17736	0.161207	0.138233	0.0782567	0.198762
Tgfb1	0.365807	11.9747	0.175389	0.284085	0.37474	0.319537	0.317668	0.384158	0.382325	0.316927	0.332684	0.255633	0.244565
Lzts2	0.515382	8.46587	0.202915	0.185538	0.120657	0.118963	0.102935	0.0628026	0.101252	0.0860124	0.0563254	0.0370936	0.0866496
Pcx	1.32589	3.28401	0.0227031	0.00515771	0.00845022	0.00316091	0.00964919	0.00366831	0.00363766	0.00229096	0.00245445	0.00112956	0
Klhl6	0.701528	6.20229	0.0485542	0.0369062	0.047641	0.0466414	0.0394753	0.0227863	0.0309762	0.0216302	0.0270602	0.020945	0.0262948
Vat1	0.394198	10.9879	0.148883	0.13704	0.263085	0.225094	0.132748	0.202503	0.21766	0.214005	0.246774	0.219312	0.233755
Myct1	0.34548	12.5288	0.328646	0.376754	0.419991	0.443193	0.284628	0.331844	0.399666	0.304158	0.317027	0.257258	0.476721
Lrrc8a	0.370532	11.633	0.504191	0.374617	0.457769	0.405644	0.39278	0.365143	0.419882	0.386516	0.373454	0.375008	0.525397
Arhgef1	0.409408	10.4973	0.202022	0.290996	0.245041	0.230337	0.247278	0.189654	0.196633	0.186934	0.161557	0.114533	0.162743
Pde10a	1.06669	4.02031	0	0.00783321	0.0151226	0.0132958	0.00953982	0.00385557	0.00805452	0.00460807	0.00503326	0.00261149	0.0120566
Nptx1	1.85831	2.30523	0	0.00130054	0.0028973	0.00131677	0.0047927	0.00250066	0	0.00296783	0	0.00159161	0
4430402I18Rik	1.31106	3.26552	0	0.0054253	0.00873156	0.00458503	0.00898542	0.00374716	0.01346	0	0.00319306	0.00164664	0.00680175
Tollip	0.672495	6.35117	0.0523337	0.0396043	0.0585735	0.0476134	0.0558652	0.0426127	0.0418772	0.0295656	0.0372922	0.0327334	0.0471937
Rabgef1	0.839359	5.07181	0.023859	0.0217894	0.0323197	0.0139828	0.0321173	0.0249404	0.0260626	0.0179451	0.0157563	0.016979	0.00905816
Vwa3a	1.72853	2.45742	0.0182405	0	0.00333335	0.00237935	0	0	0.00153353	0	0.00102172	0	0
Fam20a	0.963797	4.39378	0.079058	0.0541153	0.0205769	0.0213565	0.0111969	0.00163289	0	0.00138899	0.00280771	0.00351573	0.0307364
Zbtb2	0.856029	4.94271	0	0.0302028	0.0270142	0.0168044	0.0203719	0.00596615	0.0119549	0.0152975	0.0184557	0.0190453	0.0112531
Zfp948	0.734169	5.75813	0.0127787	0.032446	0.0459258	0.0290035	0.0475457	0.00989476	0.0456763	0.0374948	0.027723	0.0152223	0.0719548
Sft2d1	0.497368	8.48998	0.0585871	0.0802911	0.0764245	0.0901161	0.0647958	0.112046	0.038182	0.0272703	0.0285948	0.011909	0.0434465
Sf3b1	0.339023	12.4288	0.361284	0.384241	0.369119	0.337279	0.352113	0.339866	0.329153	0.351173	0.323614	0.248467	0.275056
Lysmd3	0.5275	7.97551	0.0482717	0.0946929	0.115893	0.0828936	0.0951241	0.0717295	0.0799288	0.115075	0.0864946	0.0989711	0.19903
Zfp334	1.40672	2.9881	0.00775758	0.000477308	0.00671932	0.00513805	0.00552532	0.00191011	0.0039682	0.00122291	0.000253313	0	0
Clk4	0.484734	8.64083	0.125561	0.15423	0.137793	0.100579	0.11357	0.104978	0.0973051	0.122925	0.113616	0.0944346	0.127864
Ddx3x	0.334387	12.474	0.38949	0.390196	0.4854	0.353123	0.284842	0.300662	0.326235	0.479717	0.529807	0.634519	0.676103
Tspan8	0.514629	8.08616	0.257507	0.253435	0.215947	0.229191	0.151968	0.0988493	0.153146	0.223553	0.06871	0.0320801	0.010297
Tug1	0.530068	7.83727	0.0963691	0.113903	0.1191	0.0850479	0.0949035	0.0816025	0.0939738	0.0918784	0.0875085	0.0995043	0.108545
Dbndd2	0.861801	4.80821	0.0400628	0.0380623	0.0291117	0.0225139	0.0104464	0.0210819	0.0129436	0.00654357	0.0118275	0.00180759	0.0311511
Cmip	0.482624	8.51185	0.365077	0.187894	0.144127	0.128075	0.11787	0.0381425	0.0621608	0.119344	0.102669	0.0544517	0.168792
Mmd	0.487408	8.41741	0.0660738	0.0620028	0.14023	0.130634	0.105465	0.193623	0.14514	0.117071	0.0674671	0.0613407	0.0197
Mndal	0.330272	12.3857	0.330978	0.643362	0.782937	0.803682	1.61501	0.490806	0.669253	0.690013	0.437696	0.285367	0.366238
Fzd4	0.491569	8.31682	0.153603	0.0993065	0.12857	0.124404	0.108816	0.088254	0.08747	0.0793151	0.105646	0.0666973	0.148547
Trib1	0.513954	7.94995	0.128445	0.057297	0.150815	0.0782124	0.117455	0.128952	0.202211	0.128002	0.14049	0.104265	0.170537
E130308A19Rik	1.1466	3.55856	0	0.000589501	0.011133	0.00570426	0.0103782	0.00640023	0.00319853	0.00558545	0.00601937	0.00372915	0
Epn2	0.592829	6.86623	0.0884856	0.0732401	0.0875368	0.0653994	0.054698	0.0916694	0.0845559	0.0396253	0.0517988	0.0476188	0.088293
Senp2	0.556757	7.28484	0.0451562	0.0954818	0.0945946	0.0682039	0.0819146	0.03599	0.0801537	0.0688084	0.0711765	0.0393744	0.113662
Tspan5	0.522057	7.75394	0	0.127718	0.122638	0.115652	0.124138	0.0553196	0.0736549	0.0789945	0.0839854	0.0475199	0.249059
Sipa1l2	0.749521	5.39123	0.0361949	0.0709741	0.047305	0.0509329	0.046225	0.0729396	0.0306685	0.0110389	0.00364464	0.00201073	0.00427355
Inka2	1.66725	2.42214	0	0.00315557	0.00562692	0.00314109	0	0	0.00138794	0.000840882	0.00173033	0.00249632	0
Hs6st1	0.988411	4.07992	0.00721617	0.0110724	0.0184693	0.0115433	0.00235349	0.0239366	0.00950841	0.00545567	0.00865288	0.0078332	0.0152224
Eva1b	0.319699	12.6021	0.243541	0.326386	0.481721	0.519645	0.422345	0.451871	0.459486	0.472587	0.328391	0.308519	0.265099
Hipk2	0.898134	4.48167	0.0112476	0.00754636	0.0224328	0.0169029	0.00798218	0.00690789	0.014319	0.0100534	0.0150931	0.0211253	0.0093926
Syne3	1.46581	2.74404	0	0.00148053	0.00609537	0.00438333	0	0.00363653	0.00437675	0.00288419	0.000344275	0	0
Snai2	0.757604	5.28731	0.0111972	0.0361308	0.0421051	0.0359169	0.0500993	0.0227618	0.0194815	0.0274388	0.0145966	0.0143546	0.0367264
Stxbp2	0.917727	4.35936	0.0159793	0.0476859	0.0487285	0.0300578	0.0336136	0.00889392	0.0274162	0.0475407	0.0260809	0.0365548	0.0294527
Otud1	0.769865	5.19272	0.0776828	0.0484684	0.0376344	0.0225379	0.0190146	0.0241133	0.0254911	0.0228152	0.0141004	0.011201	0.023426
Jag2	0.581817	6.85286	0.250526	0.196297	0.104742	0.11374	0.0733177	0.0617547	0.0906011	0.0435354	0.0212823	0.0176186	0.0458123
Tfrc	1.15834	3.44136	0	0.0091546	0.0111929	0.00129259	0.0012582	0.00428882	0.0123335	0.0120577	0.00561365	0.00772602	0
Arhgef15	0.411628	9.64002	0.210209	0.19642	0.22273	0.252204	0.197412	0.149814	0.194969	0.137474	0.138075	0.099746	0.214812
Chac1	1.44124	2.75038	0	0	0.00527619	0.00280213	0.00510508	0.00194758	0.00815923	0.00377951	0.00133073	0.000728847	0
Acsf2	0.718195	5.5187	0.0145352	0.0265303	0.0463712	0.0479979	0.0225194	0.0239924	0.0291005	0.0350858	0.0266457	0.0192535	0.0253888
Cdipt	0.373658	10.5891	0.0987486	0.196336	0.327477	0.292814	0.238727	0.295044	0.335162	0.315231	0.284263	0.19846	0.267572
Phlpp2	0.988566	3.99853	0	0.0258647	0.0181268	0.0118221	0.0180754	0.0103809	0.00597425	0.0102683	0.0111557	0.00582796	0.00947802
2700038G22Rik	0.729259	5.41571	0.01831	0.019156	0.0415642	0.0200541	0.0313104	0.0236737	0.0310302	0.0300299	0.0352894	0.0389094	0.029317
Csf1	0.688374	5.7185	0.0382787	0.0580451	0.0482046	0.0410378	0.0944071	0.0274493	0.0168047	0.0209371	0.0296624	0.00240883	0.0388326
Msl3l2	0.927869	4.24215	0.0208185	0.0229957	0.0205549	0.0124897	0.0210516	0.0013594	0.0107314	0.0107113	0.0113769	0.00718377	0.0108841
Tns2	0.550484	7.14315	0.147828	0.103097	0.0945841	0.10607	0.0817733	0.0362845	0.0661905	0.0471579	0.0414778	0.0361167	0.0840934
Gna11	0.433225	9.05983	0.294108	0.220218	0.183634	0.193167	0.191665	0.154852	0.146088	0.110188	0.107741	0.0964605	0.127649
Mast4	0.362461	10.8208	0.880045	0.703167	0.454489	0.399181	0.453436	0.52985	0.560748	0.406621	0.24027	0.167607	0.214549
Dennd5b	0.527671	7.43	0.101617	0.141712	0.132632	0.113287	0.10983	0.0794354	0.113803	0.0783839	0.0833908	0.0550303	0.199407
Soga1	1.0333	3.7179	0.0342199	0.00196712	0.0151728	0.0149301	0.0196128	0.0017632	0.00731036	0.00672205	0.00323525	0.00271776	0.00654024
Apbb2	0.346284	11.0915	0.48166	0.359034	0.345338	0.376018	0.360025	0.3048	0.370501	0.272621	0.202115	0.12379	0.165204
Tuba4a	0.895012	4.27592	0	0.0264158	0.0231945	0.0104784	0.020623	0.0045115	0.0125195	0.0134059	0.0151116	0.0119659	0.0242712
Spata7	0.902659	4.21263	0.0268817	0.0583207	0.0830864	0.0552914	0.0784537	0.0367037	0.0595508	0.0543637	0.0497662	0.0608239	0.0247336
Ppm1n	1.01339	3.7426	0	0.0149903	0.0210057	0.010458	0.0116467	0.00139016	0.0075818	0.0267356	0.0133998	0.00821579	0
Anapc15	0.664216	5.70264	0.0154663	0.0228627	0.0534137	0.0257547	0.033545	0.0645701	0.0489002	0.0520546	0.040645	0.0285026	0.0229083
Cdk11b	0.468254	8.08222	0.114706	0.134176	0.166733	0.134967	0.139052	0.142338	0.124487	0.133857	0.129831	0.103096	0.154979
Sorbs2	0.385625	9.81344	0.385552	0.394215	0.328877	0.361266	0.249828	0.203617	0.221129	0.251253	0.211861	0.156452	0.405903
Cdkn1b	0.57247	6.5883	0.0937961	0.0854336	0.0923399	0.0751007	0.0683472	0.0506598	0.0567344	0.0491313	0.0804361	0.059437	0.0652965
Rxra	0.721194	5.22924	0.0568095	0.0107534	0.0401919	0.0372397	0.0123433	0.0245897	0.019323	0.0211194	0.0206591	0.0213388	0.0422337
Chka	0.522032	7.22048	0.0925266	0.0806773	0.140328	0.0661367	0.110215	0.0649116	0.0961137	0.117455	0.144356	0.201812	0.0725451
Vezf1	0.515793	7.29137	0.0638468	0.106944	0.111178	0.0931956	0.0830873	0.0875157	0.0843922	0.0912495	0.0806107	0.0595199	0.134602
Zcchc14	0.697377	5.38525	0.120126	0.048309	0.0444879	0.0330105	0.0159069	0.0376751	0.0289555	0.0232555	0.0298844	0.019336	0.0625132
Yrdc	0.459918	8.16357	0.0317399	0.128544	0.141895	0.0904046	0.128704	0.112843	0.138682	0.121786	0.135154	0.129941	0.0111785
Zfp184	1.67797	2.23753	0	0.00256019	0.00398858	0.0005718	0	0.00368076	0.000721258	0.00184321	0.00332945	0.00128675	0
Spata13	0.623151	6.02221	0.0462892	0.0570309	0.0730986	0.0663524	0.0641782	0.122638	0.115146	0.0356388	0.0191762	0.0134163	0.0277564
Rasgrp2	0.686949	5.45329	0.140746	0.0605709	0.0511135	0.0318411	0.0198527	0.15239	0.0660564	0.00682234	0.012548	0.0093062	0.0047894
Zfp800	0.637444	5.86902	0.0479541	0.0446798	0.0611523	0.0434652	0.0521725	0.0318472	0.0416102	0.0344579	0.0374585	0.0482608	0.048327
Acer2	0.718131	5.20685	0.13739	0.0608491	0.049802	0.0518415	0.0599627	0.00844057	0.0109914	0.017971	0.00982517	0.0035135	0.165141
Sipa1	0.492071	7.59241	0.113721	0.11562	0.12927	0.106603	0.138793	0.243726	0.21573	0.0700895	0.0410831	0.0139618	0.0270641
Wasf2	0.344108	10.8171	0.299542	0.360222	0.373129	0.376423	0.352181	0.376806	0.398548	0.297277	0.25425	0.191031	0.284675
Cit	0.533827	6.96464	0.136112	0.121709	0.121395	0.114059	0.100516	0.0439091	0.0812358	0.14852	0.0690583	0.0575309	0.0669271
Trmt9b	1.24206	2.99168	0	0.000999753	0.00787098	0.0061301	0.0031176	0.00260494	0.00422663	0.00158476	0.00647274	0.00466285	0.00502408
Lmo4	0.526338	7.05177	0.143175	0.108747	0.118108	0.0777223	0.0813163	0.0752467	0.120177	0.097878	0.0832762	0.072195	0.162785
Ebf1	0.300099	12.3219	0.953233	1.19398	0.773493	0.790324	0.522248	0.371358	0.625436	0.637368	0.54022	0.405817	0.948676
Chst11	0.734813	5.03091	0.0219373	0.0207358	0.0365088	0.0255271	0.0189311	0.0396747	0.0384346	0.0247753	0.0241017	0.0147726	0.0132386
Bptf	0.45154	8.16702	0.142687	0.126538	0.170644	0.148368	0.133934	0.0932861	0.146906	0.156139	0.136416	0.109746	0.210976
Syt11	0.989037	3.72765	0.0841892	0.0248067	0.0169089	0.0101718	0.00648008	0.00692464	0.00436419	0.00482075	0.00612399	0.00229882	0.00951031
Bicc1	1.18755	3.10166	0	0.00552466	0.0110064	0.00748361	0.00987524	0.00930422	0.0037451	0.00115901	0.00131405	0.00179586	0
Nkrf	1.10062	3.33603	0	0.0057033	0.0121795	0.00616917	0.00941179	0.00669675	0.00515007	0.0091984	0.00635378	0.00291349	0.0083527
Cds2	0.449562	8.15801	0.134387	0.130132	0.165262	0.169442	0.103236	0.104127	0.0925578	0.113165	0.142302	0.0965104	0.202909
Tmem255b	0.592655	6.18775	0.196038	0.123865	0.067141	0.0579713	0.0695464	0.00411683	0.0111872	0.0506122	0.0291645	0.0115519	0.167628
Slc16a1	0.701709	5.21373	0.0169635	0.0128027	0.0448466	0.024113	0.0274222	0.0154153	0.0198719	0.0220586	0.0481211	0.0527176	0.00384721
Arhgef3	0.618902	5.89374	0.0443416	0.0679639	0.0586237	0.0570985	0.0335971	0.0295398	0.0408254	0.0236197	0.0304191	0.0168401	0.042197
Pkd2	0.586638	6.18876	0.010345	0.0718095	0.129606	0.129582	0.0690979	0.0871403	0.13681	0.0907945	0.0968198	0.0636655	0.0970671
Inpp4a	0.508704	7.13589	0.106359	0.0936845	0.117219	0.116077	0.0975304	0.0880943	0.0784001	0.101089	0.0682608	0.0436996	0.0980783
Timeless	0.665631	5.44692	0.0298923	0.0640846	0.0502146	0.0498688	0.0659653	0.0142717	0.0395623	0.0313293	0.0166149	0.0174626	0.031772
Corin	1.73634	2.07954	0	0.00171663	0.00357321	0.00104298	0.00976029	0	0	0.000975682	0.000391064	0.00082761	0
Msmp	0.881505	4.0895	0	0.00670926	0.0298049	0.0109564	0.0107474	0.06297	0.0808299	0.00103386	0.00272586	0.00213602	0.0043418
Zfp366	0.547576	6.57265	0.0258398	0.0668087	0.0961888	0.109909	0.0776337	0.0428892	0.0583964	0.0823575	0.0470398	0.0353561	0.0548482
Rnf167	0.422661	8.49303	0.140995	0.193827	0.173665	0.132352	0.162165	0.0912492	0.144996	0.168265	0.124155	0.120818	0.123838
Palmd	0.40145	8.94157	0.368513	0.271782	0.245417	0.257995	0.231687	0.210971	0.267979	0.188464	0.134777	0.0584511	0.333558
Sat1	0.322235	11.133	1.24358	1.15538	0.736784	0.612377	0.731001	0.583887	0.657476	0.55157	0.33765	0.255051	0.667082
Map1a	1.58672	2.25571	0.00740483	0.00852303	0.0042373	0.0019237	0	0	0.00204556	0	0	0	0
Csrnp2	1.23638	2.89478	0.0248942	0.0028008	0.00915729	0.00196123	0	0.00501473	0.00895802	0.00630383	0.00506978	0.00246394	0
Hes1	0.38524	9.25304	0.625111	0.66419	0.587828	0.525	0.539323	0.672423	0.826095	0.328049	0.233668	0.182772	0.249859
Eogt	0.528888	6.72984	0.24859	0.203987	0.0926929	0.0839557	0.088769	0.0762079	0.0784261	0.0469382	0.0320995	0.0150527	0.0464945
Ing2	0.57373	6.13962	0.127655	0.12201	0.0792005	0.050568	0.045479	0.0301737	0.0427325	0.0557756	0.0592276	0.0451735	0.0622495
Scgb3a1	0.853376	4.12674	0.0101085	0.0105272	0.0631002	0.0777899	0.101521	0.00598016	0.00838097	0.0261161	0.034463	0.0014293	0.0355441
Ubap2l	0.413136	8.52104	0.176605	0.151909	0.216033	0.161604	0.157724	0.189469	0.181619	0.191265	0.189376	0.18052	0.196023
Unc93b1	0.457893	7.64372	0.0598163	0.123577	0.135925	0.146477	0.169293	0.12124	0.121754	0.117716	0.0619504	0.0375699	0.0565398
Zmym5	0.471951	7.38834	0.0957312	0.124652	0.132629	0.116942	0.13179	0.122219	0.110914	0.0875982	0.0967951	0.0882788	0.104787
Shank3	0.777305	4.47453	0.023522	0.00383363	0.0337086	0.0288828	0.0140462	0.0138296	0.0225459	0.0250084	0.0225405	0.0153536	0.0238729
Nos1ap	0.73137	4.73831	0.0215929	0.0138633	0.0440389	0.0297235	0.0188344	0.0202935	0.0418255	0.0280373	0.0307952	0.0188098	0.019408
Syf2	0.348271	9.94382	0.386169	0.399862	0.290006	0.264734	0.283647	0.206971	0.25548	0.257785	0.207396	0.160728	0.260675
Dnmt3b	0.979712	3.53056	0.0169635	0.004134	0.0162362	0.0149278	0.0304671	0.0124765	0.00392402	0.00992033	0.00181346	0.0025034	0.0291644
Nf1	0.661443	5.22918	0.0409244	0.0270701	0.0515547	0.0427483	0.035124	0.0352077	0.0390537	0.0427424	0.0378729	0.0247046	0.0336372
Rarres2	1.49575	2.30097	0.0192364	0.00265021	0.00608612	0.00194661	0.0106071	0	0.00189143	0.00138963	0.00154432	0	0.00592989
Mprip	0.42888	8.02388	0.103215	0.118797	0.17211	0.172359	0.102693	0.0818636	0.140286	0.119492	0.143077	0.118566	0.139615
Ankrd33b	0.642106	5.35909	0.0490818	0.121184	0.0527168	0.0518983	0.0785458	0.00265038	0.0102699	0.0234207	0.0196439	0.0102716	0.00975546
Dgkz	0.487949	7.03871	0.064275	0.0702248	0.12082	0.130224	0.0615583	0.114087	0.104669	0.0867715	0.080936	0.0706106	0.0710483
Tcf7l1	0.621225	5.52221	0.0183121	0.0382542	0.0630017	0.065691	0.0322709	0.0101452	0.0302714	0.0443699	0.0447442	0.0315458	0.110288
Ctnnbip1	0.380509	9.0042	0.126198	0.205598	0.267589	0.25323	0.244802	0.462112	0.363754	0.19245	0.153373	0.0825771	0.166688
Cdc42ep4	0.512733	6.66328	0.0592034	0.0803998	0.0986554	0.0630955	0.0905118	0.0167731	0.0343358	0.0985971	0.0982955	0.0684936	0.122647
Pramef8	0.721167	4.71071	0.0103963	0.0349497	0.0363128	0.0220296	0.0216616	0.0159897	0.0332689	0.0274695	0.0247381	0.0186809	0.0481699
Foxd2	1.58575	2.1422	0	0	0.00438499	0.00190711	0	0.00579894	0.00466831	0.000384746	0.000972147	0	0
Ndel1	0.494656	6.85914	0.176288	0.125364	0.108578	0.0936449	0.127197	0.0763649	0.106366	0.0732576	0.0728517	0.0587729	0.105825
Rab26os	0.642232	5.28109	0.0149822	0.0426665	0.0561259	0.0277662	0.0407653	0.0389346	0.05553	0.0599365	0.0369228	0.0469104	0.0405085
Acyp2	0.475669	7.10625	0.0530502	0.0738363	0.090387	0.0878053	0.0753802	0.0714221	0.0747262	0.0838044	0.0627645	0.0664602	0.0657873
Fbxo30	0.642534	5.25296	0.0321872	0.0437053	0.0523374	0.0284651	0.0333297	0.0271631	0.0445544	0.0402401	0.0466617	0.0294126	0.0386683
Aig1	0.458923	7.35098	0.259268	0.202901	0.129107	0.143032	0.171819	0.0541345	0.0829593	0.090033	0.0635336	0.0502869	0.0918075
Abcg1	0.51765	6.48281	0	0.0291749	0.109029	0.128664	0.117578	0.063221	0.114342	0.0962741	0.0468612	0.0360748	0.0335597
Ccdc102a	0.632735	5.29691	0.0252187	0.037695	0.0470345	0.0388523	0.0302171	0.0226655	0.0426997	0.0242392	0.0279421	0.0237077	0.0401282
Clcn6	1.17771	2.8408	0	0.00597045	0.00837327	0.00462215	0.00571008	0.0054122	0.00339757	0.00120796	0.00399512	0.00616663	0.0228214
Anp32a	0.32454	10.2709	0.290912	0.482683	0.401898	0.437499	0.405658	0.312432	0.346488	0.264677	0.297978	0.21172	0.323866
Chic2	0.35039	9.43568	0.202555	0.253858	0.284081	0.245499	0.277051	0.356846	0.321742	0.271081	0.197672	0.183847	0.200109
Magoh	0.380711	8.65762	0.324732	0.217554	0.214213	0.164752	0.188515	0.219753	0.227988	0.213959	0.156999	0.14452	0.155427
Zscan26	0.422019	7.79584	0.228317	0.180373	0.192697	0.173487	0.16306	0.0971878	0.153602	0.153746	0.134111	0.184194	0.158247
Aopep	0.470406	6.98457	0.151943	0.132001	0.131425	0.139009	0.0930876	0.109583	0.119931	0.0911409	0.0638023	0.0385792	0.259094
Zfp935	0.801377	4.09516	0	0.0363472	0.0310877	0.0241294	0.0355709	0.0147276	0.0178545	0.0231198	0.0106398	0.0146364	0.0133111
Nbea	0.57295	5.71381	0.00401662	0.0479542	0.0717989	0.072424	0.057622	0.0546165	0.0510011	0.0587989	0.0489669	0.0357446	0.0284676
Ccnk	0.679859	4.81507	0.0292013	0.027857	0.0437643	0.0282535	0.02517	0.0341025	0.0308987	0.0294972	0.03247	0.0245219	0.0240772
Zfp296	1.05876	3.09178	0.034327	0.0135778	0.0136247	0.0053408	0.0118087	0	0.0134188	0.00588341	0.00333592	0.00353285	0.00683584
Gpx3	1.33996	2.43833	0	0.00218383	0.00727882	0.00229737	0.0049271	0	0.00121872	0.00190125	0.0102271	0.00302843	0
Gimap8	0.433532	7.53094	0.020066	0.131557	0.147931	0.141804	0.192238	0.118877	0.119284	0.127564	0.102206	0.0939604	0.10409
Ankrd44	0.877764	3.71799	0.0658317	0.021747	0.0198689	0.0147551	0.00960541	0.00489062	0.0115836	0.00714956	0.00579007	0.00275469	0.0245951
Lrp3	1.0096	3.22906	0	0.00926564	0.0128801	0.0134692	0.0113487	0.00983485	0.00284575	0.00543728	0.00466733	0	0.00427355
Inpp5d	0.665819	4.89515	0.0314613	0.015113	0.0473628	0.0433443	0.0636771	0.0183582	0.0424392	0.0323194	0.0242611	0.0217106	0.0251418
Yae1d1	0.597104	5.43101	0.10194	0.130369	0.103571	0.100069	0.0716422	0.0634188	0.120495	0.0851857	0.0946375	0.0679415	0.0408958
Ktn1	0.359566	9.01527	0.204615	0.290631	0.306307	0.301948	0.282964	0.252677	0.298367	0.282144	0.215436	0.178745	0.276251
Trim16	0.59676	5.42864	0.00663878	0.0223818	0.0615767	0.037893	0.0785003	0.113325	0.091913	0.0464908	0.0246654	0.0118006	0.0249171
Pbx2	0.650432	4.96436	0.0335319	0.0433302	0.0472266	0.0349498	0.0203191	0.00665616	0.0295263	0.0346307	0.0353261	0.0425148	0.0554231
Prickle1	0.668845	4.81394	0.0653691	0.0781004	0.0452201	0.0449451	0.043624	0.00164232	0.0196569	0.0210379	0.0238729	0.00809536	0.0404607
Mef2d	0.535462	6.01041	0.059125	0.0589183	0.0863087	0.0645284	0.0628799	0.0541732	0.0611147	0.05371	0.0759211	0.0595347	0.0912487
Gpd2	0.627487	5.12471	0.0397214	0.101259	0.0483259	0.0390616	0.038399	0.0207385	0.0263945	0.0337896	0.0337948	0.0157138	0.0640836
Clmn	1.28284	2.50305	0.018571	0.00331905	0.00649394	0.00237453	0.0021423	0	0.000655007	0.000566333	0.00546113	0.00124876	0.0126387
Ccnd3	0.412028	7.76866	0.271296	0.159325	0.140893	0.130674	0.156073	0.0960704	0.0937815	0.09959	0.0904968	0.0556543	0.147298
Ppp4c	0.353407	9.0339	0.235811	0.228769	0.236307	0.200594	0.184534	0.226691	0.231737	0.206909	0.187736	0.147682	0.181784
Nrbp1	0.386381	8.25494	0.195402	0.1873	0.196062	0.16535	0.215031	0.163557	0.16722	0.151583	0.126211	0.122307	0.214303
4930402H24Rik	0.527857	6.03872	0.0474267	0.0697859	0.0868443	0.0876412	0.0791117	0.102785	0.0910941	0.0458005	0.0482774	0.0361662	0.0427853
Map3k2	0.715735	4.45348	0.0256428	0.0291159	0.0362438	0.0243244	0.0346544	0.0110136	0.0190835	0.0317013	0.031245	0.0281189	0.0283055
Clp1	0.67904	4.68861	0.0331481	0.0209909	0.03856	0.025667	0.0394107	0.00681905	0.0247154	0.0339485	0.0319073	0.0175962	0.00636185
Cdkn2aip	0.571099	5.57278	0.122188	0.0845114	0.0617702	0.045381	0.0676287	0.0413583	0.0573667	0.0516792	0.0293425	0.0279183	0.041076
Tmem87b	0.603785	5.25787	0.0369863	0.0530922	0.0590739	0.048377	0.0394618	0.041283	0.0365516	0.0346962	0.0351272	0.0442426	0.0252017
Ahdc1	0.632682	4.99234	0.0412181	0.0351005	0.0509897	0.048271	0.03601	0.0277634	0.0358775	0.0433352	0.0307636	0.0240716	0.0507773
Ahcyl2	0.635927	4.95739	0.0388325	0.0479978	0.0467826	0.043257	0.0377345	0.0140567	0.043341	0.0275419	0.0263548	0.0413692	0.029276
Boc	1.09605	2.86838	0	0.00346993	0.0109549	0.00766786	0.00660692	0	0.0105825	0.00921823	0.00610419	0.00309417	0.0193737
Prmt2	0.528483	5.90958	0.0523487	0.0797735	0.0791163	0.0761966	0.064579	0.0513081	0.0681126	0.0499357	0.0488706	0.0271321	0.0640364
Mdm2	0.545566	5.71421	0.104928	0.0868627	0.0744277	0.0498381	0.0500281	0.0518077	0.0597196	0.0586975	0.0563852	0.0506325	0.0588902
Gtf3c2	0.520622	5.97981	0.0575223	0.0784677	0.089449	0.0821057	0.0522392	0.0471194	0.0554103	0.0559375	0.0677148	0.0577553	0.0783665
Litaf	0.386187	8.05809	0.277131	0.274178	0.255949	0.234362	0.266036	0.420071	0.359584	0.20302	0.127741	0.103345	0.102695
Ints6	0.510269	6.09439	0.130464	0.0646381	0.100188	0.063186	0.107111	0.0582875	0.0609769	0.096598	0.0839756	0.0946135	0.161416
Asxl2	0.520455	5.9707	0.0579295	0.0439605	0.0926824	0.0737865	0.0645779	0.0616578	0.0719421	0.0642879	0.0838774	0.068186	0.0875373
Zhx3	0.749763	4.14097	0.0512895	0.0310919	0.0298944	0.0250921	0.0254979	0.00795392	0.0153115	0.0131675	0.0198371	0.008826	0.0585952
Zxdc	0.814945	3.80859	0.0311871	0.0132918	0.0242658	0.0193883	0.0113943	0.00703862	0.012431	0.0093183	0.0118031	0.0119613	0.0185249
Hist1h2be	1.4009	2.21374	0.0163822	0	0.00502606	0.00395315	0	0.00397583	0	0.00183802	0.00176791	0.000602699	0.00790962
Kcnq1	0.633465	4.88101	0	0.0195831	0.0488471	0.058819	0.0351061	0.0222202	0.0456912	0.0294935	0.0201619	0.0182177	0
Prpf4	0.606848	5.08814	0.0147001	0.0254045	0.0599105	0.0420272	0.056008	0.029407	0.041821	0.0427651	0.0501182	0.0387782	0.0304095
Plat	0.676019	4.56518	0.0799481	0.100179	0.0499249	0.0412857	0.0262365	0.0256783	0.0257353	0.0186168	0.0175872	0.0138857	0.0450739
Chd1	0.503966	6.11932	0.0535595	0.0631644	0.102419	0.0725372	0.0962379	0.0706916	0.0904083	0.0869981	0.092099	0.080116	0.114314
Adprh	0.439545	7.01322	0.0892473	0.107944	0.130358	0.116924	0.138429	0.179129	0.144875	0.102258	0.0733526	0.0509282	0.0907767
Nmrk1	0.586384	5.25337	0.00721617	0.0325226	0.0638753	0.0407358	0.0682661	0.0686623	0.0518627	0.0570654	0.0565193	0.0411179	0.057149
Ccdc9	0.551585	5.58406	0.0806918	0.0700357	0.0717526	0.0519537	0.064445	0.0323476	0.0494792	0.0597259	0.0545449	0.0449118	0.0527771
Dgke	0.655942	4.68279	0.0221513	0.035734	0.0435502	0.0294153	0.0356659	0.0452872	0.0448045	0.0176044	0.023768	0.0259589	0.0146808
Zfp592	0.737649	4.15796	0.0283725	0.0212091	0.0299754	0.0180794	0.0258893	0.035068	0.0193129	0.0240732	0.0149298	0.0207503	0.0428605
Aph1a	0.432287	7.0843	0.0806801	0.0982747	0.140737	0.125958	0.11473	0.110924	0.123287	0.106174	0.104364	0.0959393	0.132641
Ankrd29	0.713031	4.28283	0.138906	0.0490137	0.0272631	0.0211667	0.0302571	0.00864283	0.015166	0.0146585	0.0080915	0.00557348	0.0235399
Il6	0.774424	3.93462	0.117537	0.0781375	0.0723108	0.034347	0.111634	0.00407263	0.0192651	0.0891072	0.0161414	0.00185058	0.175553
Thra	0.495132	6.14519	0.118066	0.0898965	0.104658	0.11111	0.0855853	0.0950888	0.0695247	0.0579627	0.0569634	0.0515215	0.167836
Hyal1	0.612877	4.95776	0.0603488	0.0436847	0.0513769	0.0430434	0.0432785	0.0325309	0.0215371	0.040425	0.03513	0.0301111	0.0407455
Sgk3	0.614567	4.94096	0.0545673	0.0355481	0.0471701	0.051491	0.0373165	0.0235492	0.0391415	0.0356642	0.0286864	0.00996572	0.0261102
Endod1	0.478459	6.34411	0.0210986	0.0677492	0.116445	0.141172	0.153086	0.0845318	0.0971151	0.0854105	0.0418055	0.0180045	0.0578668
Robo4	0.358563	8.44815	0.0900685	0.134973	0.245283	0.255715	0.203924	0.238679	0.252191	0.145489	0.192161	0.147617	0.202007
Sdc3	0.549475	5.49744	0.0434558	0.0405018	0.0765549	0.0880784	0.0896761	0.108324	0.0873801	0.0439718	0.0195152	0.00972921	0.0123778
Plxnd1	0.401322	7.52047	0.0572332	0.0923095	0.242383	0.25674	0.194555	0.425815	0.368341	0.144881	0.0817259	0.0836591	0.149573
Cpeb4	0.571374	5.27741	0.0205373	0.059875	0.0696381	0.0528182	0.0740853	0.0359398	0.0695258	0.0534487	0.0414653	0.0466818	0.0807022
Rbfox2	0.482943	6.2337	0.147945	0.10253	0.113714	0.101381	0.120266	0.115767	0.0976043	0.0870222	0.0739713	0.0522779	0.0532215
Tmem185b	0.502968	5.97119	0.0417555	0.0825909	0.0839191	0.0656534	0.0721386	0.0654902	0.0545159	0.0650955	0.0689853	0.0500634	0.0693092
Dnm2	0.461965	6.49711	0.088922	0.0957163	0.111954	0.119925	0.0876979	0.091585	0.085108	0.0744625	0.0809638	0.0431531	0.111902
Nbeal1	0.430011	6.97822	0.132521	0.14162	0.154344	0.155485	0.134332	0.155644	0.122435	0.11164	0.0941543	0.0938652	0.138694
Slc25a20	0.563896	5.32138	0.0715389	0.0533322	0.0625622	0.0391877	0.0546981	0.0515587	0.0405141	0.0473998	0.04422	0.0301066	0.0652259
Smtn	0.476033	6.27002	0.03173	0.0368003	0.110278	0.112312	0.0919773	0.161109	0.137169	0.0691291	0.0547859	0.0339254	0.0739992
Ciao2b	0.356525	8.36237	0.239535	0.278238	0.233188	0.21199	0.264998	0.279671	0.242317	0.190145	0.14957	0.147378	0.155699
Kdm4c	0.732635	4.0602	0.0195501	0.0188307	0.0289443	0.0238001	0.0195295	0.0192346	0.0136852	0.0148907	0.0171379	0.0211529	0.0176779
Kremen1	0.706164	4.21172	0.0295213	0.0225369	0.0322873	0.036263	0.0265779	0.0149008	0.0213753	0.0230005	0.0160326	0.00496258	0.0191805
Fam129b	0.476566	6.22501	0.0908639	0.117577	0.0983103	0.105312	0.101575	0.0754741	0.0758963	0.0606862	0.0561161	0.0382972	0.0769353
Slc6a8	0.894494	3.30531	0.0272222	0.00885235	0.0158701	0.010495	0.00375169	0.00901582	0.00801897	0.00985241	0.00860046	0.00786226	0.0116727
Birc3	0.418487	7.05584	0.051208	0.103547	0.18899	0.119967	0.177695	0.0833984	0.158258	0.185551	0.201799	0.189255	0.109427
Pqbp1	0.459417	6.39309	0.0768172	0.102291	0.119669	0.0912188	0.080729	0.0848257	0.0860808	0.106394	0.0851189	0.0875288	0.106648
Pptc7	0.68991	4.2529	0.0473953	0.0466711	0.0384953	0.026469	0.0268538	0.00646981	0.0213622	0.018653	0.0241043	0.0210134	0.0173125
St5	0.594418	4.92718	0.0287419	0.0273509	0.0555052	0.0591182	0.0395982	0.0362037	0.0641109	0.0299225	0.0216162	0.0340407	0.0185368
Hbb-b1	0.941356	3.0995	0	0.01801	0.0196892	0.0179723	0.00398477	0.007274	0.0141442	0.00442676	0.0141014	0.00417814	0.0205678
Chsy1	0.850935	3.42124	0	0.0118494	0.0200956	0.0172192	0.0128393	0.00695658	0.017623	0.0107066	0.00801296	0.00861046	0.00814062
4932438A13Rik	0.557009	5.22123	0.0517266	0.0564204	0.0752572	0.0644074	0.0637356	0.0438957	0.0551759	0.0368035	0.061944	0.0514837	0.0782678
Mid2	0.551823	5.25531	0.0388566	0.0251464	0.0709124	0.0778916	0.0720003	0.0157589	0.0381948	0.0551346	0.0557655	0.0437041	0.0806924
Rttn	1.25473	2.29885	0.0126511	0	0.0064012	0.00376788	0.00236017	0.00380697	0.00196441	0.00476203	0.00116903	0.0021333	0.0123229
Diaph2	0.508278	5.67419	0.0472126	0.0962378	0.0882345	0.0865525	0.0650961	0.0553478	0.0675734	0.0583617	0.064998	0.0476425	0.0800421
Tspan14	0.485096	5.94396	0.169941	0.0784665	0.0992111	0.12273	0.0823126	0.11834	0.095995	0.0647359	0.0146989	0.00694705	0.0579205
Fbxo33	0.630227	4.54848	0.0169794	0.0427541	0.0458232	0.0234141	0.0407337	0.0150669	0.0377287	0.0476685	0.0332552	0.0369173	0.0320057
1700025G04Rik	0.59533	4.79384	0.0192614	0.0566442	0.0507193	0.0493211	0.0283641	0.0650888	0.0470782	0.0193084	0.0168566	0.00849022	0.0411677
Emp2	0.488095	5.84045	0.305821	0.0553391	0.097424	0.0751311	0.0498204	0.116409	0.10164	0.0423384	0.0418836	0.0545679	0.172115
H2afx	0.530634	5.3616	0.0575189	0.0742572	0.0920575	0.046248	0.0637401	0.0762862	0.11528	0.0635385	0.0491178	0.044846	0.0555944
Pqlc1	0.390101	7.25989	0.220377	0.182929	0.184253	0.169152	0.182221	0.198858	0.181957	0.131384	0.126317	0.0887798	0.276275
Htra3	0.999605	2.83201	0	0	0.0134917	0.00924293	0.00341997	0.0233739	0.0318132	0.00455751	0.00154967	0	0
Atxn1	0.469768	6.02433	0.171104	0.102363	0.10734	0.118172	0.131603	0.0868938	0.0781823	0.0606966	0.0693861	0.0421484	0.0914166
Tbc1d10a	0.548648	5.15767	0.17681	0.092667	0.057931	0.0476514	0.0753246	0.0373791	0.0391517	0.04044	0.027456	0.0159371	0.0743508
Hoxd9	0.499059	5.66463	0.0657152	0.110232	0.091892	0.0791923	0.119872	0.0776183	0.0859767	0.0631266	0.0517368	0.0252147	0.115919
Cdiptos	0.612316	4.61129	0.0140506	0.0434154	0.0568935	0.0538569	0.0473734	0.0437453	0.058319	0.0733294	0.0222519	0.0109724	0.0202528
Tgds	0.654986	4.31079	0.0222571	0.0279975	0.0386006	0.0239526	0.0387507	0.0384739	0.0228532	0.0247777	0.0267971	0.0130331	0.0441231
Purb	0.382993	7.36269	0.120527	0.145048	0.210856	0.146478	0.134838	0.153746	0.191411	0.174991	0.202871	0.206803	0.181193
2410004B18Rik	0.499321	5.64372	0.0681679	0.0637579	0.0779078	0.0688998	0.0539656	0.0938833	0.0561504	0.0503349	0.0526122	0.0402859	0.0868432
Kazn	0.802896	3.50967	0	0.0164444	0.0209413	0.0164902	0.0146726	0.0039438	0.00795138	0.0134144	0.0155345	0.012367	0.0261143
Fam71a	0.759733	3.70274	0	0.0467974	0.0351172	0.0229909	0.0514907	0.0103813	0.0210286	0.0320092	0.0205054	0.00936878	0.0186891
Lats2	0.66737	4.21453	0.142842	0.103908	0.150557	0.141629	0.118321	0.101787	0.104947	0.095971	0.0839831	0.0515023	0.181482
Nedd4l	0.878803	3.19979	0	0.0218813	0.0172986	0.0113789	0.00946725	0.00443257	0.00623956	0.00249896	0.0105451	0.00599494	0.0357233
Acot9	0.405826	6.91821	0.174979	0.176256	0.146841	0.109738	0.16283	0.130958	0.156875	0.130771	0.102116	0.0766374	0.103424
Socs3	0.345622	8.11362	0.469051	0.355877	0.461899	0.213192	0.375626	0.118912	0.334356	0.583349	0.601753	0.522702	0.79728
Slc16a3	1.15776	2.42174	0	0.00365834	0.00796626	0.00270346	0.00731378	0.00427388	0.00333615	0.00665265	0.00381786	0.000733322	0.0176177
Gon7	0.548946	5.09617	0.0600548	0.0555948	0.0655568	0.0503987	0.0644389	0.0417151	0.0459223	0.0490201	0.0498374	0.0478648	0.045831
Baiap2	0.47868	5.82928	0.0131679	0.0745185	0.099482	0.0903276	0.065465	0.0563107	0.0848764	0.0974703	0.0800564	0.0407495	0.1116
Tanc1	0.38298	7.27408	0.154918	0.255958	0.198146	0.213595	0.183512	0.152533	0.169544	0.133769	0.125106	0.086538	0.142484
Topors	0.452781	6.14289	0.0784011	0.129931	0.115557	0.0778575	0.108443	0.0598844	0.080149	0.108705	0.11462	0.096672	0.148308
Smad6	0.637475	4.35625	0.224615	0.099115	0.0448585	0.0458085	0.0276944	0.00429211	0.00500188	0.0213612	0.0146767	0.00602503	0.0314863
Jdp2	1.08595	2.54946	0.0250919	0.0047776	0.00968498	0.00611939	0.00118161	0	0.00678431	0.000840415	0.00390177	0.00386676	0
Arhgef12	0.381901	7.22592	0.206722	0.182599	0.203918	0.233511	0.185496	0.095228	0.152008	0.122887	0.160274	0.143545	0.152949
Xylt2	0.634907	4.34539	0.0232539	0.0644896	0.0383585	0.0387676	0.0308818	0.0156381	0.0188644	0.0218413	0.0126611	0.0130858	0.0168311
Commd7	0.473233	5.8259	0.136263	0.118487	0.124184	0.114919	0.10359	0.146519	0.0952731	0.102695	0.0974909	0.0867718	0.0926536
Gstm2	0.44933	6.12772	0.117683	0.130505	0.13699	0.128219	0.124038	0.0815784	0.100379	0.141672	0.0991436	0.0858074	0.0738416
Stard6	0.766471	3.58318	0	0.0100125	0.0245688	0.0210216	0.0147526	0.0427587	0.0226821	0.00813557	0.0117362	0.00538475	0
Nipal3	0.766591	3.57913	0.0266116	0.013032	0.0259434	0.019688	0.0157536	0.00285782	0.0152413	0.0162305	0.0180857	0.0112365	0.0272162
Dpf2	0.462076	5.93485	0.161834	0.0916728	0.0963973	0.0718044	0.0776039	0.0827366	0.0936691	0.0852059	0.0702347	0.0477965	0.0946653
Hdac5	0.533128	5.14094	0.0625147	0.0846805	0.0668627	0.0607899	0.0934195	0.0699765	0.0681558	0.0513029	0.0196124	0.0223929	0.0294619
Crim1	0.361419	7.57702	0.113734	0.169565	0.273754	0.253963	0.248584	0.149743	0.16042	0.200941	0.318392	0.241884	0.470477
Myo18a	0.496706	5.50642	0.0403158	0.0554874	0.0995518	0.117693	0.0576	0.096049	0.0705227	0.0673617	0.0592078	0.0528166	0.093926
Safb2	0.493462	5.53923	0.0443753	0.0591691	0.0893148	0.0711704	0.0483744	0.0633245	0.0823444	0.0694149	0.0689557	0.0638242	0.0580002
Nod1	0.470762	5.80341	0.0492934	0.089168	0.0971366	0.086723	0.0930699	0.0497434	0.0547047	0.0890164	0.0684058	0.0931354	0.0913895
Exoc6b	0.486786	5.58678	0.0718363	0.0758909	0.098068	0.108479	0.10266	0.0807675	0.0776239	0.0595244	0.0518358	0.047746	0.040129
St3gal1	0.573122	4.73712	0.0601982	0.0539296	0.0525067	0.0589656	0.0568411	0.0257056	0.0456372	0.0320106	0.0231868	0.00463206	0.0910421
Atxn7	0.522095	5.18349	0.0584731	0.0680835	0.077564	0.0741427	0.0895429	0.0491955	0.0653398	0.0585052	0.052155	0.0382663	0.073601
Nlrc3	1.08918	2.48398	0	0.00846489	0.00834092	0.00481152	0.00279458	0	0.00763734	0.00315114	0.00663816	0.000468895	0.0123698
Fli1	0.319106	8.4576	0.323477	0.333447	0.382803	0.379917	0.359968	0.364617	0.418888	0.286662	0.297748	0.225285	0.571636
Sfr1	0.309055	8.72866	0.393725	0.32579	0.345719	0.279396	0.316955	0.254462	0.391333	0.335931	0.312976	0.271561	0.293659
Fiz1	0.540388	4.98829	0.0977984	0.050128	0.0647254	0.0442684	0.0562055	0.03065	0.0484065	0.0593492	0.041254	0.041933	0.0451242
Map2k3	0.458135	5.86815	0.12917	0.084735	0.104485	0.0884926	0.0967035	0.0808066	0.113791	0.0842911	0.0660257	0.0508309	0.149399
Ywhaz	0.316879	8.45572	0.181187	0.293962	0.341852	0.287481	0.215588	0.288567	0.332457	0.309036	0.319098	0.343133	0.33601
Tox4	0.471445	5.6704	0.0382351	0.0618267	0.0939064	0.0774131	0.067699	0.0756463	0.0753926	0.0609526	0.0772464	0.0686308	0.0650975
Kmt2d	0.460802	5.80079	0.161429	0.0937827	0.145984	0.132123	0.102674	0.0872544	0.12222	0.118135	0.11088	0.110679	0.11136
Ccdc138	0.847648	3.14982	0	0.0183542	0.0190296	0.0149992	0.0109667	0.0159053	0.0116798	0.00865143	0.00727422	0.00692926	0
Wdr3	0.713449	3.7418	0.025379	0.0219723	0.0285924	0.0211435	0.00673773	0.0147195	0.0153354	0.0206606	0.0226559	0.015626	0.0167141
Helz2	0.49791	5.36034	0.0753198	0.0697434	0.0924461	0.0778373	0.138922	0.0479014	0.0569927	0.0498899	0.0621217	0.0773511	0.110855
Ephx1	0.707538	3.77107	0.214072	0.0913342	0.0294141	0.0221304	0.0178046	0.00390163	0.00220866	0.00775341	0.00448587	0.00287716	0.0534767
Siah1b	0.816811	3.26476	0.0206057	0.0129441	0.0172502	0.012879	0.0130669	0.0147979	0.0199694	0.0125472	0.0079718	0.00762509	0.00509947
9930021J03Rik	0.609019	4.37338	0.0368675	0.0208778	0.0482058	0.0442826	0.0458497	0.00395606	0.0268583	0.0323551	0.0392323	0.0378294	0.0407754
Cdyl	0.621853	4.27931	0.031651	0.028493	0.042963	0.034448	0.0443899	0.024013	0.030372	0.0271611	0.0345482	0.0175968	0.062067
Sp4	0.772248	3.43878	0.0162772	0.0252762	0.0230641	0.0179124	0.00940415	0.0020483	0.00713894	0.0201983	0.0172684	0.0138138	0.0175878
Zfp764	0.856306	3.1009	0.0256005	0.0108316	0.0147149	0.0125311	0.021445	0.0140087	0.00753864	0.00497274	0.00355484	0.00802025	0.0133111
Cactin	0.543843	4.87451	0.0345061	0.0478167	0.059234	0.065414	0.0606943	0.0512264	0.0532803	0.0254243	0.0368583	0.0273637	0.0287738
Smchd1	0.422642	6.26761	0.12142	0.13387	0.131436	0.133202	0.174857	0.0590543	0.0946147	0.0938107	0.0920509	0.0924556	0.128467
Rab6a	0.329277	8.04422	0.22768	0.263723	0.237384	0.220728	0.198524	0.237967	0.243091	0.15864	0.176977	0.132973	0.2073
Fbxo7	0.507901	5.20967	0.19921	0.117465	0.0737162	0.0588679	0.0611642	0.0116707	0.0315762	0.058627	0.0569607	0.0350764	0.0381073
Zrsr2	0.427408	6.19068	0.0683041	0.117984	0.13344	0.0964204	0.1271	0.176407	0.132355	0.108915	0.10228	0.093427	0.116305
Lnx2	0.614734	4.30298	0.0264908	0.0198657	0.0428603	0.0340665	0.0380952	0.0411662	0.0309002	0.0298055	0.0340704	0.01535	0.0191559
Capn1	0.646459	4.09083	0.0193675	0.0276169	0.0365834	0.0369788	0.034234	0.0222005	0.0358651	0.0306161	0.0216613	0.0176428	0.0015881
Npnt	0.905891	2.91257	0.0932385	0.0199428	0.0135705	0.0105611	0.00390473	0.00253743	0.00846184	0.00622993	0.00460085	0.00255663	0
Tgfb1i1	0.470166	5.60688	0.0941701	0.126207	0.0948983	0.0797772	0.0718982	0.150872	0.101852	0.0529046	0.0441652	0.0170334	0.109042
Nbeal2	0.910172	2.89303	0	0.0178976	0.0135212	0.0128893	0.00661189	0.00213609	0.00818189	0.00595182	0.00633127	0.00619544	0
Pcdh1	0.401424	6.55767	0.105945	0.187616	0.167873	0.201266	0.17654	0.215166	0.190951	0.110816	0.0602721	0.0393806	0.0285402
Abi3	0.386146	6.81707	0.0673792	0.0868133	0.164934	0.175172	0.175018	0.0991424	0.114255	0.1523	0.113343	0.0623256	0.220187
Kif5c	1.08036	2.42704	0.00998658	0.00384756	0.00783964	0.00687686	0	0	0.0071301	0.00127088	0.002831	0	0.0107262
N4bp2l2	0.350506	7.44583	0.177397	0.267468	0.230753	0.215211	0.196117	0.161921	0.17648	0.205214	0.190712	0.164593	0.203789
Gnpda1	0.768182	3.38151	0.0125566	0.0144353	0.0217995	0.0170778	0.00118161	0.012069	0.0054097	0.0129288	0.0158084	0.00832582	0.0204126
Zdhhc18	0.513623	5.05333	0.0401457	0.0588006	0.0789965	0.0838209	0.074319	0.0597581	0.0444361	0.0550297	0.0549187	0.0446905	0.0585122
Sirt1	0.651767	3.98088	0.0452166	0.0354823	0.0376342	0.0298891	0.0463816	0.0193409	0.0415747	0.0205882	0.021549	0.0344626	0.0310693
Prdm2	0.587535	4.40816	0.0256858	0.0452607	0.0496321	0.0433707	0.0473321	0.028316	0.0359259	0.0388412	0.0393573	0.0387399	0.0453934
Phldb2	0.465579	5.55698	0.103245	0.0802036	0.114227	0.106069	0.112908	0.147741	0.153079	0.0781491	0.0499879	0.0260679	0.100116
Spry2	0.555246	4.6545	0.120478	0.0697814	0.0752249	0.0470652	0.0418538	0.0381146	0.063657	0.065122	0.0572952	0.076762	0.0982563
Ankrd10	0.457406	5.6374	0.117571	0.0961934	0.0879022	0.0866034	0.0755815	0.0889994	0.0882744	0.0487466	0.0478053	0.0494197	0.0419803
Pdgfd	0.446194	5.77702	0.348811	0.215991	0.0970072	0.108704	0.12598	0.0533194	0.0565203	0.0406364	0.0378372	0.013875	0.0576484
Inpp5f	0.682248	3.77155	0	0.0327427	0.0301774	0.0250958	0.0342572	0.0261904	0.017456	0.0209382	0.0153641	0.0165661	0
Agfg1	0.51795	4.96737	0.00744528	0.0476381	0.0668424	0.0504092	0.0522491	0.0466775	0.0495651	0.0364275	0.0669189	0.0695335	0.0687447
Ttl	0.810832	3.17147	0.00911416	0.0180358	0.0170633	0.0180315	0.00390996	0.00869565	0.0110281	0.00358961	0.00489667	0.00825335	0
Tjap1	0.555069	4.62249	0.0202363	0.0623501	0.0568175	0.042194	0.0641317	0.0455702	0.0655789	0.0470767	0.0300581	0.0255168	0.0462588
Rsad2	0.483236	5.30464	0.117083	0.220862	0.178295	0.113681	0.855332	0.0518074	0.0724122	0.0172452	0.0189985	0.00377093	0.0238526
Gpsm1	0.793981	3.22651	0.0124787	0.00987941	0.0200407	0.0145926	0.00701692	0.0257684	0.0159824	0.0137171	0.0103367	0.00581802	0.0150882
Bik	0.397227	6.44723	0.00663878	0.0760889	0.16445	0.14286	0.139448	0.228101	0.230169	0.141098	0.117798	0.0782153	0.103128
Mafg	0.40086	6.37503	0.088457	0.131539	0.142654	0.13034	0.127465	0.102505	0.124667	0.129375	0.108668	0.0961158	0.164671
Inf2	0.695534	3.65427	0.0523788	0.0303304	0.0300018	0.0225952	0.0159632	0.0366728	0.0304534	0.0153048	0.0148211	0.00520964	0.0177132
Nkiras1	0.546734	4.64432	0.0152138	0.0720362	0.0574795	0.051159	0.0587844	0.0276699	0.0382032	0.041489	0.0417593	0.02545	0.0761638
Pak1ip1	0.402813	6.29128	0.124486	0.140647	0.141461	0.112901	0.144764	0.072374	0.130302	0.122168	0.103763	0.0708592	0.0704559
Mapk7	0.639096	3.96456	0.0691875	0.0346839	0.0350588	0.0275315	0.0426096	0.0285969	0.0279588	0.0118678	0.0228416	0.0163768	0.0352349
Arcn1	0.397616	6.37103	0.0346436	0.101579	0.180744	0.119205	0.186364	0.122613	0.150817	0.172592	0.195164	0.201505	0.129865
Pofut2	0.399324	6.32854	0.115595	0.0904968	0.156663	0.119202	0.117538	0.197755	0.186831	0.132426	0.136429	0.120807	0.0905124
Usp42	0.728948	3.44698	0.0244982	0.0126586	0.0270239	0.0220324	0.0203336	0.0236371	0.0183797	0.0167964	0.0180742	0.0126443	0.0121364
4933427D14Rik	1.01844	2.46241	0.00704975	0.00176802	0.00978173	0.00713707	0.00246055	0.00736171	0.00921855	0.00695262	0.0028893	0.00348576	0
Il17ra	1.2187	2.05441	0.0229201	0.00501423	0.00658103	0.00211166	0	0	0.00165903	0.00285059	0.0019642	0.00750724	0.0123229
Mfsd4a	0.700147	3.5687	0.0253972	0.0298427	0.0303809	0.0226132	0.0245726	0.0197636	0.0305335	0.0185997	0.0156504	0.0175021	0.0228867
Hdac1	0.362386	6.88971	0.182189	0.162456	0.130661	0.131649	0.171381	0.0932876	0.103285	0.107075	0.069587	0.0500333	0.104043
Mapk1ip1	0.592796	4.21144	0.0462379	0.0673137	0.045528	0.033503	0.0367297	0.0216287	0.0311195	0.0240532	0.0345463	0.0275008	0.0223593
Akap8l	0.50886	4.90516	0.0605534	0.0571023	0.0702214	0.058637	0.064521	0.0464041	0.0568379	0.0707855	0.046286	0.0473718	0.0332753
Myo1c	0.423292	5.89641	0.124995	0.0925765	0.11965	0.11595	0.1113	0.0969606	0.0696025	0.0800034	0.0859066	0.0595325	0.197716
Zc3hav1	0.390856	6.38303	0.114035	0.171374	0.17816	0.151249	0.279555	0.114702	0.131096	0.126334	0.140101	0.13758	0.147779
Spag4	1.14282	2.18248	0	0.00260891	0.00704872	0.00404789	0	0.00216509	0.00362697	0.00802931	0.00224917	0.00209798	0.00473508
Cdk5	0.572634	4.35343	0.0537439	0.0238466	0.0503814	0.0431296	0.0351994	0.034162	0.0293271	0.0336742	0.0362997	0.0291698	0.034497
Sh3tc2	0.772303	3.22424	0.0141274	0.00722221	0.0209975	0.0213898	0.00938918	0.0118299	0.0142311	0.01227	0.00820138	0.00733733	0
Atp1a1	0.326337	7.6116	0.324529	0.291006	0.272272	0.262837	0.239833	0.149727	0.191535	0.268963	0.248922	0.171568	0.256096
Tmem131l	0.785299	3.15961	0.01259	0.0121589	0.0196456	0.0108891	0.0145831	0.00544664	0.020095	0.0105017	0.0114996	0.0127518	0.0121329
Ddx3y	0.587329	4.21997	0.0108145	0.0297844	0.0813228	0.0750777	0.0991151	0.0302293	0.0471483	0.0319833	0.0967394	0.00845687	0.134433
Slc48a1	0.483978	5.11379	0.145876	0.147736	0.0894474	0.07793	0.113505	0.0554116	0.0705187	0.0460884	0.0703224	0.0439352	0.0858515
Rcor3	0.600715	4.11818	0.0140331	0.0317179	0.0411887	0.0363803	0.0256445	0.0187198	0.017269	0.0288101	0.0387736	0.0286257	0.0528509
Camk2b	1.10215	2.2434	0	0.0128887	0.0065366	0.0026906	0.00640747	0	0.00198963	0.00590814	0.00272676	0	0.0043418
Pygo2	0.689451	3.58434	0	0.0191086	0.0287029	0.0220827	0.0129588	0.0128324	0.0206081	0.0119076	0.0252333	0.0152567	0.0263934
Cmtm8	0.405645	6.09171	0.131834	0.13577	0.123835	0.154758	0.103284	0.0533654	0.0528482	0.0839323	0.099286	0.0452546	0.0727305
Hnrnpl	0.329028	7.49122	0.273711	0.293015	0.261575	0.228438	0.24151	0.220402	0.281009	0.211198	0.202775	0.18092	0.240629
Zc3h12c	0.870284	2.83064	0	0.00538147	0.0144764	0.0118274	0.0159546	0.0158208	0.022949	0.00589379	0.00555181	0.00459693	0.00629567
Pttg1ip	0.330824	7.44219	0.256086	0.249581	0.234819	0.236415	0.259819	0.189891	0.169253	0.176828	0.190029	0.14469	0.182065
Eno1	0.365145	6.72943	0.146697	0.138067	0.210491	0.212935	0.180489	0.183961	0.155867	0.190129	0.187939	0.104223	0.136946
Mcmdc2	1.17024	2.09386	0	0.00254443	0.00603621	0.00450289	0.00193225	0	0.00215732	0.00854689	0.00110438	0.000728847	0
Dlgap4	0.441888	5.52401	0.117119	0.0801075	0.101827	0.0883546	0.0827387	0.0950488	0.0937887	0.0787388	0.0811501	0.0647897	0.0572742
Pafah1b1	0.328061	7.43737	0.255482	0.221538	0.256266	0.226323	0.294682	0.253551	0.235904	0.203191	0.235739	0.16252	0.214368
Fam117b	0.55059	4.42386	0.0177486	0.0446915	0.0517975	0.0435068	0.0126373	0.0333556	0.042934	0.0378454	0.0366606	0.042291	0.0375378
Trp53bp2	0.844373	2.88165	0.0249487	0.009352	0.014927	0.00773216	0.00967218	0.00388616	0.00800601	0.0139137	0.00990657	0.0125442	0.0136968
Med31	0.405108	6.00338	0.116621	0.155421	0.134431	0.102986	0.120214	0.101507	0.130663	0.127526	0.10764	0.0827874	0.0763376
Dpm1	0.437026	5.54309	0.145559	0.108728	0.114429	0.0921091	0.104848	0.0686173	0.0877455	0.0854177	0.102404	0.0538419	0.0767351
Cdc14a	0.625999	3.85475	0.0262739	0.0332002	0.0383618	0.04049	0.0291634	0.0178094	0.0248221	0.0174788	0.018196	0.0166289	0.0321413
Snx1	0.426247	5.64128	0.0613151	0.0899346	0.0996632	0.0852556	0.123461	0.0738374	0.0844095	0.0808533	0.0736582	0.0610606	0.0681656
Acvr2b	0.710693	3.37731	0.0163536	0.0301423	0.0254291	0.0216409	0.0105665	0.0256236	0.0195527	0.0081161	0.0102634	0.00905633	0.00607332
Amotl2	0.475985	5.03757	0.0705393	0.121773	0.0910408	0.0881344	0.0927901	0.060961	0.0864568	0.0698307	0.0475835	0.0287946	0.0777442
Strn4	0.31887	7.51437	0.0703934	0.159903	0.295775	0.293124	0.370701	0.398625	0.414024	0.289733	0.163869	0.120592	0.113341
Atxn7l2	0.943474	2.5355	0.00950665	0.0113745	0.0102318	0.00435031	0.00365845	0.00255369	0.00945162	0.0119213	0.00516737	0	0.0191656
Ubash3b	0.698816	3.41713	0	0.00779108	0.0250678	0.0190089	0.0188135	0.0125344	0.0144632	0.0216677	0.0160518	0.0152398	0.0079455
Ctdsp1	0.412044	5.79379	0.149218	0.118079	0.125575	0.118329	0.120642	0.0953418	0.102039	0.0803834	0.0941632	0.0811374	0.122932
Wac	0.36939	6.46045	0.145207	0.172153	0.169917	0.144502	0.153297	0.152168	0.162825	0.127386	0.144704	0.135172	0.202469
Bach2	0.653409	3.64165	0.0368089	0.0215426	0.0338127	0.0268251	0.0149039	0.0138391	0.0158838	0.0268372	0.0243099	0.0259593	0.00949421
St6galnac3	0.457034	5.20334	0.245913	0.11064	0.0960821	0.103028	0.0920683	0.0387786	0.053114	0.0791128	0.0532226	0.039022	0.174621
Uvssa	0.500276	4.75114	0.13783	0.0794701	0.0779634	0.078953	0.0488911	0.0442526	0.054777	0.0505006	0.0466776	0.0423683	0.0614423
Sept9	0.497572	4.77243	0.076894	0.0578396	0.0734509	0.0629177	0.0469163	0.070664	0.062647	0.0359231	0.0468965	0.0343906	0.0838168
Trp53inp2	0.622585	3.80005	0.0353132	0.0207201	0.0349207	0.0337233	0.0295665	0.0366288	0.0220031	0.0197945	0.0200067	0.0217624	0.0312182
Tcf25	0.33118	7.14092	0.291263	0.291258	0.252832	0.234501	0.206458	0.208952	0.221247	0.190012	0.220135	0.200692	0.224063
Pwwp2a	0.577242	4.09375	0.0595972	0.0549898	0.0512062	0.0387182	0.0431826	0.0320975	0.024298	0.0314954	0.0348135	0.0238009	0.0414394
1110046J04Rik	0.926516	2.54193	0	0.0216947	0.0127278	0.00867655	0	0.00575005	0.0121354	0.00498009	0.00404961	0.00101301	0.0062404
Chpt1	0.591935	3.96777	0.0181347	0.0420166	0.0422999	0.0336529	0.0149544	0.007993	0.0257221	0.0367488	0.0325039	0.0361216	0.0240895
A930033H14Rik	0.816876	2.87269	0	0.00698472	0.0184419	0.014144	0.00284417	0.0192348	0.0196313	0.00526694	0.0124207	0.0117023	0.00843828
Socs7	0.777513	3.01635	0	0.0220517	0.0183793	0.0139334	0.0104093	0.0113472	0.00810119	0.00624823	0.0167324	0.00702299	0.00467817
Pltp	0.307016	7.63773	0.246959	0.36421	0.432834	0.359572	0.363734	0.0226057	0.0695029	0.478473	0.529196	0.417728	0.464498
Snapc4	0.633931	3.68756	0.00936748	0.0137473	0.0397007	0.0294805	0.0173036	0.046845	0.0517272	0.0345456	0.0220515	0.0244867	0.00875927
Dnaja4	0.585435	3.99223	0.0451182	0.0246768	0.0434164	0.036058	0.0151203	0.0175668	0.0304784	0.0440295	0.0260743	0.0124115	0.00954282
Phf1	0.562871	4.14022	0.0459698	0.0482406	0.0493092	0.0535297	0.0247407	0.015456	0.0295236	0.0240468	0.0350176	0.039338	0.107251
Hspa12b	0.433671	5.36712	0.178581	0.152354	0.105127	0.114726	0.102251	0.0827933	0.0650976	0.0556661	0.0567794	0.0336539	0.0904515
Sp100	0.330513	7.02606	0.204921	0.250613	0.266162	0.27596	0.591147	0.146378	0.194577	0.209798	0.151222	0.10355	0.246656
Frs3	0.990736	2.34025	0.0162273	0.00830921	0.00797992	0.00460081	0	0.00268333	0.00174601	0.00548653	0.00503783	0.0016884	0.00594602
D930016D06Rik	0.71178	3.25578	0.011014	0.012092	0.021372	0.0180603	0.0254056	0.0162446	0.0142716	0.00886219	0.0160603	0.0218376	0.0179488
Csnk1d	0.399892	5.765	0.125834	0.124382	0.13111	0.104038	0.12286	0.0964879	0.121296	0.109584	0.0982917	0.0965353	0.125407
Abcd1	0.64851	3.55037	0.0478228	0.0329144	0.0309774	0.0210975	0.0191061	0.0183872	0.0199962	0.0160553	0.0226412	0.0217195	0.0308571
Gpr146	0.42315	5.43798	0.227457	0.096079	0.119171	0.127958	0.125803	0.0247257	0.0583561	0.0837046	0.105391	0.0457304	0.240263
Igsf9	1.12127	2.05056	0	0.0090395	0.00757758	0.00155761	0	0	0.00160867	0.00543997	0.00597886	0.00827866	0
Fgd5	0.397532	5.77213	0.131828	0.113662	0.147248	0.129565	0.0979806	0.0668642	0.107057	0.105941	0.134318	0.128886	0.19377
Grk2	0.549154	4.17417	0.0394229	0.0431209	0.053941	0.0455497	0.0379304	0.0224834	0.0484866	0.0373266	0.0336096	0.028775	0.0245659
Slc38a6	0.793154	2.87187	0	0.0178776	0.0184778	0.0117234	0.0147427	0.00470675	0.0121128	0.0109659	0.0108233	0.00916544	0.0267369
Btbd3	0.397237	5.73094	0.0568446	0.099613	0.141132	0.164422	0.0965169	0.0754009	0.0973605	0.117265	0.100438	0.0676895	0.213214
Trps1	0.41333	5.50621	0.081119	0.0893099	0.144139	0.155072	0.156176	0.117979	0.163821	0.13972	0.088189	0.0762452	0.0292584
Dstyk	0.616685	3.68636	0.0170534	0.0360073	0.0325712	0.037598	0.0165852	0.0110571	0.0184571	0.0170402	0.0187717	0.0231921	0.0149484
Pdzd8	0.473535	4.79893	0.0980785	0.0567572	0.0875938	0.073806	0.0691416	0.0598209	0.0728847	0.04709	0.0777313	0.0553484	0.118123
Zfp28	0.711413	3.1941	0	0.0111137	0.0241755	0.0208559	0.0100447	0.00692884	0.0120719	0.0191901	0.0134114	0.0138088	0.00379534
Taf5l	0.594682	3.81294	0.052982	0.0285016	0.0371407	0.0347117	0.0217635	0.00872855	0.0337643	0.0201735	0.0265623	0.0149738	0.0282778
Nkapl	0.791187	2.85794	0.00325773	0.0221536	0.0178635	0.0140686	0.0194894	0.00519321	0.00906644	0.00815407	0.00666498	0.00514843	0.0189168
Atl1	0.63766	3.54596	0.00401662	0.0277346	0.0338181	0.0283688	0.0193404	0.0354736	0.0372895	0.0169993	0.0125637	0.00544468	0.0141414
Tcf3	0.335228	6.73378	0.248012	0.249427	0.217587	0.232209	0.180577	0.26381	0.245702	0.190966	0.100841	0.0804934	0.114539
Atg2a	0.640266	3.51911	0.0162273	0.0235426	0.0337262	0.0320004	0.0408665	0.0070781	0.0193813	0.0209423	0.0280258	0.021895	0.0220212
Rnf130	0.396805	5.67662	0.102797	0.104712	0.121613	0.121604	0.11634	0.121414	0.099184	0.0741775	0.08672	0.0411379	0.199354
Bbx	0.444612	5.06518	0.0697501	0.0845261	0.0948289	0.0877949	0.06951	0.0423814	0.0654099	0.0684167	0.0738456	0.0802864	0.115798
Ucp2	0.46483	4.84037	0.154339	0.09038	0.123121	0.11794	0.106254	0.0406418	0.0735311	0.0647329	0.148124	0.0497698	0.158148
Atg4a	0.528235	4.24491	0.0257691	0.0436372	0.0521745	0.0508028	0.0427274	0.0276525	0.035621	0.0448109	0.0290405	0.0372078	0.0029895
Mtm1	0.630844	3.54578	0.0372606	0.0216348	0.035934	0.0367075	0.0275039	0.0138645	0.0160323	0.022183	0.0228143	0.0117341	0.0445383
Irf2	0.337374	6.62049	0.258835	0.232519	0.228619	0.246825	0.288351	0.195142	0.19989	0.183848	0.158928	0.102873	0.122417
Taf1d	0.338837	6.58639	0.0968754	0.229579	0.231844	0.202228	0.179059	0.165407	0.259788	0.215669	0.210546	0.167997	0.230238
Gca	0.757446	2.94539	0.101985	0.0353274	0.0177586	0.0181912	0.0298719	0	0.00372728	0.0103924	0.00640987	0	0
Nfya	0.601173	3.68822	0.0190332	0.0245024	0.0389482	0.0323617	0.022822	0.0443738	0.0280855	0.0318254	0.0250038	0.0180682	0.00988776
Tet3	0.507789	4.35902	0.0180176	0.0632499	0.0693755	0.070583	0.0420766	0.0445853	0.0608641	0.041778	0.0454633	0.0255239	0.0922288
Jmy	0.611555	3.61557	0.0627189	0.0155994	0.0369674	0.029058	0.0155862	0.0287679	0.018269	0.0277434	0.0253536	0.0280051	0.0544585
Nid1	0.372752	5.93115	0.0147068	0.0597065	0.171491	0.167619	0.112695	0.205911	0.18736	0.154467	0.128151	0.124753	0.151786
Tmtc2	0.794955	2.77417	0	0.00920249	0.0171384	0.0121259	0.00643023	0.00379403	0.00818024	0.00951726	0.0150735	0.00749226	0.012741
Dennd3	0.631523	3.47549	0.0249028	0.0416558	0.0324084	0.0335649	0.0295112	0.00851922	0.0146536	0.0229754	0.0192279	0.00635935	0.0128633
Flt4	0.663746	3.30675	0	0.0279721	0.0333819	0.0352121	0.0194307	0.0201441	0.0192407	0.00798038	0.0149106	0.0148018	0.006397
Mysm1	0.52926	4.14408	0.025759	0.0433721	0.0636498	0.0530327	0.0562394	0.0330709	0.0495758	0.0485264	0.0407929	0.0439392	0.126151
Ackr3	0.48488	4.5127	0.149409	0.0425511	0.0991371	0.0646174	0.0825402	0.399149	0.179158	0.0109871	0.00944847	0.00369445	0.176297
Tnfrsf26	0.582213	3.75387	0.0401009	0.029191	0.0352099	0.0395723	0.0407572	0.013401	0.0235131	0.0275966	0.0157425	0.00603858	0
Ap2a1	0.484229	4.5077	0.0289459	0.0551554	0.0726081	0.0524795	0.0484596	0.0478481	0.0590223	0.0507482	0.0610409	0.0565664	0.0356638
St3gal2	0.621695	3.51028	0.0389706	0.0273329	0.0317466	0.0301875	0.00650226	0.00937861	0.0198973	0.0142047	0.0228216	0.0103436	0.00935051
Traf5	0.524139	4.15915	0.0373866	0.0630214	0.0542189	0.0480998	0.053549	0.0277044	0.0457057	0.0450512	0.0358877	0.0149534	0.0280051
Prkab2	0.671648	3.23537	0.0361594	0.0205402	0.0273092	0.0175098	0.0356539	0.0295592	0.015349	0.0176934	0.0252653	0.0141623	0.0377378
Casz1	0.612248	3.53326	0.0228285	0.0342164	0.035412	0.0320834	0.00964566	0.00555483	0.0178268	0.0336863	0.0278028	0.00857391	0.0437137
Sun2	0.711699	3.03796	0.0345644	0.0249566	0.0268889	0.0206008	0.0122429	0.0191865	0.0371596	0.00877692	0.00688321	0.00370826	0.0335743
Camk1	0.356946	6.04252	0.201375	0.174868	0.15039	0.13681	0.10722	0.164453	0.115856	0.118349	0.0976973	0.0819562	0.119674
Rusc1	0.51333	4.18642	0.0386342	0.0485166	0.0574784	0.0512676	0.0552434	0.0368302	0.0349891	0.0449306	0.0378902	0.0325666	0.076394
Agap1	0.504218	4.2614	0.0571608	0.0784533	0.0587833	0.062622	0.0478838	0.0501568	0.0553964	0.0403467	0.0269698	0.0257283	0.0344717
Mob4	0.312709	6.86955	0.241273	0.235344	0.242824	0.22224	0.193101	0.281556	0.287188	0.223276	0.179955	0.14013	0.144775
Cdk17	0.40275	5.32787	0.107932	0.103556	0.120635	0.120547	0.119088	0.133705	0.120279	0.08317	0.0857252	0.0595802	0.0995778
Dock4	0.334386	6.40726	0.0231493	0.110256	0.242142	0.248488	0.222734	0.32061	0.276459	0.231018	0.173316	0.155454	0.204378
Rexo1	0.475753	4.49521	0.0554297	0.0795205	0.0736354	0.066512	0.0683962	0.0497955	0.0693253	0.0452682	0.0494329	0.032232	0.068881
Ggnbp2	0.370283	5.7731	0.111791	0.165226	0.15401	0.123942	0.152091	0.0569127	0.108699	0.12125	0.137039	0.133226	0.143474
Git1	0.435777	4.89323	0.0631785	0.0810676	0.0970194	0.0793638	0.0811699	0.0565077	0.0484102	0.0674097	0.0923297	0.085996	0.100237
Tjp1	0.34411	6.19222	0.228518	0.17776	0.223368	0.210741	0.203922	0.237429	0.204522	0.195285	0.187271	0.181215	0.219772
Fbxl3	0.401211	5.30196	0.178481	0.132752	0.1164	0.118126	0.104018	0.0830059	0.0779003	0.0789957	0.0885138	0.074062	0.183166
Exoc6	0.582397	3.64111	0.0984548	0.046008	0.0390627	0.0283892	0.00520227	0.0244549	0.0205398	0.0361549	0.0267432	0.0119231	0.0705066
Atg101	0.40561	5.22149	0.178055	0.127749	0.0997536	0.0781184	0.0819037	0.0788513	0.112965	0.0890298	0.0735642	0.0606815	0.0949349
Mrps6	0.484148	4.37136	0.15183	0.073547	0.0749934	0.0487055	0.0762898	0.0701518	0.0591016	0.0614306	0.0467228	0.0543678	0.052794
Fmnl3	0.43204	4.89797	0.122247	0.0916042	0.10469	0.112649	0.113202	0.102702	0.0927975	0.06641	0.0505604	0.0321016	0.0592517
Prkd3	0.415358	5.09441	0.0595558	0.100753	0.122173	0.113887	0.102844	0.0852986	0.0874651	0.0971523	0.100302	0.0951567	0.167519
Il10rb	0.336213	6.27493	0.185851	0.309133	0.193931	0.231239	0.165589	0.195246	0.204158	0.140436	0.0842223	0.0685059	0.106734
Pde4d	0.421179	5.00487	0.0126511	0.0867596	0.125141	0.141758	0.093271	0.0859412	0.0979773	0.110103	0.0855985	0.0837894	0.171525
Pgm2l1	0.698342	3.01581	0.0213635	0.00860611	0.0235703	0.0183283	0.0130357	0.0289385	0.0196094	0.0158119	0.0118602	0.00848028	0.0161098
E130310I04Rik	1.02166	2.05775	0	0.00318795	0.00965318	0.00922694	0.00968567	0.0117825	0.00550512	0.00403642	0.00355372	0.000623096	0
Mapk12	0.407699	5.15549	0.0497657	0.118794	0.115867	0.128591	0.0750623	0.0761449	0.0904807	0.0708704	0.0679608	0.0588823	0.101295
Pigu	0.579497	3.62676	0.0392878	0.0314682	0.0390921	0.0321663	0.0326389	0.024478	0.0236516	0.024049	0.0285612	0.0147646	0.0163901
Map2k6	0.758459	2.76633	0	0.013363	0.0183967	0.014167	0.00777479	0.0270556	0.0165233	0.0113919	0.0092825	0.00587791	0.00878761
Ap1s2	0.397173	5.27615	0.118828	0.137962	0.128006	0.135581	0.161509	0.162771	0.138082	0.111064	0.057353	0.0268419	0.0474851
Mapk8	0.477212	4.39042	0.0400667	0.0738146	0.0703609	0.0631524	0.0739255	0.063514	0.0638284	0.0721679	0.0502533	0.0434065	0.0803728
Slco2a1	0.473862	4.40382	0.0531665	0.0149133	0.122736	0.0972264	0.107377	0.00205776	0.0222128	0.150709	0.148506	0.0162899	0.607777
Resf1	0.394967	5.28187	0.142724	0.123878	0.132284	0.105973	0.172826	0.0827123	0.0754107	0.0857482	0.11125	0.0925994	0.179185
Camk2n1	0.760501	2.73982	0.0182827	0.0224205	0.0188982	0.00893279	0.0111079	0.0180106	0.0251482	0.00942739	0.00977742	0.000729467	0.0342041
Plk4	0.843988	2.46687	0.041385	0.00871095	0.0174828	0.00834754	0.0207923	0.0249151	0.0199014	0.00992538	0.0106461	0.00907443	0.0148591
Fryl	0.391185	5.32044	0.0960739	0.171667	0.143463	0.15883	0.118475	0.0575468	0.118175	0.117259	0.0916091	0.0973287	0.133377
Inppl1	0.544759	3.82035	0.0266605	0.0236005	0.0494377	0.0476846	0.028911	0.0231551	0.0415952	0.021489	0.0402401	0.0363876	0.0223046
Tmem245	0.479556	4.33643	0.0870903	0.0749461	0.0771689	0.0687648	0.081013	0.0306867	0.0704522	0.0511407	0.0469587	0.051569	0.0649655
Tle2	0.714134	2.91065	0.0401707	0.00957688	0.0226686	0.0214619	0.00193473	0.00666621	0.0222012	0.0216386	0.0107206	0.00514125	0.00636185
Clk3	0.440976	4.70284	0.102816	0.104548	0.0889021	0.064517	0.0784378	0.0553418	0.0830139	0.0667533	0.0800128	0.0409508	0.0809683
Dmxl1	0.565242	3.66509	0.0321757	0.0384861	0.042845	0.0396478	0.0372158	0.0324914	0.0235378	0.0313065	0.035146	0.0362962	0.0319923
Zfp281	0.463189	4.47086	0.0390413	0.0775267	0.0763628	0.0650364	0.100579	0.0472315	0.0677038	0.0574497	0.0576641	0.0495919	0.0461048
Nhsl2	0.498512	4.14909	0.0809359	0.0362228	0.0617349	0.0654735	0.0478651	0.0248737	0.0413656	0.0336043	0.0558343	0.0328892	0.0786585
Tada3	0.462446	4.46917	0.057393	0.0669809	0.0718894	0.0616145	0.0675201	0.0648551	0.048231	0.0677985	0.0491154	0.0453314	0.0736832
Smap1	0.350978	5.88365	0.124654	0.166645	0.167914	0.153204	0.138866	0.138665	0.150436	0.126361	0.1368	0.147243	0.197451
Vezt	0.556863	3.70819	0.0224039	0.0187866	0.0512517	0.0463765	0.0270094	0.00833231	0.0434439	0.0346983	0.0393716	0.0141634	0.0469994
Qpctl	0.567792	3.63304	0.00740483	0.0334437	0.0461303	0.0292092	0.0285847	0.0275808	0.0305554	0.0333939	0.0456009	0.0354599	0.0390397
Spred2	0.491274	4.19416	0.00721617	0.012907	0.0710724	0.0713749	0.0507502	0.0672966	0.0719552	0.0516758	0.0373504	0.0325843	0.0291481
Pdk1	0.680373	3.02139	0.00325773	0.022756	0.0221675	0.0234135	0.0182692	0.00705096	0.0121093	0.0197562	0.0166125	0.00871409	0.0212342
0610010K14Rik	0.406776	5.04582	0.136085	0.139232	0.129192	0.125758	0.100367	0.0927462	0.158431	0.106291	0.0918082	0.0640601	0.0828664
Synj1	0.539163	3.80384	0.0720232	0.0483685	0.0512063	0.0456496	0.0463953	0.036086	0.0388585	0.0380596	0.0262218	0.0452742	0.0424056
Szrd1	0.431826	4.74727	0.118235	0.0703397	0.0915865	0.0760523	0.0898022	0.0885278	0.0875533	0.0715388	0.0709634	0.0688469	0.0707587
AW554918	0.784272	2.61209	0.0230044	0.0175489	0.0170152	0.0110415	0.0135066	0.0117004	0.0105449	0.0120242	0.00871399	0.0100304	0
Nudt7	0.559347	3.65425	0.0357225	0.0356627	0.0363491	0.0436589	0.0322104	0.0278096	0.0204657	0.0241242	0.0209298	0.0180986	0.00952133
Git2	0.349394	5.83923	0.200348	0.195929	0.205516	0.250684	0.1774	0.167779	0.230538	0.13136	0.127103	0.100447	0.187625
Cadm3	0.957142	2.13101	0	0	0.00972994	0.00587559	0	0	0.00123773	0.0046458	0.00636822	0.00167618	0.0383567
2900060B14Rik	0.604694	3.3599	0	0.0576972	0.0436195	0.0475185	0.0435728	0.0208309	0.0290125	0.0169146	0.0158748	0.014214	0.00467817
2810454H06Rik	0.583711	3.47589	0.0114619	0.0547246	0.0440394	0.0408838	0.0581219	0.0168305	0.0354525	0.0353688	0.0207241	0.00922928	0.0378944
Sipa1l3	0.625379	3.23185	0.00993689	0.0289264	0.032611	0.0303679	0.0279829	0.0224343	0.0334913	0.0232035	0.0177471	0.0127473	0.0145316
Cbfa2t2	0.668571	3.02253	0.0350012	0.0240218	0.0215319	0.0148897	0.018172	0.0120199	0.0193565	0.0102863	0.0170479	0.0106198	0.00353757
Kansl1l	0.547788	3.6855	0.0653275	0.0501604	0.0493082	0.0400685	0.0342813	0.0358735	0.0573157	0.0394416	0.0256278	0.0319229	0.0386766
Fgf1	0.89483	2.25476	0	0.00595658	0.0105985	0.00941121	0.0061555	0	0.00193197	0.00535547	0.00445907	0.00544518	0
Plscr4	0.424039	4.75586	0.185752	0.187911	0.0859747	0.106145	0.0724788	0.0246601	0.0381725	0.0483283	0.0462798	0.0244101	0.0837927
Sec24a	0.487742	4.13297	0.0312652	0.0432742	0.0631573	0.0445056	0.0611263	0.0529651	0.0586853	0.0591355	0.0534208	0.0768868	0.0542694
Kat2b	0.532049	3.76269	0.0749081	0.0322595	0.0521446	0.0475818	0.0618324	0.0305219	0.0385293	0.0343792	0.0298178	0.0368842	0.0388517
Nt5dc3	0.968263	2.06593	0.0108145	0.00859978	0.0111496	0.00591382	0.00529503	0.0050479	0.00445476	0.00666013	0.00508107	0.00313315	0.00502408
Phf21b	0.849272	2.35219	0	0.0138759	0.0139039	0.0130417	0.00408739	0.00311906	0.00591714	0.00591766	0.00544278	0.00305223	0
Camsap2	0.553374	3.60257	0.0187335	0.0319439	0.0469963	0.040925	0.0265032	0.0164626	0.0166466	0.0331496	0.049509	0.0379548	0.0272224
Rbm48	0.600459	3.3154	0.0741416	0.0299704	0.0345777	0.0295506	0.0288004	0.0268813	0.0274394	0.0118401	0.0210718	0.013682	0.0265213
Lhfpl4	0.740361	2.68211	0	0.0125544	0.0221077	0.0197953	0.0144585	0.0100205	0.0248356	0.0126446	0.0119025	0.00668246	0.018152
Casp4	0.399678	4.96093	0.0706478	0.14015	0.14573	0.06608	0.212979	0.0353743	0.101741	0.134014	0.177797	0.162824	0.301319
Manba	0.772373	2.56598	0.01259	0.0111443	0.0177865	0.0231887	0.0134325	0.0108122	0.0112677	0.00424999	0.00537868	0.00293383	0.00696538
Bcor	0.603202	3.27094	0.0276817	0.0248807	0.0363384	0.031773	0.0221672	0.0220123	0.0391768	0.0153837	0.0278598	0.0206235	0.0352332
Xdh	0.584776	3.36878	0.0278539	0.045726	0.0289537	0.0312761	0.104349	0.00476783	0.00648535	0.0166184	0.0103532	0.00323811	0.0122877
Bmp1	0.513089	3.83799	0.00911416	0.0322196	0.0585737	0.0661412	0.0644154	0.0763346	0.0605697	0.0498894	0.0196106	0.0130769	0.026904
Maco1	0.46074	4.26749	0.0789935	0.0688595	0.075185	0.069648	0.0315618	0.0439984	0.0578365	0.0546904	0.0551825	0.0528671	0.0190575
6430548M08Rik	0.489822	4.01355	0.0319637	0.0213025	0.0590013	0.0710904	0.0408013	0.0292561	0.0369004	0.0560665	0.0454177	0.0299716	0.0204152
Zfp462	0.590201	3.32936	0.00401662	0.0158337	0.0384856	0.0333033	0.0233783	0.0242089	0.0160077	0.0173184	0.0350787	0.0246536	0.123376
Tex2	0.692184	2.83727	0.00952271	0.00995717	0.0207965	0.0167024	0.0232554	0.0114076	0.00827712	0.009543	0.0194746	0.00864655	0.0100876
Raf1	0.433766	4.52573	0.144459	0.0804816	0.0844637	0.0795178	0.103251	0.0960893	0.0642525	0.0643599	0.0527558	0.0457468	0.0561526
Cbx5	0.455982	4.28992	0.022516	0.0507379	0.0814146	0.0759035	0.0396297	0.0668536	0.0652333	0.0634319	0.0648581	0.0431961	0.0592523
Ranbp2	0.426643	4.58411	0.073264	0.0890699	0.100129	0.0718809	0.0895746	0.0664433	0.0858196	0.0721451	0.104358	0.111434	0.0615004
Mex3a	0.780797	2.50401	0	0.00879698	0.0163099	0.00574789	0	0.0171414	0.0253782	0.012352	0.00870952	0.0123195	0
Npr3	0.713661	2.73238	0	0.0166067	0.0253034	0.0354101	0.0262581	0	0.00396977	0.0260812	0.00636382	0.00140718	0.00402042
Exosc2	0.558225	3.48862	0.010398	0.0576614	0.0559148	0.0414224	0.0466027	0.0404767	0.053236	0.0358545	0.0308336	0.0314716	0.044743
Trip10	0.350166	5.55217	0.0839277	0.158146	0.140876	0.122385	0.181892	0.0746021	0.0916491	0.153974	0.145006	0.081528	0.16525
Cramp1l	0.437322	4.44469	0.034214	0.0556118	0.0985626	0.0889943	0.0990971	0.0955062	0.104881	0.0998954	0.0793613	0.0697858	0.0675742
Thumpd3	0.465123	4.17852	0.0647504	0.048776	0.071585	0.0524878	0.0801096	0.0588348	0.0765077	0.0827325	0.0467827	0.0541624	0.0507292
Ctbp1	0.305831	6.3349	0.204307	0.211521	0.243302	0.222427	0.221016	0.229133	0.223973	0.196002	0.180649	0.17212	0.237714
Tbl1x	0.421666	4.587	0.0469314	0.0866542	0.090877	0.080303	0.0864727	0.0797371	0.0741807	0.0776739	0.0648007	0.0674645	0.0941496
Inafm2	0.523001	3.69619	0.0410801	0.0455492	0.0571228	0.0551381	0.0307594	0.0242813	0.0334616	0.0430058	0.0437076	0.0312137	0.0342079
A030001D20Rik	0.958316	2.00342	0.0134732	0.0058855	0.0100021	0.00732367	0.0113779	0.00339242	0.00919749	0.00634895	0.00339021	0.00261961	0.0141285
Papss1	0.458456	4.18641	0.0584548	0.11189	0.065028	0.0482467	0.0735695	0.0681051	0.0512562	0.0559177	0.0349601	0.0282628	0.0522134
Atxn2l	0.473276	4.05268	0.0573221	0.0477133	0.0700869	0.0514253	0.0744635	0.0352181	0.0448296	0.0552483	0.0683578	0.0631546	0.0334198
Gna13	0.42485	4.51217	0.0162772	0.0682152	0.0941253	0.0753669	0.107898	0.0758174	0.0925777	0.0848974	0.0766849	0.0691483	0.0555008
Nktr	0.335907	5.70371	0.100072	0.153143	0.211231	0.18485	0.206524	0.133298	0.19362	0.15881	0.211348	0.191678	0.201135
Cspp1	0.470718	4.06751	0.0703986	0.053917	0.0786588	0.0862991	0.0699071	0.0581097	0.0599788	0.0492845	0.0533663	0.0327976	0.0707507
Pcdh12	0.414546	4.60643	0.00652909	0.0398267	0.102283	0.107875	0.0532049	0.097572	0.125781	0.0718748	0.0686032	0.0734493	0.0353429
Haus3	0.546339	3.49124	0.0717904	0.0266777	0.0410059	0.0316008	0.0397014	0.0193456	0.0358794	0.0297078	0.024911	0.0196458	0.0107388
Cfap43	0.771849	2.4599	0.0124787	0.0215496	0.016667	0.00763948	0.0246273	0.0147823	0.00989411	0.00707734	0.0128191	0.00261556	0.0195458
Zfp771	0.432333	4.39071	0.103396	0.0665334	0.0851621	0.0701078	0.0695725	0.0688736	0.0882073	0.0585332	0.0692905	0.0623788	0.0711236
Usp19	0.451376	4.2039	0.0699847	0.0541736	0.0772244	0.0622522	0.0449988	0.0449041	0.0689264	0.0531299	0.0661491	0.0625005	0.0389865
Mlx	0.462341	4.07609	0.0527954	0.0659973	0.0700687	0.0566463	0.0749055	0.0653257	0.0704365	0.0591114	0.0455923	0.0404689	0.0507138
Cdip1	0.44109	4.2602	0.0474491	0.101417	0.0711444	0.0596642	0.0587184	0.0451376	0.0697173	0.0555545	0.0445737	0.0343033	0.0326839
Etv1	0.742308	2.52961	0.0149598	0.0108566	0.020147	0.0226174	0.0148283	0.0221616	0.0210753	0.0126503	0.00449622	0.00119531	0
Lnpk	0.665838	2.81356	0.00744528	0.0195016	0.0258395	0.0196446	0.019848	0.0162023	0.0257178	0.0195957	0.0111276	0.0101428	0.00473885
Tnk2	0.638208	2.93114	0.0162772	0.024968	0.0275089	0.0371595	0.0118347	0.0294888	0.0323035	0.0143658	0.00836996	0.00498129	0.0161349
Acss2	0.915421	2.03272	0.0137758	0.00950078	0.00901949	0.00657715	0.00281467	0.00788947	0.00527415	0.0016517	0.00237868	0.00641817	0
Mark4	0.494884	3.75424	0.0756562	0.0341939	0.0566689	0.0521439	0.0422885	0.0339636	0.032962	0.0426909	0.0411207	0.0302544	0.0518747
Stx12	0.313793	5.91301	0.199184	0.219858	0.190124	0.184836	0.247209	0.1536	0.175854	0.145857	0.162373	0.118042	0.212491
Bbs2	0.890537	2.07903	0.0136023	0.00669108	0.0103953	0.00525402	0.00838707	0	0.00785664	0.00739769	0.00574633	0.00558141	0.0166814
Arhgef28	0.563914	3.28319	0.0769036	0.07205	0.0445739	0.0442535	0.0560311	0.054153	0.0525648	0.0293034	0.00514891	0.00547711	0.0153842
Rassf8	0.725943	2.54756	0.0127662	0.0131482	0.0197998	0.0164446	0.0128947	0.00845729	0.0105915	0.0159746	0.00963844	0.00736556	0.00629567
Tmem129	0.646449	2.85909	0.00740483	0.0202003	0.0245727	0.0267739	0.0118272	0.00889048	0.00754463	0.0115079	0.0190745	0.0104217	0.0254474
Tcf12	0.359163	5.13868	0.10137	0.0967837	0.154988	0.167324	0.146464	0.152727	0.145895	0.122962	0.118078	0.107277	0.102504
Cpd	0.355704	5.17777	0.207644	0.13769	0.160163	0.166831	0.124678	0.0792781	0.110806	0.128163	0.151996	0.1227	0.281907
Bmt2	0.599461	3.06758	0	0.0253013	0.0342604	0.024201	0.0177917	0.024509	0.020803	0.0231846	0.033175	0.0310425	0.0117042
Cacul1	0.481333	3.8163	0.0442014	0.0489317	0.0621396	0.0501956	0.0378518	0.0397957	0.0552642	0.0357737	0.0489808	0.0613434	0.0235431
Rara	0.427254	4.29275	0.0795602	0.0754026	0.0991212	0.0975974	0.107007	0.0361773	0.0761718	0.0919343	0.0695534	0.0568736	0.0776534
Tax1bp1	0.311039	5.88534	0.157875	0.215115	0.234968	0.220545	0.237201	0.191335	0.179108	0.226564	0.223125	0.180847	0.213157
Hsdl2	0.559565	3.25966	0.0174367	0.0401431	0.0334756	0.0330886	0.0291121	0.0278733	0.00897828	0.0299825	0.0154783	0.0102718	0.00297712
Helz	0.460043	3.96161	0.0296383	0.0527049	0.0744641	0.068349	0.0434774	0.0296119	0.064952	0.0532339	0.0612796	0.0524178	0.0843145
Hoxd8	0.440146	4.13868	0.117557	0.0668412	0.0740948	0.062715	0.0667887	0.0934055	0.0824221	0.0538273	0.0507179	0.0346144	0.108442
Ctdsp2	0.345856	5.25355	0.153142	0.110411	0.1556	0.151559	0.147992	0.106461	0.106078	0.127371	0.141993	0.117331	0.118536
Mbd1	0.476687	3.79199	0.0937272	0.0550433	0.061717	0.046587	0.0510252	0.0506355	0.0385621	0.0438973	0.0437717	0.0524638	0.0459484
Inpp5k	0.435722	4.13656	0.104218	0.0993103	0.07804	0.0961791	0.0595073	0.0562707	0.0540404	0.0555133	0.0401613	0.0292025	0.066829
Snrpc	0.308036	5.84293	0.225365	0.199838	0.208218	0.188823	0.232596	0.227932	0.204771	0.172079	0.165846	0.112469	0.172309
Zdhhc20	0.317241	5.67093	0.131875	0.173658	0.21381	0.244581	0.183205	0.253784	0.234488	0.192488	0.153548	0.133872	0.111403
Nhsl1	0.636977	2.82434	0	0.0248974	0.0246965	0.0167069	0.0222045	0.0229458	0.0273001	0.0189992	0.0154963	0.0149515	0.0156946
Bend7	0.597443	3.01093	0.017438	0.0367918	0.034551	0.0320022	0.0278593	0.0108034	0.0221279	0.0256709	0.0230129	0.0125339	0.0154141
Cgnl1	0.611284	2.94243	0.0294095	0.0463618	0.0336544	0.0345002	0.0235111	0.026206	0.0393957	0.014712	0.00948063	0.0153935	0.0100711
Tal1	0.494464	3.63624	0.0392259	0.0403149	0.0554895	0.0339459	0.0303839	0.034983	0.0364094	0.0483761	0.0515531	0.0574822	0.0737447
Ruvbl1	0.422433	4.25163	0.0882374	0.0680855	0.0761199	0.0579544	0.0770228	0.0832133	0.081005	0.0598253	0.0620929	0.0432866	0.0217686
Synrg	0.585713	3.06436	0.0775547	0.0262577	0.0352277	0.0269748	0.0166007	0.0161706	0.032969	0.0200633	0.0296423	0.0203342	0.0271538
Tshz3	0.5658	3.163	0.01831	0.0380985	0.0383231	0.0293961	0.0144214	0.0329703	0.0302752	0.0363697	0.0279025	0.0319354	0.0325294
Usp37	0.507486	3.51858	0.0662254	0.0450815	0.0532565	0.045583	0.0551377	0.0252379	0.0450517	0.0480742	0.0356785	0.0376528	0.0708491
Ankrd39	0.493729	3.61522	0.0169065	0.0416138	0.0517904	0.0405991	0.0426936	0.023015	0.0371836	0.0398222	0.0399637	0.0234046	0.0561199
Gigyf1	0.542391	3.28282	0.0319054	0.0359192	0.0417622	0.0417154	0.0235798	0.023752	0.0243333	0.0204429	0.0342915	0.0321631	0.0081538
Rsbn1l	0.346672	5.13428	0.116088	0.183147	0.154469	0.14599	0.180313	0.140058	0.16017	0.119171	0.111553	0.100892	0.153453
Cdc37l1	0.397725	4.47463	0.0964384	0.0993649	0.0978238	0.0925656	0.077818	0.091316	0.086265	0.0739703	0.0695458	0.070578	0.107649
Clasp1	0.506933	3.50643	0.029074	0.0446414	0.0580767	0.0477585	0.0354197	0.0414703	0.0378528	0.0370879	0.0439218	0.0345241	0.0692843
Aqp7	0.666377	2.65922	0.076077	0.114063	0.0370111	0.0240945	0.0333236	0.00956433	0.0142329	0.0082263	0.017172	0.0033999	0.0204373
Mindy3	0.401689	4.40464	0.0373696	0.0678379	0.0953838	0.0921401	0.0549012	0.0713981	0.0851131	0.0961216	0.0722538	0.0587335	0.0424499
Rybp	0.548367	3.21231	0.0114491	0.029517	0.0422558	0.0272421	0.0614878	0.0262906	0.0529496	0.0398173	0.0344269	0.0242855	0.023065
Fnip2	0.577664	3.04556	0.0104739	0.0306926	0.0354694	0.0349039	0.0244735	0.0162186	0.0296482	0.0255792	0.0232044	0.0199277	0.0303346
Cdk12	0.391146	4.49392	0.0451163	0.095939	0.115974	0.110992	0.130706	0.0506008	0.109198	0.0899975	0.0886367	0.0791379	0.0834144
Arhgef2	0.377386	4.64833	0.168196	0.103662	0.112736	0.115341	0.08147	0.0930507	0.0970489	0.0786346	0.0717232	0.0729174	0.0960947
Klf16	0.603754	2.90235	0.0381311	0.0259647	0.0284673	0.0219456	0.00532818	0.038501	0.017393	0.0248585	0.0204033	0.018719	0.00505081
Stox1	0.571143	3.067	0.00993689	0.0295141	0.0310674	0.0285173	0.0060327	0.00377107	0.0169871	0.0190737	0.0246711	0.021366	0.0073313
Plau	0.655025	2.67418	0.0135399	0.00517719	0.0312546	0.0166164	0.0165621	0.0490608	0.0600625	0.0314876	0.00881866	0.00240764	0.00598076
Phldb1	0.52015	3.3653	0.0467048	0.0499101	0.0482697	0.0537909	0.0433579	0.0677962	0.0470879	0.0372648	0.0133997	0.00336582	0.0029895
B4galt1	0.439347	3.97937	0.0984071	0.10307	0.0804992	0.0637604	0.0976411	0.0508834	0.0599084	0.0705395	0.0479037	0.0528527	0.10081
Ilkap	0.363773	4.78639	0.172342	0.136378	0.129138	0.112826	0.104837	0.114452	0.0984019	0.10616	0.10749	0.101081	0.179076
Bcl2l1	0.405508	4.28825	0.199991	0.144981	0.089966	0.0860604	0.0982143	0.0339793	0.0508773	0.0586272	0.0602215	0.0468352	0.0772325
Ccdc82	0.446823	3.88768	0.0357835	0.0746414	0.0792398	0.0795686	0.0581253	0.0475241	0.0563714	0.0488999	0.0505203	0.0364868	0.0742038
0610040B10Rik	0.63673	2.72611	0	0.0234056	0.0274967	0.0198979	0.0263958	0.0137108	0.0109448	0.022381	0.0235851	0.0204614	0.00761706
Ilk	0.31278	5.54391	0.232725	0.197476	0.202986	0.192012	0.196032	0.244621	0.223559	0.151531	0.134481	0.132734	0.0903312
Gls	0.347151	4.9779	0.171369	0.13953	0.166722	0.111061	0.155774	0.137724	0.164587	0.186183	0.167316	0.173953	0.264552
Kdm2a	0.380844	4.53658	0.0559774	0.102222	0.118484	0.113552	0.124602	0.0749593	0.0933928	0.0827959	0.0952638	0.112164	0.134529
Ino80d	0.409326	4.20741	0.0881179	0.0931648	0.102097	0.103788	0.113259	0.0513103	0.0874449	0.0596915	0.0892771	0.0491539	0.126243
Inpp5a	0.460986	3.72934	0.0753427	0.0446401	0.0600884	0.069943	0.037065	0.0402675	0.0426847	0.0382243	0.0370247	0.0298523	0.00947059
Rbfox3	0.76368	2.24887	0	0.00367921	0.0172557	0.0166899	0.00439358	0.0116541	0.011272	0.0130789	0.0156457	0.000607368	0
Rhoq	0.729457	2.35046	0.0112883	0.0118057	0.0145748	0.0144062	0.00646738	0.0195456	0.0102661	0.0121967	0.00829672	0.00551464	0.00864842
Art3	0.503223	3.40156	0.350145	0.0993466	0.0513187	0.0451039	0.0745672	0.00574	0.0325564	0.0355448	0.0168404	0.0170052	0
Rnf144a	0.418464	4.09029	0.112979	0.0613804	0.089237	0.076759	0.0784571	0.180017	0.15328	0.0567216	0.0465557	0.0165379	0.0432222
Cwc22	0.596809	2.86602	0.0310527	0.0294145	0.0278965	0.0225178	0.0515284	0.0122495	0.0235453	0.0196552	0.0174272	0.0201221	0.0215314
Lmbrd1	0.339075	5.03453	0.069107	0.154459	0.131913	0.124449	0.138857	0.0721823	0.0928216	0.0965076	0.107858	0.08639	0.169856
Rasa2	0.557343	3.06091	0.00956354	0.0375277	0.0342785	0.0336586	0.0332068	0.0149739	0.0277711	0.0278395	0.0260287	0.0206075	0.0565928
Farp1	0.766683	2.21475	0.00920334	0.00337437	0.0136084	0.0117932	0.00663555	0.00483393	0.0149639	0.00751641	0.00462245	0.00864814	0.0109285
Kansl1	0.413187	4.10137	0.0533696	0.0802871	0.086911	0.0741673	0.0707849	0.0814379	0.0756381	0.0648392	0.0732514	0.0551749	0.0513244
Pisd	0.387334	4.35423	0.0826656	0.0805517	0.106718	0.0913803	0.0860684	0.118302	0.116736	0.0981915	0.0740068	0.0587358	0.0837377
Clock	0.400673	4.20926	0.0689432	0.103962	0.105324	0.12394	0.0689036	0.0559032	0.0596229	0.0667894	0.069456	0.0582675	0.0919762
Dennd2c	0.678009	2.48599	0.0327294	0.0226352	0.0192823	0.0216705	0.0137133	0	0.0103497	0.0130519	0.00855328	0.0017126	0.0132795
Rhobtb2	0.669201	2.51719	0.0118917	0.0210716	0.0213183	0.0267108	0.00442014	0.0175369	0.00387238	0.0150255	0.00991262	0.00980905	0.00811595
Ahctf1	0.449144	3.73738	0.0673703	0.0590348	0.0697373	0.0590296	0.0264764	0.0549004	0.0706421	0.064276	0.0513483	0.0468035	0.0604822
Zfp738	0.656052	2.55378	0	0.0151202	0.020923	0.01733	0.0137613	0.0160151	0.0114192	0.0117944	0.0161994	0.00439675	0.03144
Hace1	0.578223	2.895	0.0862785	0.023223	0.032612	0.0321473	0.0351876	0.0180948	0.0325977	0.0233615	0.0106479	0.0140877	0.0386375
Plpbp	0.414804	4.0352	0.0622677	0.0662346	0.0796126	0.0617233	0.0723385	0.0610389	0.0702878	0.0617466	0.0699	0.0605562	0.0710742
Uaca	0.306098	5.4589	0.291463	0.303196	0.211288	0.22251	0.266258	0.203104	0.225547	0.161758	0.131028	0.0884667	0.0936931
Ebf3	0.448491	3.71605	0.0270175	0.0422385	0.0716859	0.0700486	0.0624886	0.0609522	0.0434447	0.0556347	0.0680399	0.02705	0.0855647
Tnks1bp1	0.484225	3.43764	0.0430471	0.0451916	0.0544033	0.0641414	0.054634	0.0295038	0.0269503	0.0394357	0.0343585	0.021761	0.0645491
Zfp143	0.654063	2.544	0.0270508	0.0200493	0.0202601	0.0180659	0.0186264	0.0145094	0.016258	0.0154582	0.0107076	0.00809341	0.0177565
Sorbs1	0.451643	3.68238	0.0589794	0.0716967	0.0626521	0.0488676	0.0586641	0.0422148	0.0459348	0.0522622	0.0412849	0.0511523	0.0474045
Acox3	0.458865	3.62146	0.0245804	0.0458352	0.0651642	0.0496327	0.0408031	0.0517823	0.0485021	0.0447683	0.0692427	0.0553114	0.0234656
Isca1	0.514637	3.22753	0.086032	0.0350714	0.0454113	0.0320794	0.0503142	0.0324221	0.0333799	0.0235381	0.0364903	0.0383965	0.0628595
Add1	0.389843	4.25923	0.0589089	0.0878744	0.0986241	0.0929702	0.0958581	0.080696	0.0756448	0.0664629	0.083301	0.0724591	0.123997
Arhgef40	0.63527	2.61326	0.0301676	0.0342287	0.0276363	0.0259165	0.00417669	0.028348	0.0354382	0.0105315	0.0048806	0.00290447	0
Cbfa2t3	0.385583	4.26473	0.195036	0.154364	0.1181	0.121756	0.079658	0.0555768	0.0781661	0.0617311	0.0844246	0.0691476	0.176519
Vamp2	0.448106	3.66683	0.0902753	0.0806106	0.0718221	0.0541673	0.0600094	0.0430613	0.0466916	0.0596607	0.0588993	0.0480614	0.0650858
Crebrf	0.448885	3.65594	0.0599146	0.08164	0.0685847	0.0681635	0.0501983	0.0294333	0.0450375	0.0511225	0.0601653	0.0523206	0.075466
Ankrd27	0.615303	2.66515	0	0.0238276	0.0245576	0.0174302	0.00959036	0.0272146	0.0192784	0.0130681	0.0183591	0.0124453	0.0252999
Mpdz	0.627827	2.61183	0.0453837	0.0170255	0.0239753	0.0196169	0.0221636	0.0130575	0.00832262	0.0146433	0.0138839	0.0103298	0.0309406
Zfp871	0.479839	3.41681	0.0431621	0.0460425	0.0489871	0.054408	0.0337219	0.0455817	0.042225	0.0417967	0.0260684	0.0249978	0.0517174
Smad2	0.452427	3.61441	0.0869322	0.0666319	0.0598856	0.0539418	0.0475832	0.061627	0.0544662	0.0540918	0.0407756	0.0212144	0.0205629
Lclat1	0.650829	2.50914	0.00740483	0.00663925	0.0209964	0.0166122	0.0127942	0.00957124	0.0202314	0.0222426	0.0152069	0.0120149	0.00903857
Abl1	0.508286	3.20473	0	0.0396905	0.0443388	0.0422418	0.0299801	0.0709244	0.0271547	0.0353819	0.0267525	0.0142082	0.0625684
Brd9	0.34504	4.71741	0.082634	0.198447	0.161821	0.173763	0.107948	0.125096	0.147501	0.147616	0.0998938	0.0795161	0.206236
Slc25a30	0.509407	3.18827	0.0324186	0.0500956	0.0482874	0.0515717	0.0187372	0.0187189	0.0375688	0.0300966	0.0337463	0.0229526	0.0719213
Cwc25	0.463075	3.50666	0.0765271	0.0548256	0.0605164	0.0569108	0.0443277	0.0448024	0.0438896	0.0558361	0.0418881	0.0300814	0.017208
Vangl1	0.48723	3.33021	0.0470552	0.0687748	0.0516031	0.0520163	0.0184662	0.0340342	0.0501491	0.0329296	0.0335153	0.0255771	0.0477997
She	0.35994	4.50782	0.254259	0.157681	0.129491	0.135836	0.131209	0.0850629	0.084067	0.0841276	0.09002	0.0910548	0.16256
Klhl12	0.636097	2.54832	0.020469	0.0142861	0.0266865	0.0194449	0.0159766	0.0144024	0.015252	0.0224918	0.0134601	0.0173156	0.0149038
Skil	0.378704	4.25277	0.221409	0.107532	0.148503	0.10931	0.133153	0.103883	0.109483	0.154046	0.164209	0.191645	0.110762
Cldnd1	0.333928	4.80488	0.231516	0.108721	0.135645	0.129689	0.135321	0.114006	0.126038	0.105869	0.121619	0.0888113	0.063429
Paxip1	0.630806	2.54139	0.0212668	0.0340446	0.0228526	0.0146333	0.0134448	0.00948954	0.0141729	0.0118322	0.0129174	0.0120034	0.0105905
Sppl3	0.416203	3.84632	0.0738032	0.0736964	0.0780551	0.0847979	0.0880992	0.0848767	0.0583955	0.0655252	0.0407266	0.0549248	0.0446311
Clasrp	0.579611	2.76097	0.0248448	0.027971	0.0281948	0.0248293	0.0299578	0.0304867	0.0224295	0.018838	0.0183824	0.0109531	0
Bsdc1	0.441674	3.61625	0.120702	0.047677	0.0628696	0.0428931	0.0736703	0.0853381	0.0661495	0.0543048	0.0454027	0.0423962	0.0388167
Hook3	0.320139	4.98675	0.161223	0.133271	0.184972	0.203609	0.164018	0.13564	0.154215	0.122749	0.171894	0.127879	0.205117
Rogdi	0.487712	3.26068	0.0531527	0.0173855	0.0485688	0.0546657	0.0486655	0.0260428	0.0275823	0.0427364	0.0303423	0.0296502	0.0141254
Mbtd1	0.429664	3.7006	0.0431607	0.0515067	0.0688418	0.0577636	0.0514318	0.0494097	0.0463731	0.0533858	0.0682147	0.060482	0.0589609
Pbx3	0.574352	2.75599	0.0479679	0.0148327	0.028881	0.0279385	0.0144761	0.0214954	0.0191739	0.0168178	0.0203229	0.0182782	0.0228509
Arhgef7	0.300233	5.26647	0.0451751	0.135865	0.235113	0.210995	0.204427	0.17241	0.228646	0.263416	0.247149	0.207374	0.168517
Kif13a	0.542344	2.91391	0.0158477	0.0135515	0.0346465	0.0334198	0.035126	0.0151776	0.0171125	0.023953	0.0186886	0.0162177	0.0632986
Kras	0.339906	4.64208	0.226161	0.178317	0.158637	0.157626	0.123737	0.116512	0.13009	0.114794	0.137833	0.0868796	0.202476
0610030E20Rik	0.420862	3.74785	0.0591482	0.0794858	0.0702145	0.0789276	0.067519	0.0534041	0.0574397	0.0452182	0.0299038	0.0275948	0.0413422
Rictor	0.428027	3.67668	0.0875153	0.0644917	0.0718318	0.0798618	0.053238	0.0657827	0.0668262	0.0506846	0.0578813	0.0321273	0.0391592
Epb41l4a	0.707353	2.22404	0.111628	0.0342861	0.0217768	0.0218962	0.0262854	0.00191011	0.00646056	0.0140794	0.00202434	0	0.00783547
Zfp652	0.448394	3.50554	0.046835	0.0225047	0.0615867	0.0688404	0.0603114	0.0291363	0.0418517	0.0452429	0.0545295	0.0442658	0.0365036
Ptprm	0.367076	4.28157	0.249957	0.130206	0.126582	0.146605	0.0885823	0.1679	0.148718	0.0643215	0.0641785	0.046158	0.0640189
Prpsap2	0.710733	2.20748	0.00663878	0.00511647	0.0140533	0.0104032	0.00791479	0.00661177	0.0116525	0.0106568	0.00794766	0.0107323	0.0154757
Dipk2a	0.611549	2.56536	0.0294694	0.0239247	0.0217798	0.0168607	0.018503	0.0308705	0.0174198	0.0266357	0.0101495	0.012159	0
Spty2d1	0.391682	4.00355	0.202613	0.101211	0.0997097	0.0682679	0.11824	0.0478863	0.0888365	0.0885818	0.090191	0.0749933	0.0744217
Tmem37	0.741483	2.1128	0.0154663	0.00286193	0.0144141	0.00860388	0.0148379	0	0.00703392	0.00795879	0.0159091	0.0117559	0.0268669
Zfp30	0.780592	2.00567	0	0.00614969	0.0124663	0.00838913	0.00821735	0.00197696	0.00585448	0.00492794	0.00827965	0.0107402	0.0103795
Hbp1	0.365093	4.28478	0.192308	0.0958072	0.104852	0.0985959	0.08347	0.115035	0.0861189	0.0818176	0.0857382	0.0717451	0.0870897
Zscan29	0.679629	2.29949	0	0.0284849	0.0163872	0.011391	0.0106637	0.00557901	0.0119548	0.0101634	0.00968911	0.0097656	0
Gpr160	0.756671	2.06446	0.02107	0.0442483	0.0113608	0.0102607	0.0147948	0	0.00294096	0.00181045	0.00275769	0.00147612	0
Slc35a2	0.418249	3.73365	0.0625885	0.0576364	0.0725887	0.050227	0.0439549	0.0404903	0.0628919	0.0500586	0.0593824	0.0676969	0.0574184
Ppp2r2a	0.32599	4.78649	0.179667	0.191568	0.153573	0.137975	0.1171	0.153993	0.138167	0.109981	0.115848	0.0838915	0.115138
Rnf146	0.376617	4.1212	0.0338086	0.116212	0.0937673	0.0826345	0.0919401	0.0901067	0.085839	0.0599395	0.0660455	0.0722545	0.0700758
Ppm1g	0.325895	4.76223	0.075379	0.130443	0.141409	0.126216	0.135964	0.0937401	0.131746	0.101361	0.114457	0.0942806	0.11405
Rnf44	0.409384	3.7807	0.125133	0.0539244	0.0762465	0.0694218	0.0499848	0.0686064	0.0753363	0.0642904	0.0657808	0.0671983	0.0622243
Mbtps2	0.465227	3.32423	0.0578025	0.0283979	0.0519204	0.0493808	0.0506861	0.0400155	0.0529212	0.0449303	0.0410506	0.0353789	0.030942
Zfpm1	0.613361	2.52035	0.0169498	0.00617883	0.0241216	0.0205342	0.0265144	0.0185772	0.0153622	0.0091418	0.0233641	0.020938	0.0239419
Slc25a17	0.408613	3.76672	0.130168	0.099408	0.0742357	0.0738075	0.0431657	0.0467493	0.0747431	0.0604942	0.0531559	0.0332543	0.0190866
Nid2	0.418084	3.6812	0.01831	0.0613256	0.103448	0.095903	0.0849843	0.446371	0.165951	0.0279319	0.0103019	0.0079653	0.0141331
Gm20604	0.530906	2.89589	0.0135802	0.04925	0.0356835	0.0216136	0.0299484	0.0211944	0.0201252	0.0243708	0.0256929	0.0195792	0.0550916
Dync1li1	0.365822	4.19201	0.107957	0.111995	0.104947	0.0900795	0.106649	0.121661	0.099142	0.0827843	0.0780413	0.0536693	0.0418551
Rab4a	0.49598	3.08144	0	0.0178677	0.0453508	0.0336677	0.0318026	0.0490179	0.03985	0.0202502	0.0389959	0.0493617	0.0343687
Esyt1	0.394946	3.8695	0.0943702	0.0944638	0.089286	0.0829541	0.102555	0.0705802	0.0647521	0.0646452	0.0583486	0.0484141	0.106678
Agrn	0.413488	3.68981	0.102641	0.0902267	0.0870963	0.106839	0.134787	0.0885008	0.0768824	0.060956	0.0388095	0.0241992	0.072177
Pld2	0.511485	2.97411	0.00325773	0.0475473	0.0385426	0.0402611	0.0156519	0.0254582	0.0321356	0.0293839	0.0254462	0.0141513	0.00995816
Vps33b	0.63448	2.39214	0.0165387	0.0193219	0.0192571	0.0190496	0.0174881	0.00368076	0.0107388	0.0145389	0.013754	0.0138791	0.0101474
Sltm	0.347492	4.3636	0.121367	0.133837	0.132128	0.134646	0.1121	0.085608	0.109595	0.0964835	0.11208	0.103329	0.116571
Poldip3	0.426408	3.5525	0.09408	0.0535358	0.070531	0.0634039	0.0811947	0.0431486	0.0620835	0.0423963	0.043865	0.0540481	0.0470672
Ift172	0.441575	3.41807	0.0649293	0.0747288	0.0593076	0.048134	0.067509	0.042277	0.0369642	0.0465279	0.0470445	0.0482542	0.0600584
Txlng	0.495701	3.043	0.00993689	0.0413086	0.0441141	0.0284967	0.0238914	0.0334209	0.0351251	0.0437502	0.0455993	0.0309527	0.0208066
Adgre5	0.437147	3.44811	0.148399	0.0759741	0.0701589	0.0862671	0.0717956	0.0799674	0.0625633	0.026623	0.015205	0.00661093	0.0125755
Trim25	0.385568	3.89615	0.0994361	0.0790922	0.0986172	0.085788	0.13204	0.0473406	0.0607309	0.056911	0.0868628	0.0910723	0.138743
Smurf2	0.491177	3.05132	0.0643794	0.0285461	0.0458073	0.0491518	0.0210526	0.0260632	0.040134	0.0294314	0.0355156	0.0339387	0.0234581
Abtb1	0.567173	2.64183	0.0212304	0.0477594	0.0259788	0.0231562	0.0195562	0.0154176	0.02724	0.00855788	0.0157695	0.0163245	0.0110058
Tex264	0.339604	4.40592	0.163654	0.13374	0.123268	0.126261	0.118999	0.138153	0.104852	0.111364	0.0851749	0.0599217	0.109286
Rhbdl2	0.568571	2.62823	0	0.00734621	0.0268188	0.034553	0.014315	0.0171662	0.0249614	0.0317241	0.00671047	0.0096324	0.00884517
Csnk1e	0.418596	3.54722	0.0837902	0.115599	0.0692832	0.0592333	0.0412767	0.0933436	0.0872314	0.0449895	0.0346368	0.0245139	0.0490967
Pknox1	0.502351	2.95459	0.0382128	0.0393502	0.0410223	0.0349196	0.0257466	0.0357546	0.0330937	0.0316805	0.0227639	0.0234298	0.0611232
Dcp1b	0.527479	2.8125	0.0213599	0.0447026	0.0330548	0.0276233	0.0349601	0.0248813	0.0374575	0.0183727	0.0248682	0.0117111	0.0232631
Ccdc85a	0.320431	4.62295	0.0285908	0.0991594	0.184693	0.224029	0.201549	0.111241	0.174849	0.165866	0.155197	0.0945661	0.0611887
2510009E07Rik	0.539537	2.73021	0.0166352	0.0382655	0.0314214	0.0293717	0.0325864	0.0216789	0.015687	0.0193474	0.0231014	0.0175279	0.0185296
Nab2	0.443656	3.31769	0.0965988	0.04356	0.05499	0.0552814	0.0290444	0.0297403	0.0371841	0.0496822	0.0349916	0.0185201	0.0580848
Hinfp	0.62573	2.34865	0.0154144	0.0163311	0.0198826	0.0148661	0.0280519	0.0165925	0.00998459	0.0199194	0.00915484	0.0160491	0
Nxt2	0.647592	2.26833	0.0456124	0.0244695	0.0182652	0.0106406	0.0270263	0.00808884	0.00967434	0.00976062	0.0106593	0.0101083	0.016807
Cd38	0.306645	4.76718	0.130277	0.179645	0.15925	0.175696	0.137464	0.145598	0.157096	0.0894933	0.119081	0.0913493	0.0611239
Acvr2a	0.502494	2.90822	0.00775758	0.0247186	0.0420859	0.0467089	0.0579609	0.0189268	0.0360862	0.0344841	0.0306806	0.0154677	0.033132
Sppl2a	0.348784	4.18082	0.0734377	0.113026	0.134904	0.155256	0.173028	0.0843205	0.1176	0.110278	0.0995884	0.0645429	0.0972301
Ccdc85c	0.503125	2.8949	0.0206296	0.0297627	0.0503468	0.0555422	0.0265277	0.0338953	0.0552903	0.0428233	0.0239992	0.0105017	0.0441415
Ing1	0.383605	3.79232	0.0536286	0.107321	0.0887737	0.0729224	0.0575261	0.0864992	0.074043	0.0624238	0.080023	0.0628778	0.0842539
Maml3	0.605475	2.40224	0.017196	0.00753031	0.0251783	0.0271631	0.0298821	0.0128337	0.0175583	0.0177639	0.0155532	0.0116244	0.0139866
Zfp639	0.427855	3.39546	0.0891628	0.0692319	0.0657722	0.0577099	0.0669262	0.0338673	0.0568536	0.0505634	0.0565199	0.0403215	0.0614292
Ikzf5	0.406738	3.56655	0.100037	0.0942596	0.0887352	0.0857499	0.0502751	0.0595423	0.0824984	0.0788346	0.0633711	0.0583255	0.0422206
Plekhf2	0.394304	3.67829	0.181923	0.135553	0.0772523	0.0568983	0.100728	0.0584086	0.0608316	0.0641943	0.0466609	0.0444222	0.0954243
Tbk1	0.418761	3.45645	0.0340863	0.0588804	0.0641233	0.0568756	0.0628505	0.0599742	0.0673977	0.0400382	0.0539442	0.0413133	0.0895493
Gm4632	0.683938	2.10378	0	0.00768202	0.0164705	0.0137221	0.00257906	0.0327048	0.0232187	0.0130511	0.00920458	0.00375204	0
Ccdc88c	0.403539	3.56258	0.072324	0.0916389	0.0919123	0.103891	0.0959113	0.104827	0.118641	0.0482541	0.037671	0.0335512	0.0179751
Tstd3	0.593503	2.4091	0	0.0111268	0.0229869	0.0180446	0.0105445	0.00829565	0.0145689	0.0163342	0.0194634	0.0182283	0.0297204
Jade2	0.515974	2.76242	0.00721617	0.0284896	0.0390137	0.0338737	0.0488181	0.0123892	0.0206643	0.0307379	0.0322816	0.0225481	0.0251161
Iqsec2	0.512678	2.77797	0.00401662	0.0227036	0.0378199	0.0338598	0.0260557	0.0319876	0.0251906	0.0315088	0.0244384	0.0235444	0.0495058
Cdk8	0.538392	2.64031	0.0239191	0.0254481	0.0338873	0.0279531	0.0331988	0.0263804	0.0298454	0.0194731	0.019038	0.0267358	0.0355484
Tmem161a	0.475338	2.98961	0.0793066	0.0486849	0.0459768	0.0488214	0.0225707	0.0161596	0.0354748	0.0424797	0.0289285	0.0290188	0.0249045
Adgrl2	0.331802	4.28273	0.0362693	0.0851434	0.177887	0.175367	0.145244	0.279945	0.248276	0.160554	0.131517	0.094477	0.195498
Uba2	0.323738	4.38042	0.0952402	0.103771	0.12257	0.118673	0.100677	0.133834	0.123239	0.104093	0.102796	0.069402	0.115493
Bcar3	0.669125	2.11692	0.0369323	0.0449632	0.0160395	0.0126378	0.0128432	0.00328197	0.0179207	0.00230941	0.00590952	0.00117425	0
Arrb2	0.696779	2.03238	0	0.00961153	0.0143214	0.00857023	0.0140427	0.00534841	0.00674623	0.00904315	0.0104057	0.010571	0.0217225
Sfswap	0.378258	3.72711	0.0779575	0.0676748	0.0886223	0.091799	0.110899	0.090477	0.0768316	0.0606378	0.067738	0.0646062	0.0528128
Zc3h8	0.660163	2.13518	0	0.0235783	0.0169957	0.0113723	0.0271202	0.0104739	0.00798236	0.0155062	0.00776419	0.00944002	0.00774699
Ubl3	0.303971	4.63511	0.190507	0.17883	0.161042	0.147263	0.129737	0.0961661	0.135128	0.129564	0.149634	0.129597	0.211875
Gatad2a	0.354892	3.9699	0.0890617	0.0943746	0.124937	0.125429	0.12667	0.109456	0.101265	0.114495	0.0955987	0.0655418	0.0881028
Lrch3	0.450231	3.12676	0.0337393	0.0607865	0.0494988	0.0497371	0.0369408	0.050082	0.0386643	0.0348187	0.0328718	0.0295956	0.0335832
Srebf1	0.539368	2.60128	0.0126721	0.0263872	0.0282896	0.0280492	0.0273082	0.0223312	0.0238616	0.017423	0.0161488	0.0108201	0.0241509
Egfl8	0.537274	2.61123	0.566212	0.103644	0.042495	0.0163553	0.0399801	0.0029558	0.0242024	0.0287867	0.0137542	0.013062	0
Tpcn1	0.551095	2.53801	0	0.0441368	0.0284277	0.0288351	0.0391947	0.0153761	0.0217272	0.0108359	0.0134743	0.00403761	0.0400225
Adprm	0.478762	2.92098	0.0267894	0.0392143	0.039554	0.0389517	0.0164114	0.0177337	0.0258792	0.0281581	0.0266823	0.0314035	0.0315336
Ankrd13a	0.395363	3.53707	0.0881755	0.0641299	0.0740913	0.0761416	0.0657575	0.0960101	0.0500032	0.0436501	0.0517082	0.0569776	0.0533877
Chordc1	0.348548	3.9904	0.109179	0.107959	0.111826	0.107028	0.125071	0.13155	0.108232	0.0950509	0.0740916	0.0686786	0.103449
Jmjd1c	0.31846	4.36723	0.0658478	0.100834	0.169647	0.156032	0.147268	0.117368	0.185317	0.144753	0.162739	0.1734	0.210365
Wdr20	0.497949	2.79248	0.049586	0.0387802	0.0361738	0.0315181	0.0281183	0.0389917	0.024391	0.0265005	0.0231905	0.0108132	0.0593354
Ppp4r3b	0.340093	4.08511	0.0701472	0.118712	0.132912	0.121344	0.112803	0.143064	0.114156	0.123017	0.123326	0.113127	0.113556
Eef1akmt2	0.447793	3.08562	0.0551649	0.0563046	0.0468252	0.0360247	0.0218283	0.0611452	0.0429459	0.0337844	0.0362401	0.0278676	0.0515176
Pi4kb	0.583191	2.34493	0.0339193	0.0147233	0.0259855	0.0193509	0.0231551	0.0106279	0.0194446	0.0230297	0.0170347	0.0208274	0.0304761
Nuak2	0.457583	2.97927	0	0.00696347	0.0551467	0.0381464	0.076848	0.0314332	0.0607943	0.0780551	0.0416003	0.0467538	0
Kmt2a	0.39079	3.48819	0.103089	0.0775226	0.0897543	0.0933833	0.0463192	0.0410309	0.0719223	0.0675024	0.0729393	0.0692625	0.0672411
Dnajb2	0.497246	2.74124	0.0190782	0.0412773	0.0428464	0.0313472	0.0386709	0.0236404	0.0464399	0.0261873	0.0272067	0.0232816	0.0413326
Ric8b	0.620272	2.19357	0.0128213	0.00943547	0.0181415	0.0230405	0.0127581	0.00661437	0.00772843	0.0167338	0.00957229	0.00440437	0.00437417
Sike1	0.36606	3.71486	0.140042	0.104173	0.0930049	0.0849058	0.101016	0.113093	0.0940409	0.0641509	0.05697	0.0547889	0.0649944
Tnrc6b	0.325336	4.1706	0.141532	0.138743	0.160952	0.169803	0.123685	0.0656894	0.137875	0.113961	0.149354	0.143491	0.180119
Tle4	0.431018	3.14768	0.0461023	0.0712645	0.0704581	0.0718108	0.0976774	0.054652	0.0782067	0.0369966	0.0553288	0.0409509	0.0449766
Hook2	0.644724	2.10233	0.0122837	0.0206881	0.0159149	0.0154973	0.0116361	0.009239	0.0104388	0.0117429	0.00901981	0.004956	0.0246664
Ammecr1l	0.45845	2.94364	0.0111972	0.0473802	0.0465515	0.0360014	0.0227745	0.042317	0.039335	0.0349004	0.0369716	0.0453815	0.0392753
Csgalnact1	0.421034	3.16834	0.00713854	0.0658111	0.0601428	0.0550052	0.0336829	0.0842094	0.087173	0.0410344	0.0346585	0.034399	0.0398171
Zswim8	0.434619	3.06403	0.0101085	0.0334352	0.0574945	0.0529178	0.0365552	0.0464154	0.0473508	0.0316539	0.0566652	0.041114	0.0493791
Med16	0.547449	2.43039	0	0.024354	0.0277079	0.0228399	0.037131	0.00601408	0.0224164	0.0214114	0.0155123	0.0218325	0
Il17rc	0.468382	2.84027	0.074624	0.0602264	0.0435372	0.0361936	0.0359271	0.0444268	0.0381078	0.025949	0.0316993	0.024519	0.00582018
Plrg1	0.431563	3.06909	0.0729926	0.0537833	0.049349	0.041904	0.0349976	0.0261914	0.0482755	0.0327317	0.0347548	0.0253566	0.0207067
Slc15a3	0.625374	2.11701	0.0105457	0.00988188	0.0230892	0.0185958	0.0402265	0.0093815	0.0156499	0.0143325	0.00936068	0.00627394	0.0121396
Nup93	0.497955	2.65787	0.0245806	0.0303193	0.0304467	0.0303323	0.02712	0.0365639	0.0229705	0.0246771	0.0211929	0.0132659	0.0233418
Mark2	0.386851	3.41977	0.104215	0.090662	0.0795753	0.0759017	0.0614868	0.0605127	0.0670026	0.0660963	0.054572	0.0572213	0.0512321
Zfp830	0.430421	3.06943	0.0526524	0.0641123	0.0532702	0.0448163	0.0465431	0.0363229	0.0479794	0.0485343	0.0299643	0.0220507	0.0758924
Auh	0.417655	3.15944	0.0111972	0.0661046	0.0575891	0.0611141	0.063292	0.0622075	0.0467618	0.0352397	0.039357	0.0316645	0.0419583
Mfap1b	0.371405	3.5507	0.0892341	0.0795911	0.0753389	0.0786931	0.0639789	0.0495565	0.051179	0.0635595	0.05548	0.045876	0.0931721
Gm4070	0.631874	2.08662	0.0185849	0.0360604	0.0279383	0.0228481	0.0596261	0.0137654	0.019796	0.0121637	0.0115626	0.00183528	0.0121581
Tnip2	0.493143	2.671	0.0407425	0.0428828	0.0371339	0.0333274	0.0447193	0.0257086	0.0394436	0.0208033	0.0155764	0.0234873	0.0189753
Afap1l1	0.327609	4.01829	0.104203	0.135209	0.123073	0.122313	0.106471	0.301591	0.203203	0.0687365	0.0307907	0.0202244	0.0159374
Rnf111	0.412193	3.18593	0.0560301	0.0584315	0.0682233	0.0612548	0.055047	0.0572908	0.0573922	0.0574931	0.0555303	0.0791905	0.0801907
Epha4	0.522644	2.5116	0.092645	0.0865187	0.0365491	0.0229537	0.0124835	0.011167	0.0140434	0.00609763	0.0221695	0.0401465	0.101939
Rhbdf1	0.509561	2.57384	0.0106626	0.0305943	0.0308923	0.0326767	0.0268637	0.0373569	0.0414807	0.0257803	0.0120253	0.00256182	0.00891943
Rhbdf2	0.533815	2.44963	0.0254146	0.0352491	0.0295685	0.0250712	0.0107149	0.0354255	0.0386162	0.0157375	0.0125465	0.00457659	0.00384721
Fnip1	0.46032	2.83498	0.0311923	0.0345259	0.0547045	0.0444168	0.0468503	0.0281038	0.0293736	0.0455217	0.0483191	0.0437933	0.04558
Arid2	0.430487	3.02139	0.0404279	0.0500704	0.0597664	0.0510377	0.0443048	0.0332652	0.0491624	0.0377068	0.0486726	0.05178	0.0513245
Ttc19	0.406042	3.18984	0.055623	0.0732264	0.0605577	0.06316	0.0351656	0.0426109	0.0470014	0.041375	0.0496424	0.0450929	0.117162
Ell	0.546177	2.36855	0.0234614	0.0309509	0.0254092	0.020205	0.0377643	0.0116817	0.0155757	0.0196308	0.0145182	0.0198959	0.00878761
Hps4	0.530089	2.43971	0.0274685	0.017068	0.0320121	0.0314722	0.0188836	0.0266351	0.031308	0.030477	0.0193335	0.0163537	0.0194602
Tmcc2	0.47973	2.69261	0.0458302	0.0568657	0.0382723	0.0429918	0.0340217	0.00712586	0.0149606	0.0203627	0.0258326	0.00944974	0.0256074
Tmco3	0.471183	2.73309	0.04458	0.046458	0.0371522	0.0371014	0.00774727	0.0347598	0.0215168	0.0253855	0.0267379	0.026015	0.0408444
Mob3c	0.356252	3.61218	0.0242153	0.0720365	0.10699	0.076239	0.111532	0.144421	0.119479	0.0869839	0.0875076	0.0917693	0.0367213
Ahr	0.335556	3.83146	0.0710878	0.120217	0.148436	0.224928	0.131544	0.035018	0.0877394	0.119734	0.0823917	0.0526401	0.135733
Paqr7	0.607759	2.11147	0	0.00408042	0.0199362	0.0204154	0.0184685	0.0503987	0.0303987	0.0150366	0.0034975	0	0.00582018
Map3k20	0.543853	2.35889	0.0575955	0.0319182	0.0257711	0.0174962	0.0223615	0.00684183	0.018447	0.0205646	0.0178307	0.0153679	0.0265192
Cpne8	0.31255	4.09991	0.157609	0.0934559	0.143184	0.118775	0.128365	0.113629	0.126122	0.129547	0.128575	0.102861	0.304201
Strn	0.463136	2.76429	0.0491922	0.0264917	0.0467939	0.0428683	0.0247186	0.05541	0.0383367	0.0409497	0.0364765	0.033867	0.0545859
Ist1	0.374249	3.4123	0.0494101	0.0692394	0.0791262	0.0844011	0.066064	0.0722927	0.0722957	0.0708181	0.0673625	0.0450757	0.0817435
Ctdspl	0.633467	2.01583	0.0439657	0.00895297	0.0160992	0.0126534	0.00680038	0	0.0166055	0.00705355	0.00999543	0.00815264	0.012266
Entpd1	0.314761	4.05054	0.155695	0.259813	0.173461	0.216937	0.160487	0.0332977	0.0779199	0.154256	0.11309	0.0582864	0.378826
Kdm7a	0.37359	3.41069	0.0704333	0.0583072	0.0948462	0.0855747	0.136322	0.0677057	0.0968626	0.100294	0.0807496	0.0489254	0.121824
Zfp319	0.562927	2.26018	0	0.0126085	0.0236058	0.0212186	0.00553697	0.0327843	0.0168205	0.0193607	0.0138663	0.011796	0.0183909
Kcne3	0.44149	2.88134	0.203949	0.00262888	0.0874811	0.0740665	0.0560422	0.0998307	0.175967	0.11918	0.0176918	0.00652858	0.00379534
Pogz	0.478133	2.64959	0.0288059	0.0257751	0.0394764	0.035322	0.0138657	0.0215749	0.0282446	0.0329001	0.026123	0.0272999	0.0234896
Trim8	0.350714	3.61037	0.136523	0.0921471	0.091724	0.0847064	0.102813	0.0787042	0.0926354	0.0591247	0.0865054	0.0670057	0.072165
Plekhh3	0.504084	2.50797	0.00704975	0.0289123	0.0322334	0.0297093	0.0230667	0.0101529	0.0199312	0.0263559	0.0173221	0.0184019	0.0270957
Cep120	0.56998	2.21132	0.0183861	0.017667	0.02065	0.0136051	0.00597568	0.0111648	0.0233761	0.0139127	0.0165945	0.018182	0
Nelfa	0.408684	3.07219	0.0565284	0.0654924	0.0533975	0.0418194	0.0550817	0.0619733	0.0468326	0.0333325	0.0328943	0.0309203	0.0402332
Rab23	0.599837	2.08895	0.0290044	0.0144241	0.0182182	0.0163421	0.00488998	0.0206253	0.00847841	0.0107918	0.0103335	0.00973145	0.008036
Foxk1	0.536748	2.33117	0.035215	0.0177976	0.0274585	0.0130429	0.0258247	0.0205797	0.0164846	0.0174115	0.0299573	0.0227314	0.0552804
Chmp7	0.397726	3.14573	0.0172773	0.07731	0.0618666	0.0543149	0.0440768	0.0577061	0.0518906	0.0490199	0.0361111	0.0384736	0.0528181
Mynn	0.404022	3.09372	0.0337352	0.0746582	0.0574142	0.0557307	0.0375621	0.0511534	0.0420753	0.0543995	0.0422336	0.0283348	0.0616556
E2f4	0.360744	3.45841	0.0356251	0.0903841	0.0906674	0.089811	0.109275	0.0728102	0.0833006	0.0725225	0.070304	0.0477162	0.104619
Osbpl2	0.48037	2.59634	0.0622528	0.0333892	0.0370958	0.0279888	0.0220021	0.0145184	0.0290968	0.0323782	0.0283323	0.0306838	0.0199438
Slc44a1	0.309268	4.0248	0.0609819	0.0411322	0.0821464	0.0704312	0.0701359	0.103436	0.0750198	0.077141	0.084709	0.0704843	0.122387
Prkcd	0.585683	2.11994	0.0693827	0.0704505	0.0214557	0.0166083	0.00474932	0.0211965	0.0203489	0.00280149	0.00175559	0.00108623	0.0172829
Cipc	0.592083	2.0929	0	0.0298959	0.0225895	0.0159646	0.0101273	0.0102104	0.0175664	0.00910556	0.0172379	0.0124696	0
Trim24	0.417419	2.96416	0.0541462	0.0593798	0.0584299	0.0527299	0.0540805	0.0781411	0.0586481	0.0346337	0.0540231	0.0344156	0.0447887
Gadd45a	0.515558	2.39979	0.0494085	0.0318224	0.0349444	0.02128	0.0178221	0.0743539	0.0528961	0.0293317	0.00872724	0.0185045	0.0274584
Rap2c	0.447587	2.76129	0.0327075	0.0352282	0.0465397	0.0345525	0.0344977	0.0383644	0.0329909	0.0438452	0.0469419	0.0521297	0.00478629
Rbmxl1	0.332925	3.70516	0.0747283	0.089338	0.107575	0.0944437	0.109707	0.107846	0.104613	0.103408	0.0754603	0.0735125	0.0964593
Vps37a	0.451604	2.73109	0.0142464	0.0396592	0.0470006	0.0375346	0.0282607	0.0400651	0.0381551	0.0383053	0.0448916	0.0412444	0.0304784
Scube3	0.599235	2.05759	0.0461742	0.0562207	0.0238608	0.0307851	0.0095921	0	0.00704119	0.00748334	0.00286332	0.000603131	0
Exoc3l4	0.373296	3.30047	0.0236796	0.0391974	0.0810386	0.0801339	0.0703357	0.11336	0.0864372	0.0760629	0.0523175	0.0543217	0.0152614
Rnf113a2	0.454705	2.70922	0.0289133	0.0359239	0.046301	0.0364163	0.0339721	0.0276627	0.0434408	0.0375759	0.0325112	0.0241205	0.0182598
Bms1	0.471171	2.60655	0.0359947	0.0217753	0.0402155	0.030464	0.0142127	0.0565467	0.0320579	0.0214828	0.035332	0.0368592	0.0383513
Ttf1	0.477116	2.57158	0.0165387	0.0329862	0.04285	0.0421579	0.0279281	0.0284551	0.044375	0.0274467	0.0397159	0.0170173	0
Ugdh	0.476438	2.57273	0.0922656	0.0286396	0.0366178	0.0312958	0.0387045	0.046388	0.0353207	0.0278915	0.0212364	0.0141012	0.0396666
Exoc3	0.402188	3.04306	0.0311372	0.0558124	0.059246	0.0487523	0.0449014	0.038951	0.0424611	0.0492622	0.0505726	0.0351253	0.0402819
Bicd2	0.379458	3.22422	0.0513125	0.0723766	0.075501	0.0669354	0.0466713	0.0814998	0.0868715	0.059654	0.043952	0.0457611	0.0434772
Tlcd2	0.49904	2.45149	0.039073	0.0172102	0.0409517	0.0339857	0.0355958	0.0335786	0.0279662	0.0389054	0.0400275	0.0318947	0
Carhsp1	0.300599	4.06925	0.125099	0.114491	0.159767	0.176484	0.17591	0.109588	0.16118	0.142978	0.116342	0.0854026	0.0847089
Usp36	0.471641	2.58684	0.0494162	0.0362708	0.0426818	0.0406958	0.0324298	0.0210376	0.0352429	0.032334	0.0335644	0.0256545	0.0473732
Anks1	0.44831	2.7179	0.0739339	0.0445208	0.0518679	0.0535056	0.0316964	0.00994193	0.039159	0.0369262	0.0427684	0.0284538	0.0277166
Fam98c	0.386523	3.14628	0.0982597	0.0802111	0.0679386	0.0748443	0.0505869	0.0368098	0.0637246	0.05697	0.0508424	0.0298029	0.01684
Rab11fip2	0.471757	2.57623	0.0286999	0.0481557	0.0423607	0.0414151	0.0284951	0.0293757	0.0318605	0.0301388	0.0258255	0.023271	0.0175783
Zc3h3	0.568659	2.13039	0.00891518	0.01788	0.0240377	0.0180708	0.0349274	0.00473388	0.0218292	0.0134999	0.0177404	0.017586	0.0230871
Brpf1	0.488083	2.46796	0.0396545	0.0198815	0.0313041	0.0296529	0.0310493	0.0307753	0.0286854	0.024274	0.0269469	0.0153157	0.00852423
Gpd1l	0.514684	2.32329	0.0183358	0.0178139	0.0266247	0.0278751	0.0171021	0.014397	0.0149113	0.0256702	0.0230246	0.0168555	0.0077995
Smpdl3a	0.306734	3.89371	0.684235	0.29671	0.123448	0.124582	0.106318	0.0183825	0.0309866	0.0699802	0.0833636	0.0632217	0.126144
Tiparp	0.474601	2.51013	0.032451	0.0405091	0.0439101	0.0146863	0.0480549	0.0252998	0.0284882	0.0286364	0.0604902	0.0444541	0.108384
Taok3	0.504353	2.36203	0.0370638	0.0233057	0.028765	0.0255401	0.0225557	0.0143839	0.0151939	0.0234094	0.0222829	0.0148403	0.00984581
Gtpbp2	0.306653	3.88358	0.180156	0.151516	0.126552	0.136867	0.18466	0.114511	0.145505	0.0850877	0.0640788	0.0592957	0.0888226
Tbc1d2b	0.471223	2.51614	0	0.0216646	0.0434998	0.0364263	0.0554063	0.0399697	0.0484507	0.0215409	0.0309356	0.0160875	0.0314402
N4bp1	0.347943	3.40193	0.0441234	0.0742347	0.101355	0.109558	0.11601	0.123948	0.118525	0.0642043	0.0760962	0.0635808	0.063811
Mllt10	0.338246	3.48445	0.0747591	0.109081	0.10536	0.086981	0.087207	0.060643	0.0665792	0.101865	0.100322	0.0749412	0.160926
Ddhd1	0.559548	2.10075	0.054087	0.0227033	0.0212349	0.017182	0.0181016	0.0127351	0.0202692	0.0154304	0.0142209	0.0202711	0.0394453
Atg7	0.463479	2.52708	0.0284436	0.0552502	0.038817	0.0372701	0.025288	0.0123072	0.0294417	0.0265783	0.021881	0.016069	0.0230545
Chuk	0.360017	3.25301	0.0379573	0.0923991	0.0773345	0.08112	0.131896	0.063366	0.058215	0.0602443	0.0570981	0.0629498	0.0622574
Cnppd1	0.316614	3.69632	0.0698923	0.11014	0.10042	0.107384	0.0828767	0.0921848	0.0855881	0.0666223	0.0753418	0.055921	0.139912
Tnfrsf12a	0.379551	3.06845	0.142701	0.100649	0.0998659	0.0560457	0.119073	0.0928649	0.137031	0.119425	0.0797467	0.0603284	0.0651253
Itpripl1	0.468646	2.48387	0.0140331	0.0377391	0.0361638	0.0383995	0.0365173	0.0212763	0.0338918	0.0223231	0.0148562	0.00634784	0.0302791
Secisbp2	0.436641	2.6586	0.0242193	0.0308543	0.0419569	0.037912	0.0271462	0.0311764	0.0328933	0.0362361	0.0321611	0.0250835	0.0286961
Fyttd1	0.313498	3.69493	0.0786603	0.0964616	0.126356	0.100793	0.129033	0.164613	0.189623	0.120154	0.106165	0.0858944	0.140814
Nrf1	0.427782	2.70682	0.0623304	0.0357137	0.045501	0.0346884	0.0411167	0.0287298	0.0477169	0.0298618	0.0263904	0.0263087	0.0612492
Wdfy2	0.563649	2.05342	0	0.0116579	0.0241482	0.0176887	0.0114311	0.00877018	0.0203674	0.0158856	0.0169911	0.015001	0.0120824
Trib2	0.338085	3.42267	0.0142258	0.0741933	0.102201	0.103397	0.0867506	0.0869207	0.0965077	0.109605	0.081805	0.0301036	0.13124
Isy1	0.478152	2.41701	0.0297795	0.0303099	0.0365592	0.0279746	0.0140307	0.0382938	0.0334283	0.0240574	0.0337011	0.0252651	0.0264431
Snapc3	0.394205	2.91754	0.0454331	0.0445802	0.0619504	0.0596068	0.0941597	0.0512411	0.0600247	0.0408567	0.0550702	0.0303701	0.0726475
Sbf2	0.344766	3.33471	0.0773687	0.0843522	0.0962661	0.0921584	0.0854708	0.0638539	0.0922952	0.0646557	0.0804648	0.0579476	0.117488
Ocrl	0.563814	2.03567	0.017196	0.0126934	0.0255947	0.0234064	0.00942324	0.0335864	0.0183713	0.0148764	0.0147663	0.0154973	0.0139833
Rcn2	0.302267	3.78412	0.215929	0.153746	0.122561	0.12333	0.132381	0.117524	0.111538	0.0952298	0.084432	0.0559033	0.160533
Fut4	0.453308	2.51888	0	0.0101182	0.0380927	0.040983	0.0619076	0.0302959	0.0216909	0.0282334	0.0261677	0.0268978	0.024788
Etnk1	0.318562	3.58149	0.120446	0.0526416	0.141095	0.127141	0.186479	0.108537	0.0883907	0.0983463	0.13856	0.147201	0.299113
Lmf2	0.328567	3.46512	0.0533181	0.0820467	0.0721451	0.0804144	0.0881173	0.038171	0.0749846	0.049801	0.0474393	0.0316689	0.0326981
Tpst1	0.418838	2.7139	0.147221	0.11911	0.0480299	0.0443003	0.0464241	0.0405742	0.0574699	0.0150786	0.0284176	0.0188815	0.0260999
Pcnx	0.400349	2.8384	0.0846044	0.0484808	0.064622	0.0700882	0.0704857	0.0437737	0.0574097	0.0575119	0.0446856	0.03451	0.045341
Ccdc71l	0.394306	2.87791	0.0287457	0.0677255	0.0574165	0.0698608	0.0439633	0.00426484	0.0500721	0.0449964	0.0354125	0.0234662	0.06022
Usp38	0.531736	2.13214	0	0.0100913	0.0264808	0.0176299	0.00582585	0.0262185	0.0154845	0.0246773	0.0265133	0.014374	0.0175897
Hoxb5	0.448639	2.52682	0.0263299	0.0197462	0.040129	0.0410777	0.0451078	0.0498458	0.0336964	0.0330532	0.0274933	0.0189959	0.0126008
Cdk9	0.329446	3.4392	0.0816631	0.144617	0.0931264	0.0793094	0.0839594	0.0728697	0.0636063	0.0933152	0.0609014	0.0610114	0.0976298
Prrg1	0.380553	2.96803	0.0874323	0.0733495	0.0729963	0.0799786	0.0475181	0.0328952	0.0460309	0.0631714	0.045963	0.039607	0.0764003
Bmp2k	0.495975	2.27461	0	0.00997208	0.0303717	0.0288861	0.0260034	0.0242165	0.0347962	0.0214599	0.0284204	0.0128782	0.0166546
Habp4	0.521903	2.15424	0.0345659	0.022183	0.0257793	0.0171387	0.00802806	0.019003	0.0257688	0.0222785	0.0166506	0.0167984	0.0057582
Arhgap10	0.370311	3.03133	0.0887592	0.151176	0.0825357	0.0974064	0.152238	0.0682111	0.0671575	0.0569983	0.0246301	0.0116875	0.0379667
Cnot4	0.305106	3.65342	0.145392	0.131904	0.132515	0.124727	0.12104	0.0974745	0.104329	0.130492	0.113829	0.0923204	0.137492
Stim2	0.310822	3.58599	0.136014	0.122821	0.124292	0.128076	0.12732	0.122369	0.122231	0.10876	0.0792242	0.0691093	0.0962933
Llgl1	0.5336	2.07796	0.0388998	0.032264	0.0246626	0.0196614	0.0105858	0.0232737	0.0152634	0.0101209	0.0156398	0.0190315	0.040222
Bbc3	0.427374	2.57028	0.0975952	0.0726434	0.0506851	0.0371467	0.0377568	0.0390758	0.0442412	0.0281834	0.0357145	0.0261486	0.0362954
Kdm3b	0.527114	2.06938	0.043881	0.0215201	0.0240986	0.0230677	0.00900689	0.0185105	0.016388	0.0183988	0.0153845	0.019169	0.0183447
Stox2	0.388561	2.79938	0.0612941	0.0538734	0.0710633	0.0706315	0.0497846	0.0247205	0.0325786	0.0491751	0.0647553	0.0380221	0.1809
Trak2	0.482114	2.25272	0.0539451	0.0288486	0.030157	0.0234861	0.0210914	0.0213032	0.0303559	0.0205227	0.0309871	0.0239125	0.0391553
Kat6a	0.43291	2.50023	0.0140892	0.0345199	0.0501324	0.0480485	0.0569523	0.0151846	0.0389409	0.0350054	0.0444163	0.0336381	0.0326073
Mindy2	0.316049	3.42288	0.114207	0.144684	0.114445	0.111429	0.0537698	0.161557	0.108124	0.0805479	0.0782723	0.0627715	0.195266
2900097C17Rik	0.316374	3.39931	0.0950112	0.109295	0.129996	0.103967	0.107984	0.0975082	0.120291	0.116967	0.129963	0.121612	0.0721655
Ints6l	0.526374	2.03867	0.0492384	0.0179484	0.0227397	0.026235	0.0211008	0	0.0164293	0.0138469	0.0115173	0.00982938	0.0616487
Dnase1l1	0.379087	2.82852	0.101216	0.0762599	0.0738197	0.0719088	0.0564852	0.0352835	0.0374579	0.0620183	0.0558264	0.0425308	0.0566468
Smg6	0.405692	2.6396	0.0735103	0.0529497	0.0580325	0.0622113	0.0560999	0.0540648	0.04573	0.0447236	0.0354807	0.0281354	0.0600451
Xrn1	0.407878	2.61776	0.0575703	0.0422747	0.0534726	0.0566958	0.0559109	0.0378397	0.036113	0.0537963	0.0413983	0.0453054	0.0789443
Arhgap17	0.353661	3.01531	0.0838557	0.0817911	0.0776961	0.0800493	0.0617548	0.0369047	0.0621445	0.0562663	0.0539065	0.047672	0.145908
BC002059	0.502774	2.11906	0.0237782	0.0297287	0.0259771	0.0221862	0.0197675	0.027805	0.0218352	0.0201201	0.0129865	0.0162053	0.010825
Trmt11	0.427389	2.49178	0.0145838	0.0309161	0.0426597	0.0428264	0.0514245	0.0167422	0.0340668	0.0391749	0.029916	0.0190283	0.022972
Myo9a	0.495157	2.1507	0.0171531	0.0160574	0.0300087	0.0291168	0.0181768	0.0163035	0.015405	0.0178679	0.027228	0.0136055	0.0353433
Rin3	0.445881	2.37151	0	0.022371	0.042795	0.0434683	0.0257756	0.051641	0.0420235	0.0240828	0.0399881	0.0108453	0.0454535
Rgp1	0.507141	2.08504	0	0.0256638	0.0289492	0.0231598	0.0322725	0.0144038	0.026412	0.0133683	0.0189209	0.0194429	0.0126385
Cyth1	0.371857	2.80977	0.0883063	0.0630365	0.06207	0.0612364	0.0461818	0.057449	0.063653	0.0605216	0.0370858	0.0389012	0.0649089
Entr1	0.32164	3.2477	0.111427	0.129498	0.103726	0.0916086	0.0902374	0.13248	0.101081	0.0932321	0.0850735	0.0742348	0.124553
Cbx6	0.378311	2.75824	0.0685682	0.0594426	0.0694508	0.0611954	0.0570447	0.042462	0.0595804	0.0558028	0.0506187	0.0411029	0.112992
Stom	0.327101	3.16637	0.107725	0.23319	0.108807	0.137838	0.170663	0.0197042	0.0304609	0.0601146	0.0572175	0.0357627	0.109658
Herc1	0.32845	3.15231	0.0670521	0.121346	0.109077	0.121254	0.0619695	0.0623662	0.0810436	0.0709419	0.0996609	0.0744261	0.0772172
Kdm2b	0.498682	2.07393	0.0417774	0.0360494	0.029021	0.0263749	0.0191437	0.0125896	0.0317337	0.0168219	0.0158451	0.00878316	0.0315005
Taf9b	0.380161	2.71023	0.0533774	0.0760937	0.0555454	0.0522466	0.0410943	0.0499029	0.0315273	0.0378396	0.0347774	0.0302355	0.0585954
Prps2	0.431957	2.37034	0.0335684	0.0461051	0.0345487	0.0365489	0.0212906	0.0503791	0.0336133	0.027287	0.0141894	0.017399	0.00430662
Mgst1	0.31927	3.20014	0.643367	0.211942	0.107074	0.0994651	0.0485523	0.0414334	0.0437349	0.0409166	0.0772871	0.065494	0.41338
Prkag1	0.333117	3.06643	0.110398	0.0948986	0.0839884	0.0925662	0.0893846	0.0696753	0.0673463	0.0557086	0.0614269	0.0486673	0.0653489
Blvrb	0.309348	3.28941	0.0705552	0.0768514	0.120123	0.127049	0.0808738	0.048107	0.0711752	0.117959	0.12072	0.123672	0.168709
Ppp1r9b	0.359818	2.8226	0.0528963	0.0609903	0.0764978	0.0757956	0.053136	0.0212031	0.0664845	0.0467287	0.0739903	0.0668301	0.089844
Ctcf	0.321339	3.13854	0.114345	0.0929589	0.0972273	0.0925713	0.0818352	0.115461	0.107859	0.0657171	0.0962372	0.0637312	0.0966868
Sipa1l1	0.434959	2.31344	0.0309861	0.030339	0.0443605	0.0458781	0.0478737	0.0156455	0.0313388	0.0337528	0.0336277	0.0179215	0.0614332
Ccng2	0.329471	3.0507	0.119999	0.0960991	0.0906838	0.0859738	0.0804416	0.0743682	0.0783736	0.0743528	0.0739496	0.0845054	0.0657205
1600020E01Rik	0.397191	2.52773	0.0284675	0.048132	0.0571118	0.0545504	0.0542377	0.0369426	0.0376908	0.0502502	0.0496786	0.0412805	0.0350509
Rasa1	0.311149	3.22596	0.134843	0.131493	0.123255	0.118205	0.11202	0.120894	0.0997261	0.0983632	0.101655	0.0929968	0.139606
Rb1	0.438306	2.28413	0.0868377	0.053592	0.0418547	0.0366026	0.0371575	0.0494951	0.0376036	0.0281243	0.0343906	0.0163716	0.0182576
Tead4	0.489264	2.04324	0.00638134	0.0326368	0.0309854	0.036596	0.0370531	0.00679216	0.00738642	0.0284651	0.016387	0.00913417	0.0291398
Pdcd11	0.384346	2.59358	0.0541871	0.0475285	0.0672458	0.051878	0.0605553	0.041129	0.0580088	0.0610055	0.0583568	0.0542102	0.0468563
Zbtb21	0.470987	2.1119	0.0192725	0.0319058	0.0278008	0.0205192	0.0280196	0.0232805	0.0180138	0.0272762	0.0202512	0.0245359	0.0514342
Zcchc7	0.31411	3.1649	0.0506429	0.0985565	0.123768	0.151517	0.132937	0.081751	0.103488	0.105902	0.105529	0.100498	0.074573
Ago2	0.374407	2.65237	0.0882511	0.0559738	0.0693534	0.0517339	0.0632425	0.0587379	0.0578203	0.0663363	0.0600735	0.0423369	0.0896523
Thap3	0.305291	3.23139	0.124788	0.134826	0.127404	0.145809	0.117735	0.0931972	0.0988554	0.107402	0.0996702	0.10835	0.0709049
Aak1	0.442458	2.22958	0.0431161	0.0456732	0.0412918	0.0387192	0.0288312	0.0209883	0.0291333	0.0260824	0.0379294	0.0249993	0.0452437
Rab33b	0.40695	2.41494	0.0743291	0.0495825	0.0455751	0.0384555	0.0402734	0.0231152	0.0369567	0.0454431	0.0404942	0.0361931	0.0549203
Adar	0.396106	2.47537	0.0372603	0.0219195	0.0526825	0.050037	0.100922	0.0150413	0.0393232	0.0343269	0.0440772	0.039374	0.0270643
Slain2	0.325564	3.0055	0.0991317	0.127081	0.096132	0.0968208	0.0509492	0.11374	0.0679376	0.070004	0.0681243	0.0772619	0.11319
Tsen15	0.353175	2.76673	0.044834	0.0488485	0.0675302	0.0705875	0.0597255	0.0708425	0.0728583	0.0605414	0.0394685	0.0256198	0.0627628
Gpank1	0.395309	2.47111	0.0465413	0.0472705	0.0483922	0.0480765	0.0437057	0.0235131	0.0483988	0.033865	0.0322126	0.0274081	0.0434021
Relch	0.373196	2.61402	0.0367012	0.0482031	0.0636655	0.0639774	0.0503761	0.039763	0.0424639	0.0455466	0.0421056	0.0447983	0.0758483
Sox13	0.407555	2.38111	0.185594	0.0876462	0.0445001	0.0573709	0.0411564	0.0276413	0.0350525	0.0284903	0.0207434	0.0148069	0.011102
St6galnac4	0.378821	2.56128	0.0117742	0.0512824	0.0580525	0.0621587	0.0682088	0.0471605	0.0583966	0.0610619	0.0289251	0.0279667	0.0630152
Lpcat3	0.325091	2.97597	0.128225	0.110611	0.0834371	0.0809824	0.0634099	0.0459887	0.0580886	0.0663408	0.08148	0.050037	0.115058
Ate1	0.417173	2.3185	0.103226	0.0189543	0.0463822	0.0401389	0.0326127	0.0376321	0.0494125	0.0290202	0.0359169	0.0374647	0.0233838
Kat7	0.433277	2.2263	0.0443671	0.0239295	0.0391403	0.0297968	0.0168835	0.0237503	0.0401099	0.0377631	0.0364175	0.0449704	0.0499099
Arl6ip6	0.30794	3.13036	0.0669021	0.102393	0.106066	0.0993779	0.0957272	0.0814715	0.121121	0.089703	0.0855948	0.0726481	0.0789663
Ddx23	0.416872	2.31144	0.0205554	0.0380594	0.0545202	0.0429683	0.0657169	0.0332138	0.0499108	0.0600735	0.0605959	0.0313701	0.0863896
Gfm1	0.381695	2.52267	0.0212304	0.051435	0.0488315	0.0454728	0.0608688	0.0309315	0.0370961	0.0360643	0.0380409	0.0306591	0.0501661
Cbx4	0.350913	2.72006	0.0507939	0.058821	0.0747821	0.0563845	0.0656581	0.0414518	0.0334224	0.0741738	0.0941982	0.0843437	0.10376
Baz1a	0.337047	2.82791	0.0215551	0.0566939	0.0795688	0.065965	0.0775502	0.0823829	0.0857802	0.0871302	0.0720808	0.0687174	0.0473454
Maml1	0.474337	2.00769	0.034045	0.0177626	0.0275918	0.0240904	0.0197712	0.0180986	0.0187392	0.0293142	0.0216771	0.0212098	0.022768
Tmem41a	0.451118	2.11	0.0127662	0.0270346	0.0322823	0.0318082	0.0171093	0.0321774	0.0231854	0.015075	0.0259575	0.0168363	0.0406065
Hbs1l	0.382283	2.48427	0.0338338	0.0553006	0.046536	0.0396881	0.0541405	0.0282322	0.0494407	0.0344254	0.0362526	0.0389851	0.0278473
Arid4a	0.313806	3.02635	0.0577195	0.0968012	0.0964481	0.0928405	0.108428	0.0736924	0.100498	0.0983962	0.0987466	0.0860725	0.0517339
Fip1l1	0.308003	3.07533	0.128847	0.0842896	0.105142	0.10213	0.10686	0.08539	0.115661	0.0851196	0.0919813	0.0748791	0.0624008
Ocel1	0.313226	3.01816	0.180666	0.11963	0.155658	0.138501	0.117681	0.126014	0.134172	0.112868	0.155838	0.187187	0.174928
Zfp326	0.320124	2.92966	0.0393451	0.0729891	0.0987597	0.0877114	0.0852054	0.0954088	0.109396	0.0803762	0.0911	0.0840424	0.118432
Ssbp3	0.464062	2.02039	0.0268286	0.0347762	0.0301721	0.0332037	0.013834	0.0227366	0.0247197	0.0261979	0.0184531	0.0161164	0.041283
Pde8a	0.33245	2.80842	0.035171	0.0708408	0.0939072	0.10575	0.0532375	0.0765127	0.103286	0.0635802	0.0595516	0.0315461	0.106894
Als2cl	0.426105	2.18888	0.0302345	0.0434265	0.0385651	0.0445722	0.0222427	0.0122548	0.0180393	0.0282362	0.0368814	0.027843	0.0370729
Dag1	0.329842	2.81707	0.0788782	0.107033	0.095769	0.116122	0.0977972	0.0533875	0.0887708	0.0633672	0.0603267	0.0588988	0.137476
Rilpl1	0.330499	2.80804	0.0873092	0.0903576	0.0723856	0.0685068	0.0294239	0.0559915	0.0569333	0.0455714	0.0636194	0.041066	0.0919108
Polk	0.41123	2.25615	0.055524	0.0232695	0.0412488	0.0416627	0.0281021	0.0399081	0.0262245	0.0454643	0.0327626	0.0189033	0.0479803
Btbd10	0.426999	2.17262	0.0316719	0.0347979	0.0326089	0.0301269	0.0331886	0.0382947	0.0349434	0.0286184	0.0230263	0.0152581	0.0341423
Limd1	0.36445	2.53828	0.0398869	0.0716477	0.065184	0.0570358	0.0628836	0.0486705	0.0628687	0.0515337	0.0359403	0.045323	0.0763932
Snx9	0.323114	2.8519	0.156902	0.0928853	0.078755	0.0747454	0.0739181	0.0603675	0.0792936	0.069888	0.0573206	0.0386302	0.0370955
Phf23	0.338039	2.71935	0.0475876	0.0626251	0.07192	0.0631662	0.0735401	0.0741204	0.0651746	0.0557839	0.0547884	0.068523	0.0734273
C87436	0.370766	2.47869	0.036254	0.0576561	0.0588819	0.0489518	0.070386	0.0352469	0.0410149	0.0357703	0.0502787	0.0523542	0.0358548
Ttll7	0.341832	2.68794	0.0484111	0.0847054	0.0841282	0.0951619	0.0873241	0.042896	0.0684717	0.0704011	0.0877522	0.040319	0.0302165
Ddi2	0.367436	2.49766	0.0396167	0.0337432	0.0611897	0.0540008	0.0396241	0.0659926	0.0478781	0.0515617	0.0565293	0.0728872	0.0340319
Atf7	0.349253	2.62299	0.0216917	0.0621312	0.073004	0.0804057	0.0624614	0.0914948	0.0744059	0.0503053	0.0551769	0.0454391	0.0937788
Rspry1	0.325562	2.81112	0.10017	0.09853	0.0843016	0.0834792	0.0711286	0.0593269	0.0642516	0.0657131	0.064082	0.0572912	0.135135
Rnf138	0.315968	2.89049	0.0473518	0.0732845	0.0936591	0.0913466	0.0809236	0.0961811	0.0826362	0.0978467	0.0724691	0.0656546	0.0958392
Mettl3	0.402802	2.25273	0.067211	0.0424094	0.0457879	0.0395766	0.0326722	0.0400567	0.0387002	0.0392583	0.0342922	0.0229322	0.0225634
Otud5	0.391362	2.31658	0.0222146	0.0386448	0.0521865	0.0410716	0.032682	0.0479632	0.0423235	0.031167	0.049439	0.043662	0.0270932
Ncoa2	0.397374	2.27985	0.062674	0.0385166	0.0493232	0.0457092	0.0448242	0.0388275	0.0389029	0.0310044	0.0369559	0.043859	0.0246553
Tmem65	0.331599	2.72876	0.0666788	0.0873926	0.0722359	0.0672236	0.0596521	0.0438761	0.0562265	0.0524552	0.0549365	0.0407654	0.0948223
Galnt11	0.402395	2.24146	0.0121729	0.0321549	0.0430379	0.0467618	0.0352437	0.0239653	0.0308029	0.0341631	0.0320168	0.0299103	0.0262034
Chd2	0.372343	2.41885	0.018571	0.0569076	0.060804	0.0549912	0.0493454	0.0427668	0.0613709	0.0452196	0.0558552	0.0596034	0.0426735
Plekhg5	0.374635	2.39784	0.077062	0.0640154	0.058899	0.0539333	0.0268805	0.0629569	0.0649836	0.0375954	0.0307959	0.0344662	0.0347834
Neurl1b	0.423917	2.11205	0.00325773	0.00315496	0.046387	0.0537781	0.0270156	0.0132826	0.0356078	0.0548437	0.0387697	0.0134331	0.0597071
March6	0.363303	2.45826	0.0749469	0.0485428	0.0664472	0.062313	0.046421	0.0354899	0.0600876	0.0506749	0.0532338	0.065512	0.0792159
Tet2	0.416218	2.14376	0.0466238	0.0154807	0.0419153	0.0369444	0.0380869	0.0111287	0.0368993	0.0294118	0.0352514	0.0423212	0.0314931
Mttp	0.416906	2.13714	0	0.037213	0.0365813	0.0256745	0.0664336	0.00471535	0.0279093	0.041521	0.0360758	0.0300328	0.0218713
Mb21d2	0.397087	2.24233	0.0294075	0.0236629	0.0536886	0.0422662	0.0827585	0.0830675	0.0721162	0.065606	0.0372445	0.0161941	0.0212275
Dido1	0.38868	2.28871	0.032398	0.035552	0.0517675	0.0494655	0.0520223	0.0270198	0.027371	0.0362542	0.0538579	0.0398856	0.0438351
Ncor2	0.428864	2.06509	0.0307556	0.0275805	0.0401362	0.0317497	0.0115648	0.0449073	0.0630725	0.0315915	0.023544	0.0330326	0.0365154
Epc1	0.359989	2.44173	0.0648975	0.0796666	0.0660803	0.060662	0.0692736	0.0534221	0.0469772	0.0612468	0.0515104	0.0379344	0.0730959
Aggf1	0.347937	2.52095	0.203265	0.0636009	0.0633409	0.0543454	0.0513411	0.0401474	0.0617817	0.0463725	0.0571973	0.0420741	0.0710357
Frmd4b	0.325422	2.69246	0.184109	0.0934073	0.0952852	0.10646	0.125791	0.115286	0.111197	0.0691743	0.052316	0.0199285	0.0437441
Thsd1	0.305002	2.86383	0.114117	0.12699	0.0984055	0.0811199	0.0784156	0.0782316	0.0765617	0.0661491	0.0854449	0.0644868	0.120019
Npepps	0.365218	2.38586	0.0617399	0.0454605	0.0639989	0.0575072	0.0421514	0.0274665	0.0640866	0.0503822	0.0556183	0.051524	0.0813869
Map3k6	0.434859	2.00066	0.0187197	0.018611	0.0261858	0.0300494	0.00944987	0.00570611	0.00681726	0.00841209	0.0227099	0.00785078	0.0809686
Dnm1l	0.353282	2.45324	0.0421496	0.051409	0.0725761	0.0640784	0.0708154	0.073737	0.0606603	0.0620811	0.0672631	0.0443849	0.0448548
Asb4	0.399794	2.1668	0.0284833	0.0299074	0.0443938	0.0397822	0.0809116	0.0169775	0.0360674	0.0473124	0.0470406	0.0248474	0.0573271
Polg	0.370543	2.33767	0.0429056	0.0587204	0.0524096	0.0470787	0.0449176	0.0432255	0.0596393	0.0284178	0.0308351	0.0255907	0.0339645
Limk2	0.39978	2.16566	0.00727434	0.0375558	0.0483265	0.0436855	0.0229576	0.0582769	0.038946	0.0427841	0.0346105	0.0333901	0.0381311
Zmym2	0.38396	2.24868	0.0142464	0.0396629	0.0554528	0.0489437	0.0613051	0.0529106	0.0382554	0.0356194	0.0487866	0.0518421	0.0958223
Lpcat1	0.36095	2.38421	0.0614242	0.0455173	0.0649603	0.0664483	0.0783711	0.0417721	0.0707546	0.0463721	0.0512606	0.0467969	0.03681
Map3k11	0.308956	2.78365	0.115373	0.103559	0.0997886	0.0937943	0.0620286	0.0704784	0.101193	0.0813605	0.0839797	0.0820177	0.0648669
Mex3c	0.337175	2.54636	0.0756324	0.0455947	0.0730116	0.0568138	0.0640576	0.0530525	0.068159	0.0753792	0.0778494	0.0824985	0.0544607
Rbm27	0.309231	2.75962	0.132041	0.0998963	0.103519	0.09151	0.0944596	0.0920492	0.0923266	0.0865122	0.0950298	0.0876212	0.0744054
Tspan17	0.307062	2.77225	0.0747206	0.0768398	0.0985649	0.114492	0.115937	0.0914529	0.0958986	0.0880855	0.0764521	0.0643964	0.131792
Bloc1s4	0.311145	2.72086	0.140917	0.0761758	0.0815821	0.076069	0.0615596	0.0771584	0.0726529	0.0674123	0.0658644	0.0695535	0.0401462
Nos3	0.387737	2.17619	0.115389	0.0698225	0.0479345	0.0420583	0.0348734	0.0831967	0.0390229	0.0407953	0.0188944	0.0119838	0.114589
Rab22a	0.312457	2.6997	0.0594458	0.104712	0.090567	0.0825636	0.107505	0.10649	0.0879569	0.071937	0.0685356	0.0571614	0.0933321
Fes	0.334303	2.51714	0.0947911	0.0935981	0.0648403	0.0698044	0.0457606	0.0568086	0.0403716	0.0438005	0.0422912	0.0235183	0.0255162
Stk3	0.360079	2.32946	0.0329503	0.0324718	0.0546962	0.050877	0.0550534	0.053037	0.04667	0.0498878	0.0465265	0.0498137	0.0505386
Itpr2	0.359256	2.32992	0.0236527	0.0450195	0.0616716	0.0686447	0.0546604	0.0481494	0.0617773	0.0477236	0.0432278	0.0308669	0.030279
Pds5b	0.388992	2.14978	0.0127787	0.0388804	0.0534185	0.0498893	0.0250741	0.034746	0.0290173	0.0430355	0.0502163	0.036699	0.0590085
Kat5	0.409953	2.03436	0.0540697	0.0536755	0.0350167	0.0262039	0.0203618	0.0220647	0.0353107	0.0336924	0.0184933	0.0158927	0.0671131
Casp3	0.38395	2.16566	0.0496182	0.0241864	0.0510616	0.0480576	0.047544	0.0977748	0.107995	0.0287593	0.00895967	0.0177334	0.0179885
Ubr2	0.364945	2.26954	0.0324326	0.0391523	0.0619542	0.0555765	0.067149	0.0321417	0.0509752	0.0558531	0.0566142	0.0493174	0.0939201
Ythdf1	0.317732	2.6026	0.0689621	0.0660227	0.0722701	0.0542872	0.067351	0.0686273	0.0882847	0.0708304	0.0686246	0.0405779	0.0593348
Socs6	0.359681	2.29297	0.0708704	0.0394168	0.0525335	0.0462067	0.0522948	0.0355604	0.0486036	0.049511	0.0483196	0.0446361	0.0250618
Gapvd1	0.31007	2.65272	0.072727	0.0649682	0.0875815	0.0892326	0.10634	0.0773043	0.0718982	0.0692355	0.0671487	0.0723654	0.0777176
Uba7	0.307769	2.6698	0.0280529	0.0567358	0.0982548	0.0803373	0.165716	0.0696103	0.0815063	0.0826842	0.0802498	0.0870379	0.0217405
Lyn	0.308685	2.66042	0.0100332	0.0735373	0.090201	0.109664	0.117549	0.112436	0.0824817	0.0732244	0.0608281	0.0290756	0.0780957
Gtf2e2	0.315574	2.56614	0.0970857	0.0721837	0.0741297	0.0617316	0.079418	0.0739085	0.115107	0.0761165	0.0527374	0.0440413	0.0846518
Dyrk1a	0.37227	2.17158	0.0103075	0.0293412	0.0484043	0.046263	0.0447544	0.029348	0.0518333	0.0353352	0.0532592	0.0376309	0.0578147
Tfdp2	0.400203	2.01774	0.0359045	0.0510148	0.0450159	0.0460313	0.0237111	0.0236527	0.0349285	0.0436144	0.0311638	0.0241693	0.0283899
Susd6	0.322309	2.50438	0.0418712	0.0561827	0.0980784	0.103139	0.137676	0.0764413	0.112659	0.0719906	0.0819455	0.0529168	0.0515053
Rnf6	0.304167	2.63341	0.0965092	0.0927819	0.0847079	0.0839877	0.0720661	0.0605203	0.0833912	0.0729924	0.0617238	0.0607737	0.107853
Ablim3	0.332029	2.41106	0.0980599	0.0529414	0.0722231	0.0895651	0.0556049	0.104873	0.0707717	0.0632352	0.0256819	0.00852769	0.0206661
Ptpre	0.305677	2.61078	0.0911247	0.0379241	0.095755	0.0822836	0.0927425	0.163506	0.131949	0.0784989	0.0746007	0.0423048	0.0655432
Dgka	0.394298	2.00972	0.0458895	0.0629802	0.0380579	0.0386512	0.0159827	0.00640903	0.0275478	0.0223995	0.0360041	0.0210384	0.0728094
St7l	0.340177	2.32596	0.0333459	0.073697	0.0609994	0.0551415	0.0546197	0.0397572	0.0584323	0.0437618	0.0494882	0.0446622	0.0422052
Lrp6	0.382837	2.06351	0.0108015	0.0436671	0.0492999	0.0523912	0.0314754	0.0245707	0.0272595	0.0466402	0.0548756	0.0369053	0.110491
Nup98	0.340388	2.31925	0.0473977	0.0616512	0.070421	0.0609032	0.0637385	0.0450533	0.0520351	0.0525223	0.0702605	0.0523962	0.0423385
[truncated: 37 more rows]

## Sheet: CapEC1
gene	FC (log2)	pval (-log10)	Art	Pre-Art	CapEC2	CapEC1	CapIfn	CRP (early)	CRP	TrEC	HEC	HEC (late)	Vn
[truncated: 1,181 more rows]

[truncated: 5 more sheets: CapIfn, CRP, TrEC, HEC, Vn]
