# Supplementary material for: A molecular map of murine lymph node blood vascular endothelium at single cell resolution
Source: Nat Commun. 2020 Jul 30;11:3798. doi: 10.1038/s41467-020-17291-5 (PMC7393069; doi:10.1038/s41467-020-17291-5)
Supplement: Supplementary file 3 — Supplementary Data 2 [file 41467_2020_17291_MOESM3_ESM.xlsx]

## Sheet: Comparison of CRP across tissue
Supplementary Data 2
gene	___CRP_PLN1_fold_change	___CRP_PLN1_-log_pvalue	___CRP_PLN2_fold_change	___CRP_PLN2_-log_pvalue	___CRP_PLN3_fold_change	___CRP_PLN3_-log_pvalue	___CRP_PLN-Oxa-48h_fold_change	___CRP_PLN-Oxa-48h_-log_pvalue	___CRP_BMEC1_fold_change	___CRP_BMEC1_-log_pvalue	___CRP_BMEC_5FU_fold_change	___CRP_BMEC_5FU_-log_pvalue	___CRP_TMS_Fat_fold_change	___CRP_TMS_Fat_-log_pvalue	___CRP_TMS_Heart_and_Aorta_fold_change	___CRP_TMS_Heart_and_Aorta_-log_pvalue	___CRP_TMS_Limb_Muscle_fold_change	___CRP_TMS_Limb_Muscle_-log_pvalue	___CRP_TMS_Lung_fold_change	___CRP_TMS_Lung_-log_pvalue	___CRP_TMS_Mammary_Gland_fold_change	___CRP_TMS_Mammary_Gland_-log_pvalue	___CRP_TMS_Trachea_fold_change	___CRP_TMS_Trachea_-log_pvalue	___Art_PLN1_fold_change	___Art_PLN1_-log_pvalue	___Art_PLN2_fold_change	___Art_PLN2_-log_pvalue	___Art_PLN3_fold_change	___Art_PLN3_-log_pvalue	___Art_PLN-Oxa-48h_fold_change	___Art_PLN-Oxa-48h_-log_pvalue	___Art_BMEC1_fold_change	___Art_BMEC1_-log_pvalue	___Art_BMEC_5FU_fold_change	___Art_BMEC_5FU_-log_pvalue	___Art_TMS_Fat_fold_change	___Art_TMS_Fat_-log_pvalue	___Art_TMS_Heart_and_Aorta_fold_change	___Art_TMS_Heart_and_Aorta_-log_pvalue	___Art_TMS_Limb_Muscle_fold_change	___Art_TMS_Limb_Muscle_-log_pvalue	___Art_TMS_Lung_fold_change	___Art_TMS_Lung_-log_pvalue	___Art_TMS_Mammary_Gland_fold_change	___Art_TMS_Mammary_Gland_-log_pvalue	___Art_TMS_Trachea_fold_change	___Art_TMS_Trachea_-log_pvalue	___CRP_low_conservation
Tmsb10	1.96282	212.198	1.53907	205.177	2.0158	88.738	0.468947	9.49595	0.817759	22.0065	-0.739674	68.4955	2.35323	24.8945	2.45088	102.074	2.0554	16.4777	1.84164	14.661	1.48302	4.71185	1.15808	2.52394	-1.07395	10.8909	-0.963796	10.3601	-1.55204	27.0641	-1.22958	10.4384	-1.81299	36.0462	-1.40172	17.1955	-1.39967	45.6354	-1.18063	79.5515	1.02599	161.461	1.08468	13.2324	1.49756	31.9756	-0.869778	6.51279	1
Vim	2.14081	169.364	2.07651	221.62	1.66155	42.0487	0.488694	9.00552	2.52084	43.3851	-2.41886	139.339	2.38208	21.6014	1.70198	50.1681	2.36877	23.7815	-0.0063527	0.0112577	2.24951	11.7159	1.74527	3.86993	1.18572	16.1035	1.05715	12.4793	1.27558	34.7211	1.69505	57.9337	3.37672	68.6141	3.42138	46.3863	0.592144	9.39358	0.54494	26.8454	-0.420683	24.6137	-0.153205	0.568705	-0.283623	1.6819	0.893814	5.13733	1
Rbp1	2.20881	140.204	2.00717	166.974	1.87581	34.6619	0.21556	3.03747	0.189295	0.51422	-0.85223	14.9481	1.38932	1.05834	4.2523	47.9698	-0.593753	0.237586	0.586396	0.197687	0.227993	0.0810485	1.04791	0.523571	-1.80987	12.2289	-2.0254	14.4945	-2.20414	19.7242	-2.00613	30.9394	-0.808566	2.51699	0.120704	0.132941	0.682498	1.2764	-0.734871	2.51924	1.77034	51.592	3.01539	9.16188	1.78824	5.46736	-0.464457	0.507151	1
Fscn1	2.42607	102.386	2.77574	133.309	2.75113	57.2597	1.43061	18.9643	0.127939	0.266306	-0.967143	27.6492	1.92795	14.5668	1.72808	49.8696	1.9383	8.564	4.12146	12.4715	2.96729	11.1363	2.37405	3.66891	-2.60129	9.22264	-1.56062	3.26613	-2.1468	12.195	-1.35159	2.19138	-1.19031	3.17902	-1.52163	3.16128	-1.14427	20.9913	-0.850969	34.4755	-0.281425	4.93193	2.55204	5.6236	0.0459232	0.0805029	-0.950944	1.75054	1
Ly6c1	-2.12665	94.664	-1.76178	46.7722	-1.65767	44.9148	-1.07678	25.0898	0.0390382	0.038185	-0.080662	0.124133	-1.29552	5.19353	-1.77124	66.1755	-1.32617	4.0483	-3.88111	24.0073	-0.559115	0.545171	-2.48102	2.69029	0.463392	3.71384	1.42965	19.7318	0.438398	10.0813	1.23291	22.2524	3.85155	52.6278	35.6112	3.71071	-0.104197	1.24631	0.191829	9.67301	-0.306565	22.2577	-0.758734	5.95519	-0.882307	11.3413	0.677283	6.59165
Flt1	-2.22965	76.4016	-1.88679	43.6136	-2.8628	49.7013	-0.683011	7.99993	-4.03786	51.2212	1.20841	28.5442	-2.64454	11.2506	-2.24414	40.3178	-2.14575	6.6581	-4.2922	6.31162	-2.08131	3.52943	-2.20192	2.4807	-0.473869	2.34373	0.173964	0.394486	-0.399024	3.43009	-0.278603	0.729279	0.732498	5.55181	0.930282	4.27032	0.291498	3.505	0.17054	3.25769	-0.222274	7.75363	0.12089	0.215427	-0.623389	7.21064	-0.666165	4.60369
Pfn1	0.88569	75.7553	0.9135	98.9989	0.87542	28.192	0.318119	8.2133	0.702667	20.4369	-0.678427	70.7876	1.10247	18.2344	1.25584	70.0016	1.82912	30.6338	0.759105	6.34705	1.24674	6.14209	1.36802	5.91838	0.00219784	0.00759038	-0.21137	1.17537	-0.135822	0.89564	0.165718	0.861096	-0.299739	1.84643	-0.715608	5.88283	-0.148438	2.38605	-0.281884	14.009	0.0785637	2.03173	0.246178	1.57255	0.328477	3.12459	-0.107405	0.369241	1
Gnb4	2.09906	66.9356	2.18406	76.2232	1.6684	16.1382	0.0361776	0.0830114	0.529649	1.01884	-0.514208	3.49984	1.63088	5.99715	1.54787	14.6208	2.16278	4.91339	0.829179	0.718858	1.7064	1.60888	1.72802	1.20017	-0.86435	1.75557	-1.26905	1.98491	-1.16664	4.07967	-0.683384	1.07875	-0.480998	0.396978	0.249252	0.208324	-1.2829	8.70461	-0.83871	9.09438	0.350696	2.23662	1.4823	4.27466	0.105693	0.119442	-0.684804	0.561262	1
Serpinh1	1.33585	65.8686	1.4342	71.4072	0.895264	18.9878	0.452266	7.66682	-0.224504	0.706036	-0.605568	22.3123	1.42072	13.5769	1.21527	32.88	1.57929	8.39625	0.375129	0.860074	2.2329	10.2287	1.02543	1.90017	-0.422907	1.61047	-0.398625	1.08523	-0.8511	13.1578	0.342439	1.57818	0.498718	2.20812	-0.0973927	0.189361	-0.468218	7.7754	-0.362371	11.6696	-0.352707	15.2113	-0.246014	0.710864	-0.0419382	0.108919	-0.0482792	0.11786	1
Fkbp1a	0.963889	63.6039	1.03963	81.4607	0.720403	15.4444	-0.0881985	1.0075	-0.779517	10.0862	-0.34674	16.7766	0.900176	9.17862	0.78076	27.3522	1.28281	14.9172	-0.396961	1.54266	0.673975	2.08302	0.670257	1.51409	-0.171129	0.758865	-0.34232	1.59326	-0.241992	2.01512	0.0665849	0.296915	-0.247534	1.28757	0.0637705	0.203424	-0.241616	4.09412	-0.301136	18.793	0.374291	41.292	-0.00821269	0.0292975	0.548116	8.92518	-0.301987	1.6314	1
Apoe	-2.97355	60.0462	-3.60461	90.5585	-3.51431	39.7578	-2.86992	25.621	-3.32652	107.978	1.70976	104.031	-1.98494	8.18646	-0.625968	3.61113	-3.0704	7.54378	0.850252	0.818066	-3.06352	5.30256	-2.40737	1.99496	-2.66693	20.0787	-2.66858	16.1583	-1.69024	26.3308	-1.58898	4.27916	-2.99702	72.466	-3.2678	31.7798	-0.804268	25.775	-0.325508	6.88303	1.14387	149.364	2.05408	10.6799	0.881803	9.33819	-0.984134	4.4271
Lxn	1.72102	59.8062	1.80086	75.7489	1.44122	18.2727	0.401618	3.58224	0.418538	0.59764	-1.32586	18.8069	2.11423	10.4273	1.615	18.7494	1.97392	4.68	-0.396011	0.437399	2.22575	3.20136	1.71359	1.68688	-0.603502	1.43482	0.0778536	0.106659	-0.106384	0.217573	0.284294	0.706454	1.28131	2.26376	1.18061	1.8496	0.215905	0.621677	-0.034574	0.12024	0.0815445	0.333454	-0.594426	1.57261	-0.158555	0.196539	0.152632	0.136882	1
Cxcl12	-3.02625	57.481	-2.89446	45.6477	-3.41336	42.5637	-1.65162	8.82877	-3.39214	2.8067	-1.22635	3.73625	-1.63635	4.10002	-2.09596	30.5315	0.280654	0.28301	-3.86688	5.35098	-2.27314	1.69581	-2.29181	1.00544	1.27751	11.7678	1.96769	20.6636	0.436868	3.67165	2.93033	31.2024	5.72028	50.4482	5.73734	37.8814	0.48372	6.76999	0.753107	53.1615	-0.40966	12.741	-1.5702	5.51812	-1.29843	10.172	0.557718	1.20167	0
Mcam	2.19159	57.2144	2.15993	60.0028	1.6798	13.3983	0.134514	0.368968	-0.37901	0.76608	-1.30607	30.5616	0.896017	1.10455	0.472914	2.24121	2.13386	6.87038	-0.193151	0.202765	1.76828	2.10119	-0.00464099	0.00217856	-0.0624466	0.068296	0.348408	0.461377	-0.0884561	0.13196	1.05999	3.79824	0.350379	0.55999	1.18511	3.00888	1.09611	11.516	0.742457	24.6487	-0.947377	28.5105	-0.234957	0.499582	-0.523741	1.27523	0.517951	1.21399	1
Cavin3	1.0591	55.2203	1.15485	65.3667	0.573289	6.89782	0.252636	3.50813																	-0.159341	0.541758	-0.0706351	0.157576	0.0872168	0.404143	0.059226	0.177079																	0
Plvap	-1.15518	54.4259	-1.06099	59.121	-1.3675	27.1084	-0.460431	13.3808	-1.86232	47.5989	0.746899	56.0972	-2.05223	1.49565	0.838854	0.686859	-1.70565	0.777939	-0.799763	1.25554	-1.35776	0.959396	-1.48183	1.39042	-1.71694	37.3708	-1.62875	28.7129	-1.67426	67.3769	-0.820723	12.088	-0.0959794	0.461502	-0.678829	5.85103	0.36024	0.989305	0.60957	1.1521	3.51482	212.734	0.519047	2.75489	1.75084	13.8502	-1.71509	20.4922
Crip1	-1.52235	53.5487	-1.45999	50.7268	-1.26141	19.3183	-0.353882	2.56386	2.91332	16.7634	-2.06207	20.2459	-1.2827	3.238	-1.52844	31.4158	-0.162404	0.213271	-1.78129	5.68936	-1.28806	2.0834	0.441335	0.468975	1.55279	45.9234	1.79174	48.6749	1.48129	83.3087	2.13581	56.2829	5.51287	84.9847	5.70519	81.3542	0.999033	56.5465	0.642504	65.412	-0.362644	20.2195	-0.806828	4.18918	-0.805405	12.0647	1.1027	14.0831	0
Rps27	-0.480826	51.4846	-0.502336	65.2135	-0.374515	12.9614	-0.102801	2.37162	-0.168677	3.43893	-0.380726	25.4958	-0.314701	1.35213	0.104979	0.915469	-0.0849203	0.178813	0.444018	1.41804	-0.529478	1.32504	0.0874782	0.132554	0.0686371	0.764759	0.0368904	0.293342	0.139566	3.14904	-0.1494	1.50979	-0.505543	15.5694	-0.475241	6.42755	0.441152	22.42	0.0155612	0.238105	0.172881	12.024	0.768817	9.3784	0.143506	1.28107	-0.166314	0.980618
Tubb5	1.14412	51.2446	1.05048	46.4316	1.02753	22.1523	0.801234	23.4959	1.79218	66.4126	-1.2787	82.2883	1.51418	14.9097	0.888905	18.0347	2.01373	21.9528	0.426442	1.44092	1.22137	3.60964	2.13964	9.10152	-0.084432	0.215251	-0.0640154	0.134267	0.104255	0.497581	0.458227	3.13087	0.367234	1.39982	-0.0320781	0.0471749	-0.155111	1.11362	0.0279699	0.250928	0.117715	2.36861	0.0573535	0.162543	0.334902	1.98127	-0.364196	1.28209	1
Rhoc	1.32679	50.5891	1.67427	76.7655	1.234	20.4802	0.199651	1.65887	-0.137149	0.318511	-1.03356	55.7521	1.05604	6.35654	1.18881	27	1.21321	7.26156	0.181614	0.304708	0.82393	1.87932	0.234577	0.211369	0.251535	0.77825	0.290471	0.703729	-0.195746	0.757175	0.844796	8.48701	0.62015	2.4701	0.9171	5.12697	-0.172323	1.22291	-0.19444	3.79875	-0.246713	11.9271	-0.0410577	0.0843995	0.123196	0.551847	0.459527	2.19952	1
Ptp4a3	1.64169	48.8043	2.39625	82.9413	1.17502	10.9795	0.565305	2.3597	1.96625	10.6356	-2.18752	28.547	-0.0339211	0.0338757	1.12331	17.5042	0.819039	1.26001	-1.30436	1.53332	1.69864	1.75493	0.396732	0.210953	0.131538	0.228504	0.700137	1.42456	0.173378	0.460081	0.850979	1.74979	2.08334	6.28208	3.24078	12.2171	0.0252691	0.0946453	-0.371832	8.43295	-0.417325	9.3326	0.389075	0.764572	-0.872605	2.73381	-0.156036	0.229586	1
Slc6a6	-4.30729	48.2229	-4.25259	41.9488	-5.19313	25.4802	-1.81264	9.93257	-3.14399	4.88917	1.13914	4.28128	-3.69274	5.73293	-3.3962	50.1323	-3.39439	3.59478	-4.31686	3.9017	-11.5819	2.71907	-3.17332	0.735227	1.51573	10.7924	1.37925	6.39498	1.45738	19.0824	2.35561	17.6873	4.54005	56.0111	4.12449	30.5628	1.57306	31.1386	0.824779	55.6887	-1.26244	57.2111	-2.9058	8.33932	-2.58744	25.1303	3.1165	12.376
Dpysl2	1.25044	46.9581	1.41092	58.5707	0.448858	2.09515	0.163189	0.53369	-0.839094	2.20913	-0.134908	0.624941	0.438504	1.13971	0.258902	1.24586	0.765466	1.57143	-0.216519	0.316727	0.871181	1.15881	-0.0963503	0.0568175	0.118587	0.276647	0.257289	0.59065	-0.0461198	0.105964	0.257538	0.390679	0.295485	0.37478	1.01421	3.88115	-0.223357	1.54346	-0.0465628	0.343859	-0.187642	2.58826	-0.104731	0.219589	-0.117589	0.291678	0.00553424	0.00817343	0
Glul	-2.04756	46.684	-1.79809	32.8596	-2.79853	24.6637	-1.4269	14.5203	-2.19126	24.154	0.875283	11.9182	-1.88589	3.97523	-1.5404	5.00283	-1.5212	1.79	-2.84607	4.97028	-1.73632	1.83327	-2.84174	1.75808	1.67683	31.7146	2.19639	40.0969	2.33478	101.637	1.69157	16.6067	2.52681	93.3296	2.89786	49.762	1.93554	79.7614	2.20215	128.828	-1.66372	128.128	-1.57262	5.40535	-1.66248	30.8406	2.29851	22.758
Raph1	2.03184	45.7603	2.00403	44.2157	1.56544	8.75773	0.337798	0.64496	-1.09337	3.53182	-0.304215	1.83313	0.859998	1.76901	0.550058	2.37765	-0.458001	0.318702	0.0938457	0.0708148	-10.9878	1.98852	1.24135	1.14732	-0.0221503	0.0221895	0.774959	1.41871	0.38696	0.738638	0.937926	1.17961	-0.669955	1.02513	-0.339954	0.327827	0.323392	1.29508	-0.0939685	0.434658	0.642193	12.1821	-0.0665207	0.0748906	-0.0411159	0.0533892	-0.432266	0.593565	0
Plpp3	-1.90176	45.5152	-1.53865	27.4674	-3.01519	38.896	-0.751967	8.8081	-4.05041	89.4126	1.77479	99.8491													-1.3613	9.92519	-0.540377	1.54042	-1.42476	23.0974	-0.0444406	0.0830153	-0.928915	9.22684	-1.87526	12.3084
Tpm4	1.30353	45.31	1.31133	47.3555	0.775098	12.223	0.359215	4.21712	0.176544	0.596775	-0.647094	31.2348	0.737382	5.03211	0.634486	15.6325	1.57734	15.3484	0.845892	3.42872	0.732472	1.95716	1.07623	3.48784	0.118109	0.249939	0.236354	0.517005	0.146501	0.757594	1.0142	10.6046	1.13087	11.8811	-0.0303706	0.0609068	0.100562	0.915524	0.087926	1.91487	-0.0972799	2.12189	0.283646	1.07681	-0.396502	4.22328	0.196752	0.831292	1
Cxcr4	2.55423	44.3292	2.49672	33.3097	2.70211	14.2176	2.38716	2.46853	3.22478	7.25868	-5.9565	23.8926	1.913	2.97075	2.42106	7.10441	1.34437	0.360384	0.873326	0.198435	2.90303	1.54206	3.83279	3.12713	0.278661	0.295746	1.05192	1.45081	-1.48132	1.52911	1.31821	0.32982	0.934656	0.151041	-9.24993	0.217068	0.248742	0.355699	0.274336	0.460002	-1.11576	3.11221	0.377861	0.118165	0.778672	0.436769	-0.568378	0.318024	1
Smad1	1.49014	44.1212	1.05699	23.3949	0.929091	5.79681	0.137834	0.304226	-1.10279	4.52033	-0.276758	2.03507	1.37266	6.00757	1.14522	11.9927	1.25377	3.81636	3.04325	12.1127	1.03215	1.45811	1.12726	1.07166	-1.04971	3.32389	-1.37832	3.6785	-1.22991	5.64174	-3.79496	4.9387	-30.7966	0	-1.10318	1.70881	-0.96894	10.6643	-0.726361	12.3432	0.134402	1.32425	1.09405	2.26585	0.534955	2.01385	-0.584801	0.91089	1
Apln	4.42311	43.5539	3.58238	34.942	5.2082	31.0188	2.20485	10.0584	3.98045	4.29708	-3.70749	42.9066	6.66537	21.7768	4.62556	33.4807	6.53112	8.88966	1.57395	1.46807	7.32785	7.69365	3.28398	0.933781	-2.46763	1.12029	-1.99991	0.838162	-13.2491	3.42424	-10.1753	2.38527	-9.05129	0.372332	-10.8514	1.13363	-4.06991	5.18825	-29.6959	0	0.569648	0.898722	2.37402	1.48228	13.5165	2.23634	-0.300431	0.101493	1
Cd93	1.06247	43.3559	1.19603	51.7882	0.716559	32.3465	0.246057	1.56309	-1.1363	9.54023	-0.173608	1.91707	1.20556	8.51734	0.895959	20.2695	1.07195	4.10817	-1.06083	2.48157	0.825974	1.73963	0.543454	0.672551	-0.0288438	0.0649588	-0.0445381	0.0815697	-0.0785176	20.2623	0.60359	2.599	0.226463	0.690815	0.137989	0.275316	-0.0362972	0.210342	0.0591123	0.720183	-0.172657	4.5116	-0.872526	7.93325	0.0660099	0.243268	-0.0679702	0.209571	1
Eng	-1.25783	43.0035	-1.16048	35.4441	-1.63308	32.6719	-0.341079	4.66076	-3.06156	75.8687	1.16556	92.7751	-0.709356	2.45981	-1.25529	26.2699	-1.27209	4.97416	-1.87266	11.3919	-0.73738	1.62619	-0.992983	1.38288	-0.0348854	0.0969253	0.0977402	0.250254	0.247885	2.30207	1.02654	17.8872	0.0930084	0.36018	-0.382209	1.90134	0.145778	1.641	0.301825	15.3447	0.280964	18.6337	-0.0675139	0.221401	0.401782	4.95831	-0.252307	1.25033
Cd300lg	-1.26225	42.9689	-1.33336	26.5935	-2.03542	36.692	-0.583915	3.30777	-1.6857	13.2136	1.22098	33.0216	-1.39748	5.12223	-1.54214	33.3482	-1.5343	2.67439	1.13178	0.891888	-0.413021	0.27354	-1.61728	1.05259	-1.45615	16.0849	-0.411248	1.10783	-1.38532	28.4603	-1.08397	2.61007	1.10751	10.276	0.55683	1.83915	-0.765746	27.3877	-0.251069	9.33721	0.0111105	0.079645	1.86151	4.53274	0.138001	0.330271	-1.83752	9.06036
Ifitm2	-0.825071	42.8408	-0.650727	29.5464	-1.07708	29.5992	-0.689224	20.8987	-0.487193	4.83262	0.12318	2.21462	-0.606824	3.37509	-0.585497	14.8028	-0.896641	4.36053	-0.584921	3.46653	-1.35268	2.7769	-1.70299	4.26397	-0.0887149	0.449353	0.0771727	0.311205	0.0953606	0.790153	-0.0443723	0.139183	0.790403	10.5894	0.65913	7.32796	-0.0228696	0.185424	-0.00100953	0.013125	0.59734	143.641	0.0885953	0.491359	0.956283	17.4267	-0.245892	1.33772
Sox4	1.74463	42.4421	1.78088	55.039	2.42883	35.4903	0.0827609	0.0944924	0.519366	1.94907	-0.0697691	0.213985	1.86297	4.03925	1.26509	6.26179	2.12427	2.20886	-0.406628	0.250902	-1.56839	0.538883	1.95822	2.53424	-0.565212	1.2112	-1.54207	3.82594	-1.93932	9.4447	0.977956	1.07163	-0.71461	1.90117	0.224137	0.245292	-0.520507	1.52745	-0.742179	7.5242	0.181279	0.709067	-0.420314	0.43864	1.47934	3.25731	-1.17087	3.0576	1
Glycam1	-3.46772	42.1089	-5.07352	80.1264	-35.4077	0	-5.45833	28.0395									20.2571	0			13.2036	0	-8.79529	0.135886	-3.34497	16.6242	-5.05037	23.6732	-4.88592	13.2781	-37.2147	0									0	0			-8.56197	0	-12.2193	0.571362
Sparc	0.850907	41.6424	1.06999	65.9009	0.576363	10.1765	0.0943127	0.83052	-1.15379	23.1594	0.0570767	0.781538	1.31804	12.1886	1.16365	38.595	1.82288	11.2326	1.28197	4.39469	2.00906	8.48718	0.605281	0.646223	-0.456642	3.89854	-0.312635	1.52743	-0.734993	20.2968	0.771192	14.5309	0.232054	2.13956	-0.209477	1.2331	-0.606208	21.5159	-0.142599	3.65994	0.165131	4.48245	1.16232	9.98026	-0.117185	0.447646	-0.155579	0.510904	1
N4bp3	1.74752	41.1971	2.10509	53.8625	1.23185	9.55546	0.731072	3.54632	0.759669	1.73042	-1.96952	33.4432	0.899508	2.13287	0.68868	5.82178	1.55564	3.6376	0.837626	1.51719	1.90612	3.00551	2.43745	2.76616	-0.12326	0.150933	0.127803	0.117896	0.234038	0.53896	1.07212	2.51081	1.81617	6.96146	1.84877	3.62366	-0.384398	1.86033	-0.251557	2.8992	-0.969167	28.1	-0.765152	1.72526	-0.992612	4.98674	0.290271	0.304504	1
H2afz	1.10453	41.0698	0.856387	27.378	1.61685	45.4032	1.21939	52.5658	1.91803	84.1268	-1.34495	87.7288	1.20304	13.0724	1.29017	35.0767	1.06848	5.22791	0.0436468	0.0598172	0.53722	0.992483	0.760007	1.85368	-0.250771	0.775907	-0.551284	2.00271	-0.160859	0.670645	-0.690777	4.51699	0.357549	1.49095	-0.308927	0.631137	0.0427045	0.254623	-0.0313941	0.24462	-0.213182	7.53563	0.0157843	0.0297385	-0.484823	5.61485	-0.363574	2.50864	1
Ercc1	2.79844	40.7762	4.16275	84.4363	-0.717634	1.21765	1.88919	6.76629	-0.207982	0.263245	-0.687163	7.48617	0.154817	0.17695	-0.244393	0.788048	0.766036	0.909395	0.786413	0.749711	0.66261	0.402265	0.649441	0.27384	-0.303319	0.22195	-1.29049	0.717043	-0.860156	1.7705	2.29532	4.29822	1.20447	2.22199	-0.917771	0.982368	-0.661459	6.9339	-0.167613	1.74189	-0.384057	5.10379	0.378401	0.423031	-0.571019	1.59163	-0.67623	0.713412	0
Ly6a	-1.75346	40.0089	-1.47349	19.6787	-1.82636	50.459	-1.31673	49.6309	-1.01384	4.33573	0.133956	0.648573	-1.55629	6.43079	-1.99476	63.1886	-0.994638	2.7189	-3.94484	37.3946	-0.583089	0.608544	-2.83024	3.18528	0.728646	5.47441	1.21349	8.07736	0.67743	23.1748	0.826526	13.2245	3.08142	84.3918	3.37346	74.7756	0.247978	4.32576	0.319712	21.3858	-0.247079	15.3616	-0.601822	6.36715	-0.931703	13.2403	0.768578	8.14034
Anxa6	2.04999	39.4488	2.86531	58.4349	1.3914	9.36982	0.436874	0.589921	0.256615	0.358273	-1.06284	9.41108	1.54092	6.442	1.02122	9.14176	1.56544	5.2221	1.21276	3.15167	1.4188	1.72358	0.911271	0.706857	-0.140901	0.138742	-0.0329723	0.0195757	0.044122	0.0603823	2.10161	3.83559	0.610184	0.656754	1.51517	2.66029	-0.161667	0.473564	-0.132899	0.722402	-0.134612	1.03201	0.0770252	0.106457	-0.429103	1.07167	0.10847	0.128979	1
Pltp	-2.57558	39.1739	-3.79748	48.8233	-4.53668	35.8999	-1.08002	2.09037	-0.291949	0.154519	0.182387	0.102252	-1.62298	3.52134	-30.6214	0	-1.51222	2.05229	-2.53618	11.283	-1.9445	2.04488	-3.00099	2.3806	-1.0238	3.62954	-0.45376	0.774276	-0.56209	3.0455	0.517046	0.38873	1.42347	1.38319	3.76682	4.00987	-0.842379	12.3024	0.162795	1.15331	0.8362	45.842	-0.616521	4.45437	0.588256	3.09962	-0.766078	2.89543
Rbp7	-3.38577	38.4356	-3.52737	23.5506	-6.86265	44.5294	0.070251	0.0998771	-4.04195	3.29106	0.241875	0.194186	-2.33332	3.64149	-2.84795	22.6879	-1.21762	0.576519	1.97041	0.325964	-1.60747	0.743919	-3.50077	1.39759	0.0814732	0.111635	1.50291	4.63485	0.137822	0.38702	2.14528	10.266	3.76198	13.4991	4.27738	8.01515	0.949737	12.7973	0.872606	33.7255	-1.9051	48.8195	2.09278	0.596842	-2.07039	14.969	-0.697599	1.02222
Ywhaq	0.897023	38.2856	1.1222	57.1022	0.307679	2.25324	0.210561	1.71338	0.394392	2.53677	-0.594164	42.9325	0.74813	6.89596	0.445722	6.50481	0.840689	3.92872	0.133609	0.214996	1.26803	3.82092	0.358074	0.473267	-0.268578	1.01326	-0.128457	0.280598	-0.157236	0.798802	-0.184518	0.469164	0.922832	6.1549	1.00989	29.1607	-0.215482	2.71934	-0.0863781	1.31122	-0.148112	3.85215	-0.0325675	0.0664836	-0.327906	2.12282	-0.0390072	0.0950506	1
Plpp1	-2.11312	37.7377	-1.69977	21.4096	-3.47446	38.4987	-0.0847656	0.3088	-2.61634	24.734	0.469214	9.40102													-0.988409	4.21015	-0.839284	2.04654	-1.67259	23.6048	-1.13594	5.3811	0.418777	1.56071	-0.635686	2.22972
Tmsb4x	0.514651	36.1255	0.641041	82.2147	0.131477	1.70971	-0.0941867	1.91859	0.187314	2.67946	-0.374714	37.7342	0.598388	3.82652	0.610447	22.272	0.763878	5.48125	0.99945	13.5246	0.514999	1.32281	0.172347	0.345564	-0.37427	6.66698	-0.39406	7.08221	-0.597507	39.0888	0.0397489	0.309697	-0.247578	3.76527	-0.285014	3.212	-0.803054	83.1971	-0.541392	117.36	0.47098	115.92	0.566902	13.8087	0.497212	11.8525	-0.42965	6.62072	1
Icam1	-2.34782	36.0956	-1.78506	42.5299	-1.48472	6.54398	-1.05229	7.5247	-2.94306	25.954	1.57982	20.144	-0.879783	0.836852	-0.348005	0.495098	-0.601825	0.742171	-0.980884	1.14035	-2.12285	2.23081	0.905807	1.00365	-0.634515	1.93451	-0.195319	0.441161	-0.199841	0.489768	-1.11223	2.34148	-1.23418	4.91321	-2.93481	5.10878	0.305123	1.15869	0.504287	4.71045	0.050144	0.424951	0.46638	0.882231	0.423902	1.73698	0.0232421	0.0414336
Adm	3.39535	35.308	3.76365	35.8353	3.43107	11.9535	1.67684	1.29498	-0.866381	1.24199	-0.460399	1.33534	1.52871	2.16707	2.78998	17.4078	-0.280865	0.101555	5.42141	5.36484	3.21603	2.90127	-0.168662	0.032805	-0.576077	0.321596	0.360615	0.144649	-10.5711	3.5163	-11.7861	0.451935	-2.48793	2.58035	-0.915029	0.495736	-1.9435	13.2511	-1.97893	18.1478	-0.430681	2.76279	2.34169	1.2175	0.117104	0.0974665	-1.24722	0.897451	1
Itm2b	-0.677753	34.8839	-0.277036	7.36173	-1.05877	38.7283	-0.816964	37.0379	-1.6918	75.7279	0.972416	110.32	-0.720515	5.12924	-0.857276	32.3884	-0.885737	5.84728	-1.2195	13.5602	-0.525115	1.01492	-1.75827	4.94085	0.349639	4.92833	0.714997	14.8716	0.53789	25.352	0.151297	0.953132	0.272859	3.25152	0.0622246	0.236903	0.253206	8.22322	0.123493	6.41742	-0.145613	11.0749	-0.67311	11.2158	-0.491813	8.64808	-0.0426869	0.148389
Id3	-1.44291	34.6365	-1.14694	22.6808	-2.625	55.1839	-0.598787	12.5375	-2.05777	28.2487	0.819489	23.7114	-1.3781	5.21847	-1.18472	24.9962	-0.75475	1.39613	-1.89432	9.14853	-3.22121	2.95385	-1.38982	1.36412	0.574947	3.97262	1.26741	14.5441	0.548309	9.43962	0.838587	13.0501	0.806028	7.98831	0.711933	3.80429	0.393542	6.66537	0.262258	12.8508	-0.871951	90.1913	0.237286	1.0491	-0.641515	3.10741	-0.0456538	0.088544
F2r	1.0631	34.5064	1.02745	27.9455	-0.170578	0.443295	-0.19433	0.557729	-1.7747	9.49342	-0.357238	2.94153	2.22732	5.2372	0.563602	2.59568	2.1673	3.28335	2.0334	3.35485	2.34943	2.01205	1.22295	0.719456	-0.282549	0.808208	0.25436	0.557874	-0.741244	4.15171	-0.395493	0.516352	-30.9787	0	-0.262029	0.288212	-0.174472	0.295947	-0.317806	3.21305	-0.305372	1.48293	1.30591	2.16197	0.757098	1.15523	-1.31136	2.08404	1
Lcp2	3.30029	34.4953	3.0771	28.9292	3.94651	17.9163	0.166325	0.15698	-0.714438	0.781714	-1.13314	4.88267	3.43934	6.19442	4.10568	13.3418	3.7903	2.08704	-9.21992	0.318665	2.17479	0.568103	-8.69629	0.135848	-12.9339	2.28416	-1.23089	0.4694	-11.9104	2.74849	-1.3573	0.566512	-10.2563	2.21938	-9.47729	1.23703	-2.6094	2.65789	-2.71103	3.67996	1.16415	1.70011	1.14361	0.309005	-0.0793366	0.0310437	-12.0726	0.571408	1
Cst3	-1.36085	33.5167	-1.06162	32.0352	-2.11795	30.058	-0.385224	5.12451	0.562836	7.22077	0.463909	10.9861	-1.6295	11.4182	-0.618858	6.29423	-1.78159	8.70575	0.130696	0.269191	-1.63408	3.371	-1.72281	3.03387	0.665524	5.42142	0.523292	3.39927	0.601529	8.85893	0.864858	10.5932	0.873731	10.7317	1.80316	37.4801	0.259227	5.12257	0.0594863	0.810353	-0.372143	34.9239	0.390381	2.29782	-0.484661	5.37052	1.16794	16.5726	0
Nos2	2.87824	32.6881	3.47817	35.3948	2.76971	11.8886	1.06827	0.999386	1.94594	1.25806	-3.81195	13.2305	0.889111	1.04763	0.896031	3.50839	2.68491	5.33411	1.86912	0.925716	3.94084	3.16692	1.98148	0.429926	-1.68696	1.17089	-1.28645	0.485721	-0.46468	0.344701	-9.57619	0.734199	2.9785	2.10797	1.97782	0.546813	-1.65507	7.4951	-0.790467	6.69569	-0.703113	5.94146	1.18096	0.639617	0.533411	0.246159	-12.1733	1.27216	1
Arl4c	3.42593	32.4193	4.27585	33.6623	2.19732	4.40299	3.04726	5.84471	3.52936	9.09109	-2.86752	5.59466	1.80589	2.92118	2.59544	16.6562	2.4042	2.27026	-0.978787	0.332784	0.913601	0.35196	1.51097	0.448629	0.742856	0.488257	1.47919	0.86396	0.3905	0.226907	2.25014	1.3457	2.90104	1.99151	-8.51013	0.327907	-0.642973	1.06795	-0.893407	3.40134	-0.753206	3.49998	-0.895032	0.6136	0.549007	0.512031	0.242459	0.106765	1
Aqp1	-1.44026	32.1648	-1.4045	35.4598	-1.41955	12.5083	-0.907409	6.46246	-2.37582	15.3404	1.57247	10.308	-1.05465	0.92688	-0.89574	2.57799	-1.99515	3.17466	-0.277605	0.776998	-1.8952	1.67346	-1.12585	0.553942	-1.94487	20.7542	-1.56378	12.1921	-2.02867	42.6415	-2.22479	9.82871	-1.53701	5.51461	-0.359987	0.276616	-2.73581	43.5467	-2.54201	122.024	0.805247	51.7332	0.0632934	0.223656	2.60054	38.5238	-0.934853	2.99646
Col4a1	0.896233	31.8212	0.99377	34.6682	0.601098	5.01717	0.11993	0.711513	-0.456565	1.61826	-0.758241	23.9491	1.77869	19.2471	1.53353	44.7301	2.17986	14.7626	1.22263	4.29046	1.94295	6.46209	1.44209	3.01819	-1.75415	21.4111	-2.1249	15.662	-1.56771	23.5898	-0.942777	5.82505	0.695089	3.30784	-0.0357451	0.0526904	-0.459736	6.66583	-0.395715	12.2504	0.249976	6.49428	0.623316	2.25596	0.280078	1.10314	-0.788998	4.70662	1
Lrg1	-2.30679	31.2381	-2.64306	54.0372	-4.14621	15.7062	-1.52978	33.7293	-3.04109	92.678	1.88122	98.0483	-4.32077	2.13354	-0.770727	0.257477	-3.26492	1.59523	0.931371	0.886806	-6.44454	3.70794	-3.48244	1.62077	-2.39184	12.6327	-2.6465	13.7975	-2.61239	16.2546	-2.15552	21.4387	-1.33923	25.0594	-1.2968	6.87199	-1.98984	7.36715	0.0330504	0.0256483	4.5389	305.684	1.81037	6.27141	3.95999	33.9687	-2.39614	6.27464
Junb	-1.03776	31.1264	-0.545962	13.9537	-1.81297	25.8037	-0.540629	5.04488	-2.36925	51.6352	0.402225	2.64432	-0.917921	2.65354	-0.547564	1.58929	-1.08393	3.28926	0.480728	0.758393	-0.683257	0.962351	-2.22424	4.60117	0.641397	7.5567	0.838871	13.3767	0.458395	5.43952	1.21441	13.0494	0.717885	7.8754	-0.296943	0.411561	0.630658	15.3974	1.13961	49.1029	-1.05373	198.586	-0.850482	2.77794	-0.747227	11.3041	-0.239259	1.064
Hmgb1	0.566983	30.362	0.683333	35.2749	0.966407	29.7092	0.735127	21.4474	1.08375	47.0066	-0.366862	17.4856	0.256245	1.51042	0.320546	5.12811	1.16736	13.0716	0.448229	1.92002	0.10355	0.134391	0.473834	0.793484	-0.135473	0.742252	-0.0371093	0.106004	0.0217941	0.0982863	-0.429926	1.73357	-0.00967971	0.0289175	-0.328705	1.64441	-0.335858	10.6614	-0.368791	26.8643	0.174896	8.65109	0.0738767	0.267854	0.12538	0.681175	0.0670943	0.194635	1
Fabp4	-2.30579	30.2552	-0.806152	5.46058	-3.17725	16.9507	-0.161668	0.479854	-3.2497	150.379	1.13621	108.956	-1.28341	4.11775	-0.761547	23.4278	-0.763043	1.94541	2.18128	0.523581	-0.817298	0.777253	-3.07481	1.38003	-1.00086	3.5532	0.775458	2.44168	-1.12505	6.83863	0.687464	2.54041	-0.803907	19.571	-2.04042	42.5126	-0.861375	37.2283	-0.416998	63.6034	0.366656	44.4255	37.1358	2.82291	0.18375	0.676309	-0.645566	1.20138
Gas1	3.41134	29.9729	2.75496	10.5077	3.09751	8.44675	2.09161	0.844361	0.111068	0.0161869	-2.16765	1.481	0.026524	0.01123	0.625722	0.393511	-9.2561	0.648034	-7.79536	0.204539	-10.3611	0.520173	-8.45136	0.135715	-0.40177	0.175549	-11.2082	0.885857	-0.902071	0.520801	-10.3169	0.227681	2.36164	0.458713	-7.63578	0.241525	0.191612	0.282038	-0.130526	0.144805	0.309532	0.576286	1.90888	0.540312	-0.953954	0.794604			0
Tagln2	0.789958	29.8622	1.28977	68.8668	0.633274	8.74137	0.542044	13.9913	0.911197	14.5633	-1.23758	80.7839	1.00807	9.86972	0.76017	21.0401	0.464241	1.68129	-0.719381	2.59442	0.664267	1.77101	0.383858	0.693846	0.0894279	0.285247	0.303385	1.02839	0.0611622	0.256764	0.803073	10.6789	0.6849	4.32785	0.960112	5.38589	-0.00592389	0.03595	0.119199	3.01098	-0.333979	32.718	-0.105575	0.33828	-0.268051	2.61517	0.409499	3.38452	1
Cd276	5.44756	29.6722	4.17374	17.2943	6.3965	8.04036	1.55604	1.41111	2.5722	2.52559	-3.30102	12.4721	2.86902	2.82881	2.1308	2.55017	3.13856	0.953751			3.03517	0.787403	5.48103	4.30121	-11.3531	0.891114	-9.5354	0.598662	-10.5014	0.715223	-9.36933	0.5591	-8.54072	0.442243	-8.10222	0.401676	-1.52016	0.970795	-1.35472	1.33132	0.549315	0.33263			1.49173	0.566357	-0.51995	0.131657	1
Slc3a2	-1.60748	29.6613	-0.852741	8.80941	-1.57016	18.2132	-0.572234	3.48484	-1.86259	16.3596	0.888309	14.4996	-1.9544	6.73326	-1.23301	7.26815	-1.30502	3.10883	-1.1088	2.96119	-1.11095	2.00718	-0.842749	1.00235	0.765118	4.97016	1.2729	8.74549	0.5001	5.15427	1.18349	6.57581	1.01707	9.85814	1.69627	14.4038	0.549397	8.05407	0.870922	33.7388	-0.0289748	0.293568	-0.42427	1.81403	-0.117097	0.548045	-0.169529	0.519126
Ccl21a	-3.98171	29.1625	-4.69107	32.0515	-33.5401	0	-3.33263	16.3307																	-3.42892	10.1456	-6.58841	14.002	-33.7218	0	-3.3113	6.97614
Zfp36	-1.17101	28.9855	-0.735561	12.2366	-1.93723	21.4145	-0.869156	5.20171	-2.39105	29.3487	1.64812	21.2527	-1.23393	3.7258	-0.875391	2.9594	-2.116	6.33627	-1.50992	2.1866	-1.16317	1.53362	-1.11724	1.45674	0.28599	1.35821	0.304762	1.04194	0.445872	3.80892	0.966538	3.33166	0.132406	0.320168	-0.880586	1.24832	0.59823	11.8089	0.853223	23.0335	-0.811889	85.8342	-0.313485	0.557393	-0.436963	3.01969	0.361498	1.80642
Trp53i11	1.45351	28.6857	2.24308	52.536	1.46225	10.4105	1.38744	5.74278	-0.531602	1.69876	0.132215	0.740288	1.72308	6.23836	1.17811	9.79599	2.25632	7.41811	2.98283	8.2664	2.52995	4.54866	0.880602	0.489679	-2.64657	9.76839	-2.51271	3.68028	-2.83311	11.9755	-2.74527	1.92069	-3.6456	10.7417	-2.88974	7.89833	-2.85745	49.8826	-2.18723	108.224	0.504767	9.11962	1.74406	5.64395	1.87661	8.26954	-1.85515	4.08067	1
Mfge8	-1.72657	27.9646	-2.1294	50.128	-1.06517	6.27565	-0.756693	4.80495	-2.00044	17.3206	0.527085	9.19792	-0.2735	0.385083	-0.0213448	0.071225	-0.0291433	0.0349625	0.377078	0.443451	0.424522	0.363511	-0.162005	0.114488	-1.30052	6.97157	-1.74775	10.0079	-0.621347	3.82412	-0.249579	0.400527	0.627988	2.71788	0.306168	0.688115	0.086079	0.433648	0.332012	11.1251	0.411789	20.6833	1.02855	4.97466	0.576216	2.84359	-0.840192	3.64991
Epas1	-1.12245	27.879	-1.10196	17.8068	-1.88217	25.6577	-0.950544	7.92335	-3.15869	45.4687	1.08434	33.1758	-1.70939	11.0983	-1.39179	24.0701	-1.32263	4.39825	-2.33658	16.2789	-0.844692	1.20275	-0.591211	0.606238	0.559369	4.23078	0.969548	6.51119	0.76091	12.5717	1.89606	22.1402	0.994574	12.4282	1.62158	19.7695	0.843623	49.2823	0.581466	44.1588	-0.481079	42.8358	-0.505254	4.79675	-1.12189	26.5362	0.554683	4.39664
Thrsp	-3.02047	27.8623	-2.6364	8.81917	-3.80935	29.594	-1.73281	3.00607	-3.22763	39.2647	1.33321	37.4259	-1.25502	2.91952	-1.62065	12.828	-3.06673	2.18925	3.25401	3.08219	-1.16374	0.395257	-10.6277	2.15499	-0.983326	2.06959	-0.0659831	0.0375255	-1.33408	11.2295	-0.112895	0.0525144	-0.786362	3.71078	-1.37586	5.01724	-0.843237	13.9725	-0.231161	2.83709	-0.162713	0.962626	1.76755	1.89859	-0.3399	0.428385	-1.59246	4.58647	0
Lims2	-3.05679	27.7988	-2.16733	7.8964	-3.0112	19.722	-1.35995	5.94128	-3.22426	1.99607	0.6173	0.711213	-0.870482	3.00739	-0.546114	7.26194	-1.31244	2.1644	-4.81174	8.86235	0.379061	0.222206	-12.2318	2.49462	0.347438	0.630096	2.06017	7.09861	0.401898	1.83922	1.57481	5.7735	4.28628	22.357	4.60654	14.7137	-0.487153	9.03944	-0.0941548	1.90508	0.0509546	0.48934	0.0432886	0.0702634	-0.260148	0.638558	-0.18729	0.299683
Cyba	0.935051	27.7813	0.981756	32.9526	0.880692	12.0955	-0.287869	1.39161	0.396822	2.22733	-0.431621	9.09015	0.866363	3.98823	0.939249	19.594	2.29112	15.0156	0.36421	0.827599	1.50454	2.56794	0.388259	0.311807	-0.0229694	0.0455677	0.301477	0.909546	-0.0389892	0.114261	0.388801	0.958028	0.196759	0.497068	-0.378035	0.897975	-0.224609	1.70176	-0.0938343	1.1124	-0.147455	1.86854	0.354349	1.51834	-0.13691	0.334456	0.15688	0.312744	1
Nudt4	1.34099	27.7509	1.38533	29.8247	1.07094	6.76944	-0.284459	2.05916	0.999278	4.76749	-1.147	18.7103	0.666742	1.08067	1.44782	18.0459	1.63281	5.15263	2.45838	4.14303	0.449228	0.341797	1.49144	1.78709	0.798327	3.15568	0.894344	2.91552	1.16699	9.59059	-0.578249	1.97266	0.874253	1.63162	1.10789	2.02326	1.42241	27.1502	0.147784	1.13606	0.0108365	0.0608624	1.93001	5.17909	-0.400591	1.33435	0.85782	2.49469	1
Pgf	4.9372	26.8439	6.53251	45.2536	5.36221	12.5882	4.27697	3.18358	4.13172	2.86891	-66.4386	0	3.44841	2.49541	3.89069	14.4464	36.846	1.83726	6.7753	4.62496	3.92465	1.78639	2.25103	0.536781	-14.7038	1.31446	-1.46222	0.361805	-0.696363	0.252281	0.276574	0.0312861	-9.68495	0.406857	22.45	0	1.7833	2.09723	0.418608	0.762443	-0.664787	2.15606	4.38421	0.761168	-1.19017	0.978601	2.39496	1.04789	1
Slfn5	-1.37727	26.745	-1.03378	12.4825	-2.2991	18.4574	-1.66799	15.6685	-3.15147	24.2606	2.20026	30.7288	-1.6153	5.90855	-1.04961	14.1366	-2.43375	5.85895	-1.60947	2.79236	-1.96257	3.01539	-0.396431	0.369702	-0.418539	1.44929	-0.589967	1.32059	-0.000371497	0.000665868	0.151546	0.214329	0.216133	0.462091	0.407226	0.546996	-0.0996981	0.683731	0.0487151	0.539485	-0.132034	2.41366	-0.384755	0.840362	0.287397	1.48043	-0.196838	0.729519
Ier2	-1.01922	26.6137	-0.477884	8.82833	-1.5052	17.6721	-0.494048	4.12838	-1.23977	11.9074	0.0717369	0.239362	-0.571481	1.42494	-0.346224	1.43222	-1.25447	2.47101	-0.86471	1.96408	0.712983	1.00498	-3.28897	4.4011	0.821699	11.0824	1.01158	15.59	0.683059	10.8766	1.14907	11.3491	1.32763	17.0073	1.54006	7.39258	0.572683	13.4669	0.739307	36.5001	-1.27176	156.442	-0.650666	2.59723	-0.871953	10.6302	0.00922438	0.0177752
Klf4	-1.44039	26.5071	-0.863082	10.7047	-2.5708	30.2973	-1.54328	10.6842	-2.22466	29.6106	2.30221	41.4067	-1.99598	7.80208	-3.22158	44.6646	-2.53857	5.52906	-2.07837	11.5738	-0.549864	0.426663	-1.9861	3.11486	1.95538	46.3352	1.49346	16.4283	1.40605	40.7395	2.73389	38.0284	0.897955	8.33597	1.05286	3.07762	1.11317	46.47	0.820134	51.877	-1.16756	106.872	-1.568	17.3361	-1.23002	13.8473	0.476337	2.62809
Stmn1	1.8438	26.2372	1.69391	16.1443	2.77775	22.241	1.87099	29.3503	3.09278	48.3031	-2.30486	72.8716	2.37471	8.02488	1.74965	12.1121	2.71728	8.33965	-2.30715	5.17875	1.34456	0.820014	2.56276	4.92652	1.08683	3.3249	0.867614	1.20479	1.48478	6.95088	-1.10003	2.03471	0.780086	1.24182	-0.151745	0.114134	0.727241	3.9787	0.235934	1.23522	-0.824674	12.0134	-0.715529	2.66805	-0.359773	0.499192	0.000153295	0	1
Plscr2	-1.70868	26.124	-1.83173	25.1402	-2.68928	24.0018	-1.04226	9.56162	-3.45127	12.4095	1.5959	26.4369	-2.16837	4.46415	-2.53631	22.4172	-3.97096	2.95875	-1.56297	1.31009	-1.7104	0.936789	-13.8557	2.63905	0.932069	6.21236	1.33772	9.13893	0.614703	5.30425	1.10808	6.44427	2.41708	26.362	0.317562	0.474283	0.269746	1.47324	0.583664	16.6082	-0.348594	4.24333	-0.257484	0.34142	0.140695	0.22349	-1.19792	3.8498
Col4a2	0.871919	26.0354	0.99903	25.4631	0.565708	3.78147	-0.0422151	0.166922	-0.432229	1.43949	-0.735756	22.3418	1.79154	19.3046	1.2502	28.2811	1.95922	10.2065	1.01067	2.33915	1.70263	4.18778	1.1076	1.68373	-1.38535	11.7891	-1.66013	7.46003	-1.44918	15.5525	-0.533981	2.0366	0.586339	2.33758	0.0683443	0.103533	-0.686333	12.6269	-0.453469	15.3213	0.161679	2.67772	0.943441	4.0885	0.268914	0.952375	-0.61168	2.68383	1
Cyyr1	-1.2116	25.9025	-0.9514	12.833	-1.57139	16.9567	-0.575595	4.62518	-2.21673	15.3221	0.77898	13.1951	-2.58987	3.6795	-29.8958	0	-0.420999	0.310505	-0.94637	0.869824	-1.98618	1.07472	0.420777	0.184912	-0.184267	0.515066	0.476179	1.46609	0.0142735	0.0414268	0.0176796	0.0246873	1.13454	8.37358	0.973859	4.4737	0.219649	0.701471	0.230932	1.75811	-0.0203604	0.0903217	-1.79669	4.43227	0.0609865	0.0919542	0.421463	0.604224
Cdkn1a	-1.74675	25.3818	-0.834399	9.53408	-3.68259	39.5934	-0.00459972	0.00691811	-2.45912	23.0271	1.44423	25.3475	-2.23458	11.4793	-1.95345	24.5608	-1.47857	5.13165	-1.72438	5.17354	-1.35289	2.86701	-0.581976	0.654378	1.28921	11.6383	1.2288	9.56857	0.602996	5.78723	1.81439	10.9376	0.542018	2.11039	0.704102	1.69137	0.560691	14.1889	0.371028	11.2667	-0.964236	168.931	-1.62857	10.7693	-0.83485	18.0838	0.598645	5.44499
Ctla2a	-0.992635	25.149	-1.0708	38.5051	-1.33901	16.2871	-0.961648	22.4055	-2.1839	37.1876	0.257806	5.13559	-0.150209	0.177183	-0.805861	7.18541	-0.517131	0.556007	-1.79592	9.65293	-0.135811	0.104859	-0.208135	0.138025	-1.78073	24.9935	-1.74823	22.5126	-1.89173	48.5731	-0.550417	3.68735	-0.554641	3.52217	-1.36844	12.1178	-1.61452	55.9808	-0.124804	1.87398	0.761888	42.922	0.513654	3.94739	0.874437	8.93638	-1.33582	9.31523
Sdcbp	0.766846	25.0911	0.788008	32.535	0.489131	0.942591	-0.316826	6.65519	-0.809175	10.6791	0.165808	2.61314	0.279244	0.810079	0.174721	1.57899	-0.152979	0.266815	0.576734	1.39522	0.0376962	0.0429069	-0.45197	0.6059	-0.167028	0.510862	-0.297981	0.947357	-0.101327	5.22854	0.359503	1.79718	-0.108019	0.308637	0.149935	0	-0.216472	2.09457	0.0124124	5.22722	-0.142476	4.02741	0.138853	1.59473	0.0490077	0.203112	0.00521178	0.0121967	0
Ifitm3	-0.549746	24.575	-0.509948	31.3124	-0.797967	21.6329	-0.468849	42.1987	-1.16998	24.845	0.104565	1.62198	-0.311025	0.998174	-0.604095	10.8495	-0.646623	3.90866	-0.350076	0.852011	-0.550873	1.81798	-0.83123	2.52898	-0.0389271	0.201164	0.00427308	0.0188279	0.262149	6.51367	-0.417697	12.0947	1.06737	33.5918	0.648172	7.18773	0.1346	2.0821	0.0372524	0.65835	0.143859	13.5318	-0.0855531	0.435429	0.114666	1.20077	-0.0134641	0.0583694
Hmgb2	1.4499	24.4272	1.15355	16.5096	2.67986	42.453	1.92991	43.9727	3.81986	137.121	-1.79097	71.879	1.51743	8.52577	1.22246	11.6022	2.00058	7.37941	0.0252593	0.0175051	1.55761	2.08705	1.63441	2.12743	-0.240196	0.354899	-0.105146	0.124361	0.158598	0.31675	-0.804372	2.06922	0.621672	1.44178	-0.300087	0.34275	-0.0763052	0.272446	-0.0971899	0.558576	-0.314507	4.51954	-0.234673	0.294225	0.478124	1.2253	-0.304026	0.474596	1
Nr4a1	-1.67707	23.8799	-0.821016	8.05112	-2.21867	9.45859	-0.50253	0.862171	-1.01442	4.31829	0.84112	3.40309	-0.855912	1.26474	-0.110633	0.133203	-2.13211	2.59024	-2.16871	1.48524	-1.10075	0.750494	-2.62258	2.11682	0.614292	2.65903	0.913424	4.64189	0.471445	1.79258	1.79809	4.83903	0.871624	3.24137	-0.716632	0.568167	0.682268	8.19954	0.513625	4.58064	-0.801055	28.9713	-0.162811	0.152666	-0.597611	2.43043	-0.360681	0.857349
Prr5	2.92461	23.847	3.54613	24.4622	2.85595	9.67623	1.32886	1.78337	-0.260471	0.125292	-0.870297	1.88581	2.59694	7.25738	1.71702	6.02707	2.62385	2.55097	3.80564	1.72873	2.74011	1.1051	-11.28	0.171408	-0.917105	0.456946	-0.498831	0.138344	-11.4885	2.7095	0.0149566	0	1.01856	0.424153	-7.86261	0.854795	-1.8432	4.13792	-0.555165	1.44816	0.868966	3.27202	4.18224	4.08571	0.646483	0.330675			1
Nid2	1.86611	23.7948	2.05361	20.9182	2.37731	16.157	0.58621	1.67037	2.30172	5.00035	-2.49194	16.161	3.32828	11.4113	2.34919	25.6618	2.62705	7.24209	6.25311	4.54411	3.39045	7.21919	0.389132	0.176872	-1.2181	1.50444	0.31155	0.21984	-1.18704	1.81186	0.82404	1.11813	2.04533	2.79468	2.3464	2.03298	-1.46996	3.04028	-0.295295	1.24627	0.0405143	0.117657	-8.32176	0.215012	0.983966	1.61773	-0.761017	1.03124	1
Gm38414	4.05193	23.7169	4.85976	21.5337	3.39685	1.49462	17.6201	4.19971																	-9.87446	1.1361	-6.68216	0.553456	-12.7277	0.414447	-9.15433	0.168796																	0
Ackr3	2.01756	23.6951	3.20709	33.0602	1.2761	4.29311	1.20402	3.15377	2.99873	4.44552	-4.46673	18.1492													-1.41434	1.616	-2.11917	1.02475	0.0408839	0.0452761	0.59604	0.374495	2.32664	1.53852	4.12092	2.51567													1
Clu	-2.06213	23.6937	-2.68234	44.4079	-2.19567	12.4032	-2.31188	24.944	-1.24383	0.788758	0.317345	0.387445	-2.20743	1.04895	-1.05966	1.4012	-3.2575	2.19222	-1.06798	1.22291	-4.61108	2.38616	-2.58862	2.01702	-1.33031	5.02714	-2.29536	10.3754	1.16753	13.534	-1.42108	4.89552	4.53926	25.9275	5.80786	46.3648	3.13627	36.5644	2.23668	51.343	-0.944069	20.3621	-0.18026	0.215101	-0.562472	1.41991	1.66108	16.5445
Adam19	3.2462	23.5776	4.01106	23.5323	3.25238	5.07828	1.67692	1.29499	1.45116	1.678	-1.83507	12.6077	2.51223	5.42045	2.74555	13.9856	2.96644	1.91703	2.97333	2.62765	-8.31023	0.305206	3.08834	1.06036	-11.8739	1.82377	-0.383522	0.0938606	-12.3094	1.35116	-7.72187	0.409952	-0.939877	0.30284	-1.09158	0.367904	-1.06542	1.43937	-1.71238	6.35862	0.571002	0.806981	0.777109	0.185969	0.776744	0.225176	-14.6548	1.09672	1
Adamts7	2.47779	23.546	2.01625	13.364	2.92545	9.96615	0.109532	0.0915431	0.398001	0.400933	-1.17059	4.38748	2.62314	2.9267	2.32994	3.37912	4.20437	2.38219	-7.18759	0.096795	2.33428	0.679469	1.16038	0.263003	-17.3742	2.83619	-1.4162	0.607706	-12.3328	2.62445	-1.33196	0.539196	-0.796821	0.402276	-9.81193	1.11492	-1.38425	1.30674	-0.875056	0.913055	1.30328	2.39179	-10.0393	0.16063	1.36166	0.507919	-1.11613	0.538184	1
Car4	-4.03705	23.4673	-5.58617	10.8582	-4.55898	15.0647	-1.06058	2.95116	-10.9509	0.806937	3.48362	2.76776	-1.63337	2.73924	-2.0083	16.0349	-2.84065	2.26045	-3.28116	3.81053	-0.636972	0.216348	-12.5305	1.46905	-3.86874	8.40052	-1.82001	1.11133	-4.49084	25.8524	-3.12938	4.42972	-9.62021	0.357098	-9.04114	0.568982	-2.19943	56.2413	-1.22606	56.8188	0.131327	0.800507	-1.00518	1.97632	0.428909	0.654499	-4.90761	10.8433
Gnai2	0.479319	23.3155	0.576569	34.7918	0.294295	3.71127	-0.181521	3.53833	-0.558329	7.33967	-0.242383	7.33523	1.09024	15.1828	0.57171	14.9249	0.78618	7.45047	-0.0456143	0.102114	0.688559	2.90252	0.785473	3.31246	-0.0518066	0.228827	-0.215827	1.12384	-0.228965	2.57037	0.0168219	1.31705	0.43595	4.24238	0.370014	2.17247	-0.0379431	0.31497	0.0618893	1.2654	0.0629979	2.01819	-0.0311314	0.103611	0.191173	1.84484	-0.376039	3.79288	1
App	-0.692	23.1631	-0.56885	14.1322	-0.97558	14.6726	-0.466139	5.66907	-1.83687	19.0945	0.370185	6.17386	-0.572824	2.77742	-1.22115	33.7298	-0.597657	2.12721	-0.50323	1.13005	-0.918418	1.32974	-1.46403	2.3583	0.16807	0.87651	0.113661	0.34779	0.293907	2.98723	0.407233	1.77867	1.68149	34.3618	1.49438	19.2436	0.508254	18.3645	0.277441	14.3622	-0.118378	4.06122	-0.0131075	0.0308945	-0.294822	1.8865	-0.359515	1.63833
Mtch1	0.825034	22.8989	0.821451	17.1898	0.269438	0.961979	0.108908	0.392199	-1.30832	12.3147	-0.0521024	0.351853	0.933746	6.61189	0.589189	7.3408	1.33858	5.38264	0.840753	2.23814	1.39548	3.74929	0.786997	1.25248	0.194053	0.551115	-0.00441172	0.00602688	-0.322135	1.08794	0.803079	3.21973	-0.0536658	0.119722	-31.7445	0	-0.181172	1.46126	0.129683	1.77862	0.169394	2.35556	0.0542617	0	0.120369	0.336502	0.410457	1.54779	1
Lifr	-2.2602	22.7997	-3.20413	32.1681	-2.22146	10.1672	-1.53895	7.08858	-30.6865	0	1.18058	15.1435	-1.15182	1.85944	-1.39946	4.57276	-0.880695	0.832462	-1.62437	2.22427	-10.5077	5.13585	-1.6961	0.942118	-0.148803	0.212711	-0.377639	0.492618	-0.230226	0.528448	-0.63092	0.678991	0.330189	0.617	0.463259	0.744892	0.150365	0.553076	0.462723	4.12007	1.21908	67.4749	-0.542951	1.22225	0.796428	5.09457	-0.71036	1.85357
Sgk1	-1.22131	22.7446	-0.233704	1.42462	-1.60051	16.0572	-0.64088	4.58057	-2.12875	17.3611	0.792808	14.1936	-0.935911	2.16097	-1.14621	15.4163	-0.9854	1.44379	-1.75679	3.55178	0.606049	0.505142	-0.221052	0.173531	-0.468062	1.95401	-0.22253	0.494806	-0.151681	0.648239	0.258643	0.577469	1.0239	7.75545	1.09695	5.84874	-0.120961	0.789441	-0.169548	3.60683	-0.615385	29.8382	-1.15555	4.4877	-0.978111	7.65159	-0.423162	1.6346
H2-T23	-1.14335	22.6274	-0.801102	8.90435	-1.51316	34.3671	-1.02831	11.1167	-0.137246	0.225088	0.454747	1.64485	-1.32847	3.35102	-30.7108	0	-2.10699	4.28509	-1.37136	2.65158	-1.17391	1.3499	-11.8459	2.69854	-0.225847	0.658403	0.220812	0.424159	0.0185765	13.9297	-0.642166	1.57681	0.660363	1.28675	1.39083	2.85607	-0.134637	0.615346	0.00793382	0.0352917	0.319595	8.91415	-0.725363	2.49776	0.352224	1.4762	-0.3242	0.526689
Jam2	-1.94329	22.5872	-1.69947	12.7792	-2.89524	21.8395	-1.13792	5.26643	-1.46437	0.972045	-0.182007	0.135578	-1.75096	7.72292	-1.21954	20.7621	-1.82882	5.82139	-2.14626	2.37831	-1.89461	3.43481	-0.647369	0.48691	0.670711	2.42203	1.41591	6.10751	0.54414	3.48651	1.2259	3.77161	4.31899	25.1601	5.2548	17.2304	-0.255755	3.0534	-0.218745	5.63836	0.247947	11.1391	-0.177672	0.283761	0.306422	2.00445	0.0833393	0.198665
Prss23	1.0633	22.5834	0.963536	20.0071	-0.429054	1.74997	-0.445996	3.1485	2.05078	4.38899	-0.779628	3.43806	-0.682099	0.496808	0.497961	0.374716	-0.185358	0.0844632	0.9298	1.04287	-0.806332	0.40443	1.00485	0.83195	-0.170053	0.368352	0.271888	0.631114	0.482344	3.40378	0.142617	0.313156	2.83834	6.43497	2.79509	8.58189	0.887588	5.17368	1.78524	12.6672	2.29973	106.993	-0.177325	0.202044	0.89976	2.90451	0.013762	0.0161891	1
Pkm	0.830322	22.5277	0.985689	39.5684	0.862464	31.2585	0.0994613	0.72647	-0.14823	0.747452	-0.40327	14.2182													-0.478722	1.79095	-0.834677	3.24576	-0.347142	1.74387	-0.577291	14.488	-0.843771	5.54619	-0.799265	3.75561													0
Lamc1	1.2314	22.3851	1.1375	13.4768	0.659274	2.17039	0.133727	0.270548	-1.15876	3.46817	-0.655143	7.7655	1.40735	7.48969	1.43689	19.0397	2.11326	8.442	2.07386	3.10584	0.765282	0.65938	1.35462	1.68945	-1.2063	3.0394	-0.437632	0.474871	-0.44367	0.896025	-0.599644	0.603003	0.479656	0.74471	0.351087	0.406603	-0.451953	2.31218	-0.481553	5.33046	0.459672	6.66364	0.970254	0.900817	0.478924	1.20223	-0.174366	0.232679	1
Ptprb	-1.57979	22.1116	-1.441	10.97	-2.90655	22.8732	-1.0661	5.06287	-3.31439	57.1748	1.30594	44.8602	-1.71144	7.11273	-1.32457	18.1151	-1.7548	5.00543	-2.46564	7.67396	-2.23017	3.67011	-0.969247	1.12151	1.3579	13.545	1.85132	12.1448	0.983941	12.2458	2.253	18.0116	0.679055	6.41497	1.34229	12.5749	0.690572	22.6072	0.42337	18.2386	0.424516	30.0738	0.0220621	0.0604745	-0.0679828	0.224638	0.36739	2.18083
Cd2bp2	1.64284	21.9358	1.7816	25.7965	1.82915	11.1216	0.567847	1.94675	0.767073	1.8883	-0.562631	2.35609	0.58927	0.817847	0.246433	0.739296	1.34111	1.52753	-0.520999	0.224632	-0.915006	0.296972	-0.345957	0.0836746	-0.770386	0.920451	-0.0661353	0.0434502	0.397742	0.6178	-0.477011	0.39626	0.631684	0.535125	0.508236	0.335146	0.0236679	0.0385659	0.040115	0.326242	-0.0249304	0.0659097	0.501075	0.471578	0.2605	0.306778	-0.109702	0.0621638	0
Pim3	-1.23338	21.8555	-1.18793	22.2188	-1.61443	11.992	-0.538763	5.25709	-2.74794	30.896	1.55705	43.6751	-0.965627	2.43745	-1.90328	20.2556	-0.973199	2.89682	0.345379	0.34358	-1.42627	2.26509	-1.23951	1.6124	-0.653269	2.6922	-0.026068	0.0420371	-1.41347	12.8376	-1.52081	6.74501	0.243366	0.711091	-0.300294	0.550075	-0.626838	11.1303	-0.0744156	0.644735	-0.27457	16.054	0.537509	1.09188	0.185053	0.865084	-0.120033	0.381144
Fth1	-0.406411	21.731	-0.467847	28.7806	-0.538537	10.3808	-0.161842	3.29648	-0.2413	3.18558	-0.0378464	0.386289	-0.705406	4.02244	-0.422719	9.87345	-0.174232	0.323863	1.63402	21.028	-0.583524	1.36012	-0.620901	0.655456	-0.199888	2.35403	-0.188404	1.63034	-0.154802	1.76723	-0.216807	2.08717	-0.57407	9.1336	-0.390199	2.81001	-0.147009	4.17802	-0.141417	7.68162	0.555203	144.859	0.660524	7.28686	0.272987	4.78503	-0.310926	3.21099	0
Kit	1.1768	21.2949	0.853931	10.6076	1.49931	8.28596	-0.656654	2.60868	2.41595	7.61055	-2.94333	24.3971	3.6619	6.89338	3.63784	29.62	2.80538	1.88799	0.214325	0.158238	1.22971	0.492248	3.48093	1.72545	-0.935312	2.3193	0.111465	0.133517	-1.67435	4.13008	-0.77889	0.987053	-1.38501	0.541993	-11.7521	0.86038	-14.443	7.92877	-3.53998	15.1062	0.423296	0.677023	-0.374136	0.5958	4.55332	6.21064	-1.10495	0.357567	1
Tmcc3	-2.27054	20.8088	-3.22794	11.9262	-4.78402	19.8002	-3.1056	5.08565	-3.08522	13.8383	1.95012	24.3821	-1.59346	4.33055	-1.46985	9.95606	-2.45114	3.51607	-3.48518	6.10023	-1.36506	1.37606	-0.784809	0.41887	0.0626205	0.0791236	0.96074	1.33908	-0.00871659	0.0142875	1.27899	1.34018	-0.672676	1.17959	-1.87919	2.96414	0.107211	0.625237	0.0535799	0.32731	-0.380306	8.70184	-0.0234893	0.0333818	-0.799417	6.69822	-0.684673	1.6515
Galnt1	1.46817	20.799	1.40127	17.2503	1.22666	4.8118	0.321233	0.70921	-0.369815	1.01494	-0.289759	2.5149	1.08711	4.11315	0.641907	2.91987	1.32162	1.97127	1.00356	1.37234	0.73266	0.561628	0.456255	0.242385	-0.835101	1.23044	-1.18745	1.22519	-0.216829	0.270339	-0.296299	0.213641	-0.903056	1.68804	-0.89281	1.50926	-0.383954	1.68265	-0.0760726	0.315304	0.325785	2.41052	0.349587	0.404035	-0.0728798	0.105454	-0.84633	1.29428	1
Ltbp4	-1.83522	20.7048	-2.19505	17.8343	-2.44187	24.9481	-1.77229	5.66477	-0.685919	0.652822	-0.304297	0.342368	-2.37314	7.4558	-0.780341	5.40459	-1.1827	2.72256	2.38994	4.69448	-1.13011	1.25464	-0.453356	0.476844	1.74059	18.4901	2.18856	18.0822	1.05936	18.7268	3.28122	26.7426	3.98055	41.0687	6.0391	47.2863	1.41514	60.1972	0.713478	36.9114	-0.279168	9.94354	1.58692	4.37498	-0.897118	10.027	0.878346	8.35279	0
Fbln2	-4.0426	20.6996	-3.83949	23.961	-4.57977	14.6642	-2.24952	4.10187	-3.35117	1.42947	0.54402	0.33039	-2.29452	3.40325	-3.49403	26.7317	-4.95011	10.3297	1.49316	0.557325	-12.1257	4.05892	-0.202261	0.0782685	2.87405	26.8361	2.19823	13.2912	2.57918	50.9838	2.77752	8.55071	5.65062	36.1692	6.74722	25.6342	1.54143	30.9018	0.928527	37.0002	-0.367763	14.0364	-1.4121	0.558093	-0.944231	6.22966	2.17189	16.7408
Ace	-2.15861	20.6362	-3.31799	20.9297	-1.96699	6.16333	-0.895131	1.94822	-0.363753	0.104945	0.36825	0.13733	-1.58639	1.44835	-0.778702	1.09297	-0.73298	0.71028	-4.21257	20.548	-3.09824	1.66497	-11.7963	2.33314	0.902049	3.43495	0.566965	0.824346	1.07791	6.0777	1.08592	1.53733	5.29932	19.3138	7.20207	20.804	2.02327	29.5362	1.47822	21.311	-0.23415	3.39598	-0.975249	8.9457	-0.925091	4.41403	0.5817	1.49256
Jcad	1.37304	20.3888	1.68678	21.4572	0.645538	1.63599	0.309042	0.508983																	0.127403	0.150074	1.01957	1.81655	0.460384	0.943234	1.34926	2.11054																	0
Actb	0.740628	20.3427	0.8477	27.4596	0.257852	1.63392	0.406548	6.08211	0.231777	1.25729	-0.644344	22.8982	0.307698	0.722532	0.968608	14.9251	1.31932	6.21032	0.533915	1.72114	0.220217	0.222758	0.588419	0.841008	-0.439177	2.81159	-0.517299	2.84787	-0.353342	4.06753	0.436016	3.29026	0.0415145	0.10725	-0.0196218	0.0356101	-0.192156	2.21294	-0.184588	3.83358	-0.0856238	1.60678	0.142972	0.440813	-0.372021	2.86162	-0.215034	0.832748	1
Podxl	-1.78671	20.3357	-1.62082	10.3712	-2.80971	16.6834	-0.972378	5.5888	-1.67862	2.1318	0.412458	0.686844	-2.00683	5.23959	-1.66249	22.2323	-1.19305	2.37735	-1.33355	3.56943	-3.66023	2.32177	-1.47482	1.71648	0.906186	4.31775	1.53811	6.32195	1.17134	13.2294	1.35866	6.76787	4.19095	54.3381	4.8136	34.9356	1.23803	36.2269	0.51523	22.6083	-0.425702	18.4523	-0.616401	2.53542	-1.6547	15.8229	0.307049	1.24693
Anxa2	0.824132	20.166	0.897815	22.8246	0.398323	2.96304	0.0413027	0.238794	-0.174304	0.474065	-0.714777	24.6858	1.13225	7.93564	-0.0242756	0.0917357	0.578808	1.69001	0.00819193	0.0112134	0.517529	0.606193	0.64449	1.0004	0.155695	0.43473	-0.0999858	0.189482	0.0964887	0.404751	1.2058	27.8178	1.02016	7.10681	0.642932	2.51464	-0.00289763	0.0120749	0.287234	11.9325	0.266266	12.9803	-0.0202324	0.048102	0.66502	5.58522	0.372277	1.96342	1
Tm4sf1	-0.836485	20.059	-0.62135	16.1018	-1.49168	30.6424	-0.585104	18.6319	-1.04069	6.10681	-0.151105	1.32563	-0.847606	2.55331	-1.06452	16.7268	-0.498476	0.768122	-1.35136	3.79604	-1.52619	2.69245	-1.45467	2.34719	1.78274	69.4307	1.54649	47.5876	1.47955	113.365	1.44147	74.9455	2.487	69.0375	2.58535	67.1254	0.981805	46.752	0.803622	100.392	0.363107	20.0516	0.029565	0.0797525	0.0996537	0.400068	0.698658	6.93793
Btg2	-0.923108	19.9663	-0.642084	10.4312	-1.37613	16.3177	-0.12697	0.337677	-1.27636	13.6967	0.511575	3.52922	-1.29399	5.17688	-0.695772	3.93139	-1.30339	2.27619	-0.182812	0.224994	0.177584	0.114276	-1.69585	1.99101	0.853201	10.7836	1.17126	15.1568	0.559969	7.67804	1.69843	13.3866	0.82721	7.1622	0.726486	1.59051	0.257694	3.19083	0.541813	19.0768	-1.17707	115.097	-0.487732	1.61124	-0.705642	4.19357	-0.358797	1.28687
Creb5	2.45755	19.8755	2.69265	15.0308	1.76792	2.04552	1.75091	1.95005	2.65016	1.51719	-3.3094	17.2243	1.8854	1.7019	1.43938	4.45858	1.32849	0.862744	1.38762	1.01165	1.43652	0.557638	0.936203	0.179098	2.42794	7.67142	2.31757	2.91971	2.54898	5.57311	2.71846	2.30031	2.33821	0.769802	4.15257	5.96133	0.956481	1.37591	0.302222	0.870324	-1.01127	7.97727	0.644521	0.358603	-1.53909	2.54534	3.35456	4.97678	1
Col15a1	0.965098	19.8048	0.811903	13.1651	0.668643	4.47742	0.15368	0.436275	3.74814	9.67225	-3.81227	20.5755	2.47285	5.71299	2.90087	17.849	2.98052	8.09006	3.77808	3.61719	1.1876	0.971633	0.785748	0.505444	-31.5147	0	-4.14276	11.5114	-3.33684	28.2675	-4.1581	6.63963	2.29689	1.89284	-11.1352	0.585611	-1.50014	6.75336	-1.52881	9.54568	1.4952	45.9527	3.11561	5.26862	2.14058	9.72022	-1.63902	7.171	1
Vwa1	0.927853	19.7771	0.932807	21.3962	0.824906	8.0665	-0.0960833	0.453475	0.896372	1.47323	-2.06808	15.0885	1.05816	1.59522	0.56783	3.53182	1.39121	2.32703	4.73916	4.18083	2.10554	2.673	-0.0626953	0.0231565	-2.73105	14.0715	-1.6893	5.9195	-2.17291	25.5276	-0.854816	3.78988	1.82999	4.15633	1.11316	0.665352	-1.16413	8.61345	-0.127515	1.09774	0.123167	0.934498	3.84995	3.35285	1.54668	5.8145	-1.27805	3.32645	1
Tinagl1	-1.2669	19.6189	-1.2916	15.2991	-2.05978	27.2533	0.102339	0.461925	-2.19105	12.1889	0.170614	2.03054	-0.553612	1.82217	-1.92684	38.0846	-0.7962	2.07481	-1.37542	2.33028	0.25063	0.290435	-1.05202	1.32745	0.576783	2.75443	0.805268	3.01568	0.33253	2.54894	-0.118757	0.256058	1.48896	11.7844	0.427809	1.79095	0.101751	0.864375	0.434643	24.7117	-0.203724	9.2004	-0.0389683	0.0674653	-0.0420581	0.145323	0.153933	0.549818
4930523C07Rik	1.17143	19.6093	1.46622	27.8429	0.702143	4.10586	0.748862	1.95956	1.6284	9.80519	-0.58184	3.74768	-0.507193	0.958888	0.0866892	0.275864	0.562937	0.840369	0.645096	0.855827	-0.0646029	0.0380957	-0.995968	0.615159	-0.0350123	0.0464856	0.428969	0.683667	-0.0820696	0.178121	1.06946	1.36462	0.750851	1.08692	1.38709	3.39509	0.0361447	0.126153	-0.0404367	0.302154	-0.523308	17.3889	-0.633402	1.15692	-0.376331	1.47828	1.00293	4.95378	1
Rnase1	2.94207	19.523	2.06142	11.8602	2.20199	1.73151	3.13674	3.48839	29.0656	0	-4.52321	1.40157	5.00883	3.37025	0.961833	0.249568	-7.53923	0.120251	-7.33494	0.169591					-1.1365	0.681108	-19.3163	2.53151	-11.6694	1.44702	-10.4029	0.711089	-8.86901	0.170197	-6.68024	0.0822152	-11.833	1.09691	-0.401182	0.143948	-0.579856	0.206753	-9.04304	0.348956					0
Ier3	-1.24917	19.4384	-0.921177	25.4891	-2.13164	14.7864	-1.35648	14.8537	-2.21515	22.8749	1.86807	19.8343	-1.05278	1.94979	-1.32109	3.86997	-1.64044	4.22657	-2.85077	7.12808	-2.10128	3.23253	-1.89688	3.62518	0.196553	0.543368	0.169696	0.59569	0.316781	1.41653	0.344873	0.829249	0.393414	1.4493	-0.393567	0.370953	0.902384	16.1197	0.727988	11.5827	-0.18147	5.1996	-0.983204	3.86132	0.0962391	0.317418	-0.50561	3.96088
Hmgn2	1.44634	19.4382	0.956976	6.85135	2.25838	12.1933	1.19655	15.1258	2.35657	55.7491	-1.12612	30.2676	1.52742	7.023	1.51377	11.0757	1.88723	5.31679	-0.952632	1.24824	1.40088	1.81383	2.265	2.97902	-1.15761	1.91975	-1.77617	1.9354	-1.06212	1.40887	-0.77065	1.28418	-1.02598	2.26263	-1.92886	3.57216	-0.231094	0.87441	-0.406168	2.75479	0.407241	5.27188	-0.148738	0.199841	-0.033221	0.0526977	-0.448872	0.55402	1
Cavin2	-1.74539	19.323	-0.986128	4.14515	-2.5394	25.1025	0.443109	1.0239																	0.508548	1.50192	1.66414	6.13576	0.26929	1.36352	1.85098	6.07912
Ywhah	0.742011	19.1196	0.868056	24.1747	0.415312	3.60784	0.319569	3.9944	1.06796	15.4703	-1.02109	47.3488	0.481678	2.21715	0.373596	4.1141	1.01343	5.03432	0.266289	0.47849	0.567237	0.922738	0.989623	2.05603	0.0550797	0.124082	0.526242	2.10491	0.499383	5.54363	0.478826	2.70182	1.10272	7.23979	1.01619	6.09156	0.00456872	0.0215052	-0.0145675	0.128251	-0.219492	7.45735	0.00259547	0.00822516	0.0592874	0.182143	-0.157508	0.397303	1
Srgn	-1.30294	18.9683	-0.944502	9.77778	-0.873534	7.69932	-0.653875	5.85528	-0.195338	1.10505	0.518344	12.7044	-1.00364	4.21535	-1.26273	30.4119	-0.901103	2.83944	-2.20839	11.0837	-0.832501	1.74977	-3.1628	4.36523	0.598584	2.70394	1.48023	11.7148	0.285276	1.85149	1.96233	33.7384	0.277862	1.34784	0.473267	2.25564	-0.250285	4.01019	0.134826	3.49052	-0.00890545	0.115951	-0.256901	1.08323	-0.227471	1.9114	-0.124301	0.449568
Lama4	1.44102	18.9025	2.15023	30.1033	1.62777	9.77515	0.796023	2.70764	1.52754	2.15489	-2.32968	20.6782	1.13498	3.31294	1.30243	15.445	1.16728	2.35132	4.93328	12.703	0.796887	0.531982	1.20107	1.42611	-0.301015	0.368907	0.0344496	0.0223137	-0.520618	0.922572	-0.371619	0.268427	2.74965	5.62267	1.16485	0.715694	-0.933764	6.35762	-0.486395	6.29714	-0.0117396	0.0507913	1.86004	1.51131	0.18837	0.241406	-0.630849	1.19089	1
Egr1	-0.967247	18.812	-0.828136	18.9641	-1.5623	12.9129	-0.607532	2.42125	-3.15331	39.5731	1.69334	17.0559	-0.855012	2.4728	0.159834	0.220213	-1.5288	2.46869	1.7335	2.51973	-0.0842633	0.053007	-3.29714	3.82319	0.303825	1.4005	-0.0900173	0.234937	0.110913	0.391618	0.412076	0.713984	0.502675	2.30484	-0.889987	1.06511	0.461901	8.33061	0.529219	5.48548	-1.01225	72.6106	-0.638849	0.645509	-0.771116	4.72729	0.0642839	0.129106	0
Cd36	-2.68844	18.7969	-1.68877	3.29625	-3.24492	12.4835	-0.437388	0.719866	-1.67672	13.8977	1.00831	40.4875	-1.17666	5.30711	-1.46442	52.9651	-1.66976	5.30823	-4.47657	29.7378	-0.317299	0.262435	-3.92711	1.03359	-0.575707	0.907381	2.14637	3.93894	-0.450012	1.26895	0.850189	1.18189	1.25	13.9559	-0.315099	0.918182	-0.459753	20.1299	-0.173535	8.30247	0.206672	8.98409	-0.582773	4.81693	0.00210316	0.00526557	-0.254944	0.227965
Osmr	-1.94123	18.7552	-2.52408	19.9895	-2.48038	9.51312	-2.05072	7.84994	-3.03358	17.4021	30.4035	0	-2.28467	5.22033	-2.09975	9.21887	-1.10458	2.01423	1.19193	0.871704	-2.63063	3.43898	-0.283087	0.223705	-0.410294	0.707179	-0.0731001	0.0681519	-0.117489	0.197908	-0.0170162	0.0115181	-0.209471	0.318594	-0.583179	0.594289	0.606335	5.54286	0.709682	11.7299	-0.028468	0.24864	1.03219	1.43049	-0.145134	0.505402	0.112503	0.278851
Angpt2	2.29088	18.5975	2.4734	23.6016	1.69938	4.17563	0.371995	0.741049	-0.210004	0.120216	-1.75143	12.3854	1.42425	1.49452	1.87358	5.91672	2.59122	3.4106	1.366	0.790375	2.93652	3.7474	0.281794	0.0653185	-1.4853	0.98039	-9.89404	2.09483	-0.811854	0.841988	-2.20224	2.07627	-8.71396	1.66169	-9.22708	1.51009	-1.36999	3.96607	-1.23587	7.53139	-0.126583	0.384072	0.151835	0.0689031	0.935787	1.56216	-0.89921	0.656731	1
Fcgrt	-1.33959	18.5788	-0.974663	7.70335	-1.89022	10.8894	-0.274995	0.612523	-2.84893	90.705	1.34642	102.759	-0.559587	1.44819	-0.928582	5.88391	-0.405004	0.502077	1.78039	4.29673	-0.481511	0.38184	-1.40406	1.0389	-0.972236	3.55882	-0.448996	0.659277	-0.311629	0.960903	-1.1305	1.37825	-1.61677	32.1469	-2.09709	19.128	-0.934838	21.4893	-0.444371	8.27752	0.477461	18.3546	0.654026	1.05524	0.965049	6.324	0.061076	0.0820428	0
Marcks	0.897615	18.3043	0.832348	14.0642	0.516657	2.08813	-0.507992	2.48552	-1.3378	11.0724	0.319607	6.29037	0.758103	2.42353	0.138105	0.482408	-0.22622	0.252882	1.17723	4.27451	-2.3041	1.85935	-0.529483	0.303141	-1.0279	4.32941	-1.49594	4.44056	-0.34828	1.00376	-0.511764	0.859792	-1.74849	9.98485	-1.32185	7.42762	-0.168202	0.995877	-0.251971	4.21937	0.544687	26.9294	-0.635466	1.76755	1.0118	5.63662	-0.898895	2.66468	1
Smpdl3a	-3.27951	18.2629	-1.96701	7.67468	-2.57106	11.4829	-1.57015	4.28393	-0.0225913	0.0267002	1.20858	6.53014	-2.48104	5.85784	-1.71235	16.5072	-1.58411	2.72131	-4.50017	8.12171	-1.24445	0.754215	-1.78431	1.10581	1.89689	11.3752	2.25881	9.71138	1.76548	25.9277	3.04161	17.9452	2.17128	11.5953	3.12445	21.4351	0.830165	11.5563	0.741716	33.0052	-0.839962	45.8045	-0.530025	1.72448	-1.08924	6.78857	0.581008	1.66079
Rtl8a	-0.8802	17.7754	-0.759611	11.0616	-1.86761	22.3052	-0.390635	3.2314																	-0.086409	0.23745	0.356621	1.18629	-0.500902	3.75142	0.588034	2.98776
Myo1e	1.50555	17.718	1.88664	15.7449	0.991295	1.69961	0.164196	0.137541	0.554571	0.494351	-2.26598	11.6171	0.420417	0.507479	0.618803	1.71577	1.47564	2.74567	-0.233085	0.0823283	0.631134	0.425907	1.30474	1.37166	0.508115	0.727452	-0.0524091	0.025192	0.766002	1.14766	1.89121	2.3689	1.75769	1.96419	3.68438	7.37699	0.633651	2.90535	0.36785	2.03539	-0.487133	6.59878	-0.136717	0.0567407	-0.186826	0.312078	0.387461	0.612364	1
Slc9a3r2	-1.04709	17.6893	-0.794002	7.51512	-1.79284	23.6582	-0.699446	4.56951	-1.41179	5.69695	0.179933	0.759797	-0.946231	3.3776	-1.38492	35.1041	-0.646716	1.09066	-1.73319	10.507	-0.793473	0.576579	-1.57738	1.73145	1.20491	15.3942	1.93274	23.932	0.941857	21.2003	2.33562	37.0818	3.1012	74.9752	3.45988	61.7992	0.49506	13.3257	0.369917	25.8298	-0.549216	33.435	-0.992554	10.0578	-1.41696	15.0581	0.523211	2.60045
Ift122	2.19002	17.6771	2.20558	14.2166	1.7224	5.20724	1.47051	6.21063	0.151718	0.0850824	-2.1676	10.8368	3.60099	8.32238	3.20573	30.7579	3.58743	6.40207	0.682988	0.175857	2.15509	1.45537	-0.448334	0.10432	-2.63113	1.78983	-1.58119	0.687078	-0.621066	0.590107	-2.13135	1.22106	0.346776	0.124932	-9.93883	0.750855	-0.592021	0.440945	-1.11063	7.06805	-0.691653	3.12789	-0.228867	0.0579937	-0.084997	0.051592	-1.42693	1.62538	1
Tpt1	-0.338822	17.4205	-0.456979	24.0376	-0.21987	3.77142	-0.0941679	2.04741	-0.668343	23.3266	0.133054	4.24922	-0.175955	0.975311	-0.202322	3.50635	-0.245233	0.921118	0.581122	3.84085	-0.624605	2.38105	-0.0932691	0.217473	0.151086	1.73309	-0.0611672	0.297653	-0.0168213	13.1559	-0.213105	2.73289	-0.904837	24.5724	-0.523362	7.09789	0.185055	7.90684	-0.0569665	2.21317	0.057056	2.45729	1.02112	29.1385	-0.149857	1.97532	-0.135048	1.43871	0
Dapk2	1.98733	17.4122	3.87785	42.1312	1.91127	7.78956	1.21854	1.07753	-1.88935	11.6933	-0.383055	4.76742	1.07183	2.33651	2.12159	17.9848	2.74118	7.69862	6.14877	9.29183	1.05876	0.508886	1.69461	0.84545	-0.674234	0.510953	-7.93825	1.37825	-2.22332	3.60249	1.62046	0.824414	-2.37347	7.63451	-12.3572	11.4699	-1.44162	12.8897	-1.32587	11.4464	0.069032	0.227514	1.23575	0.288503	0.0401509	0.0349689	0.577196	0.351921	1
Ednrb	-1.98259	17.2724	-1.14683	4.56454	-3.34993	13.0003	-0.792641	1.22503	-2.30364	1.57877	0.230052	0.236028	-0.530299	0.579409	-0.573745	1.40038	0.0591842	0.0279772	-2.59301	1.37839	-0.632206	0.253182	-2.31351	0.9004	-0.549479	1.03206	0.261398	0.242548	-0.0705506	0.116302	0.23564	0.139129	3.24205	8.89431	3.00021	4.60264	-0.328764	1.5047	-0.625284	7.74228	-0.543717	5.65735	3.21419	5.23705	-0.548912	1.20715	-1.11225	2.34624
Rala	1.01808	17.2709	1.24914	23.3342	0.69627	3.25152	0.0325107	0.0967493	-0.356295	1.05554	0.00438484	0.0144652	0.916854	5.12926	0.329115	1.85588	1.17087	2.64486	-0.264801	0.247847	0.985428	1.13506	0.423254	0.330991	0.022862	0.0303682	0.18038	0.217555	0.0250984	0.0386847	-0.26157	0.441733	0.555572	1.23994	-0.0186239	0.145481	-0.0861741	0.343858	0.188044	2.13153	-0.11255	0.818132	-0.276361	0.403478	-0.402934	1.80502	-0.240074	0.410726	1
Id1	-1.26248	17.2634	-0.534882	3.84091	-2.82738	36.8535	-0.755906	14.9878	-2.56505	18.0551	0.878102	11.9028	-1.84349	6.08811	-1.33746	24.3499	-1.27463	1.93819	-3.21443	17.3447	-3.19926	2.16808	-1.50005	0.950652	1.11943	9.73077	1.80247	19.076	0.985936	19.9202	1.10022	19.1013	1.83088	23.7264	1.72869	11.2191	0.54785	9.97624	0.539764	44.4063	-1.3213	125.979	-0.470731	2.49553	-1.41266	9.77763	-0.0723227	0.106841
Sh3bp5	1.08474	17.2568	1.6466	27.7095	0.161092	0.334046	-0.506979	1.63855	-2.12489	28.7786	0.95079	35.5729	0.547703	1.23778	0.0073633	0.0142315	0.608106	1.012	1.0963	2.4141	1.03596	1.46026	0.101909	0.0517465	-0.94706	2.36695	-1.34824	1.71818	-1.25794	5.89339	-0.415989	0.423781	-1.66214	11.6929	-2.01487	11.2023	-1.39368	34.7727	-0.671444	14.5809	0.0672187	0.546896	0.461847	1.02319	0.605925	2.83632	-0.493103	0.926863	0
Arhgap18	1.23202	16.8841	2.0052	37.4409	0.960099	4.85332	1.10355	4.09426	0.972516	2.35065	-1.00001	13.5733	0.918131	2.55587	0.964764	8.38661	1.56394	2.54169	1.22194	0.77978	1.82613	2.08898	0.137198	0.0418642	-1.05166	2.21636	-0.599085	0.566823	-0.88532	2.72803	-2.29752	1.43809	0.082864	0.0502068	-1.3307	1.33051	-1.71319	31.3438	-0.7311	14.6002	-0.166478	0.97863	1.7076	2.9903	0.368057	0.650945	-0.846716	0.883076	1
Lamb1	1.50193	16.6511	1.75075	15.8691	1.21289	4.82971	0.555413	1.42909	2.15238	2.11224	-2.98307	17.6966	1.78557	3.0475	1.56559	16.5251	1.98531	3.00502	3.08109	1.14198	0.441526	0.175039	1.03833	0.837144	-4.11684	5.65667	-2.75108	2.02363	-1.63616	3.6562	-11.5462	3.42374	-9.60398	0.704073	0.394574	0.103523	-0.988579	2.84237	-0.744326	9.4715	0.322009	1.7295	3.95314	3.78522	0.311344	0.383119	-1.45243	2.86859	1
Scarb1	-0.932568	16.6078	-1.19616	20.3367	-1.71941	21.2429	-0.622134	3.17522	-1.19404	5.89038	0.722705	8.54294	-0.198992	0.25961	0.0700789	0.177678	-0.877576	1.18093	-1.11153	1.35455	-0.256815	0.209002	-1.63457	1.24678	-2.03491	19.4365	-1.93453	9.7641	-2.26832	42.1746	-3.17607	7.37345	0.266912	0.497883	-0.359515	0.448608	-1.24973	36.2622	-0.50106	9.79726	0.700866	40.0348	1.59214	11.8858	0.725025	5.95253	-1.79797	12.7343
Abcg2	-0.900485	16.5704	-0.660945	9.41342	-1.18462	13.296	-0.578429	4.78973	-1.8242	15.595	0.603802	10.1508	-1.11464	3.5168	-1.04959	7.81579	-1.2685	2.2918	1.56438	3.15296	-0.812531	0.836045	-3.8799	3.75565	-0.638202	3.16213	-0.477221	1.34392	-0.939793	11.3952	0.278982	0.636396	0.0618955	0.111241	-0.0625753	0.0877698	-0.361107	3.57769	0.0729594	0.528296	0.843824	63.4502	1.49856	6.89928	0.552324	3.77486	-0.564937	2.20249	0
Serf2	0.372347	16.5177	0.234604	7.11154	0.249278	2.92752	0.0881631	1.26419	-0.191627	2.20038	-0.0208865	0.267283	0.507375	4.38371	0.440852	10.5395	0.784548	5.67724	0.500766	2.94287	0.414267	1.06084	0.910904	3.77614	-0.291934	2.71907	-0.361753	3.01415	-0.1319	1.03528	0.0405182	0.180926	-0.192935	1.10034	-0.377248	2.86551	-0.0890304	1.17956	-0.104849	3.0471	0.432181	56.126	0.432275	4.71104	0.496443	8.72871	-0.144411	0.749609	0
Ppp1r15a	-1.09845	16.5149	-0.803589	12.0726	-1.22941	6.62272	-0.336829	1.16329	-2.3896	26.7343	1.16771	11.4223	-1.50201	3.91791	-0.469562	1.09781	-1.04114	2.00101	-0.885509	1.08572	-1.31568	1.83848	-1.60872	2.59376	1.31385	16.2602	1.30098	14.0416	1.00131	11.5357	1.12982	4.35485	0.451187	1.84484	0.101241	0.0902223	1.28259	43.8174	0.995401	24.8001	-1.11872	119.183	-0.427093	0.832856	-1.11021	17.69	-0.0722825	0.203059
Eif1	-0.388102	16.5034	-0.0136697	0.126664	-0.51106	12.6727	-0.00509034	0.0401778	-0.210891	2.54634	-0.185711	3.80301	-0.289016	2.05987	-0.223516	89.7579	-0.313399	1.3266	-0.158941	0.689038	-0.239149	0.489188	-0.498276	1.8753	0.528771	13.3017	0.597646	12.8953	0.451276	17.0074	0.476786	8.65709	0.428995	6.14533	0.597335	5.58286	0.1993	7.5877	0.0760155	3.54257	-0.322355	60.3876	-0.149238	1.16298	-0.44898	10.8198	0.0254699	0.146896
Hnrnpa1	0.736203	16.3583	0.466698	6.52695	0.877534	8.74327	0.530378	11.3412	1.00484	17.0608	-1.05495	45.3483	1.56187	0.427881	-10.7608	0.249222	-11.5886	0.305586			-8.95965	0.224689			0.165896	0.436599	-0.329492	0.729735	-0.338418	1.27033	-0.750317	4.0025	0.642987	2.94847	0.210633	0.350511	-0.987452	0.313024	0.599311	0.130181	-0.190228	0.142028			-1.61852	0.836418			1
Thbd	-1.64661	16.3447	-1.07205	5.43577	-2.55433	19.365	-1.2062	6.89089	-3.32737	64.8128	2.22403	113.635	-2.69632	5.04143	-2.82289	26.7173	-2.30233	4.3184	-1.96307	10.2748	-2.0229	2.05664	-2.27288	2.26055	0.411633	0.977164	0.331924	0.397502	0.0370621	0.0872098	0.473009	0.82448	-0.512373	3.07254	-1.07779	4.74607	0.203947	0.87443	0.201744	2.41038	0.0490875	0.451333	-1.51334	16.4261	-0.000527394	0.00103273	-0.161279	0.337827
Pxdn	1.20186	16.2983	1.38313	14.6256	1.09101	3.89172	0.794504	2.9776	-1.26688	2.96043	0.0241165	0.0864139	1.20208	3.64463	1.82391	29.4623	1.52343	2.88919	-0.737002	0.679396	1.63196	2.04158	2.52535	3.46671	-1.49573	3.05112	-1.14763	1.11219	-0.932533	1.63575	-0.122636	0.0819981	0.242011	0.248489	-1.67489	3.12889	-1.62373	21.0647	-1.07281	21.6165	0.697387	12.737	-2.33016	4.36849	1.18484	3.90068	-0.00912457	0.0079401	1
Kcna5	2.33654	16.2631	4.60463	28.8559	1.016	2.30724	1.15344	1.15761	3.52219	1.56916			-0.244178	0.299849	-0.29003	1.28537	-0.163302	0.104601	-6.33681	0.0955582	0.76938	0.248923	0.487799	0.111501	-1.80039	1.24632	-9.07023	0.765548	-2.36319	5.30765	0.244583	0.057287	-7.63087	0.144763			-1.62391	22.7862	-0.566871	18.6024	-0.262832	2.87862	3.81182	0.655199	0.517891	0.546897	-1.60105	1.03292	0
Cd34	0.495102	16.1882	0.548664	16.6995	0.212786	1.47818	0.0346347	8.83482	1.98987	5.85537	-1.95796	10.1037	1.78984	8.94418	0.823334	17.1863	1.70627	9.88853	-1.38197	1.97418	1.29261	2.32468	-0.108675	0.0835894	-0.532014	4.36554	-0.217329	0.738029	-0.377628	4.39969	-0.0175113	0.0397548	3.68504	21.4498	3.76414	8.49814	-0.883635	11.5061	-0.148667	3.07579	0.371106	17.3507	1.08534	4.35493	1.17796	11.2943	0.0110164	0.0272153	1
Dhrs3	-2.21974	15.9985	-1.19468	4.06308	-2.32431	11.5765	-0.450535	0.67903	-2.156	10.4565	0.806458	10.6893	-2.40726	9.58492	-2.52745	31.1621	-2.54649	3.40509	0.569634	0.723319	-1.66873	1.12857	-10.8306	2.00572	-0.402522	0.562775	0.399815	0.350023	-0.826787	3.59219	-0.218849	0.117607	0.00445413	0.00475654	0.287686	0.431877	-0.999272	21.6567	-0.575472	18.5807	0.385928	7.90219	-0.0539977	0.058105	0.090879	0.157425	-1.86907	4.19576
Ppp1r14b	1.45097	15.9511	1.14584	12.1764	1.93103	9.92718	0.116197	0.290676	-0.18533	0.258142	-0.81407	11.225	1.55851	3.9973	2.26767	18.8896	2.10079	3.50354	1.16925	1.25632	1.49403	1.92493	1.31665	1.2356	-1.10551	1.49363	-1.14804	1.33924	-0.72706	0.950545	-0.501936	0.634533	-1.18615	1.19761	-2.49729	2.9137	0.300596	0.756112	-0.312487	1.02761	1.03065	15.2459	0.341766	0.303342	0.765682	2.24172	0.0353358	0.0319455	1
Tubb6	1.50099	15.9466	1.89819	36.3288	2.09037	11.6512	0.790275	9.32134	0.102562	0.113851	-2.21172	53.5464	2.43687	6.02277	3.26918	20.0933	1.11891	2.11267	3.97695	5.73855	0.390592	0.370012	1.29119	1.35196	-1.46089	2.07062	-2.36335	3.31568	-0.753872	1.25491	0.0210024	0.0278194	-0.839375	0.737397	-0.522333	0.334957	-1.66718	6.8308	-1.28772	5.8226	0.578709	18.3243	1.75276	1.41486	0.882245	6.94719	-0.155792	0.228894	1
Zfp36l1	-0.685527	15.9249	-0.624424	12.904	-1.00023	26.6012	-0.414457	2.2049	-2.08002	34.1536	0.958321	23.1711	-0.544185	2.04462	-0.919666	10.7982	-0.628551	1.21294	0.940065	2.30252	-0.310179	0.345902	-0.993646	1.52657	-0.116884	0.409036	0.169687	0.550412	0.0976903	14.4727	-0.157887	0.23101	-0.547587	3.0676	-0.195594	0.350652	0.254595	4.23205	-0.0409254	0.387393	-0.239593	8.61389	-0.802646	2.20478	-0.0265631	0.085266	0.131657	0.497546	0
Rbm3	0.603393	15.9152	0.501191	10.9404	1.00932	20.7742	0.347802	10.5849	1.33336	54.6118	-0.925511	65.4057	1.00869	11.0788	0.321634	2.75381	1.41496	15.5583	0.222481	0.404114	0.71406	2.14675	1.01186	2.11716	-0.0999792	0.28428	0.0361881	0.0736085	-0.273141	1.54216	-0.127867	0.592939	0.030913	0.0728595	-0.250856	0.625256	-0.184266	2.04508	0.0747077	0.965863	0.00459356	0.0487006	0.320349	1.16928	0.115712	0.628132	-0.0516226	0.10815	1
Rnf144a	1.50787	15.8787	1.47582	11.0373	0.624364	1.34887	0.507073	0.412203	-0.188186	0.23699	-0.0846838	0.206904	0.929583	2.71849	1.22358	13.4428	1.07109	1.11419	-2.50536	3.45201	1.37255	0.90187	1.33191	0.927506	0.0155015	0.0137126	0.407301	0.306111	-0.554776	0.850708	0.817065	0.326079	0.647328	0.894087	0.122553	0.0794979	-0.523687	3.70824	-0.524104	6.26317	-0.794994	9.72126	-0.797629	2.36435	-0.445175	0.664444	-0.107602	0.0954114	1
Tmem255a	3.02714	15.7347	3.48893	20.1605	2.35316	3.4544	1.86942	2.14669																	-8.06606	1.38554	0.721841	0.259798	-0.0169759	0.00645287	1.93264	0.886026																	0
Jun	-0.665731	15.7151	-0.422973	9.43372	-1.19631	18.5063	-0.263218	1.8749	-1.97881	41.3109	1.33387	33.7458	-1.00773	3.05927	-1.12687	8.88812	-1.57912	3.0451	-1.95663	13.0293	-0.178341	0.124446	-1.8304	2.5559	0.423805	3.8027	0.455553	4.21129	0.583569	12.1448	0.602058	3.64763	0.425969	3.19458	0.0872264	0.12845	0.695792	18.3316	0.723505	37.0995	-1.07969	100.453	-0.932234	9.1376	-0.64009	4.49315	-0.583427	2.97549
Cks2	2.67115	15.468	1.16515	3.67352	3.32748	11.3014	1.87689	27.5995	3.3008	24.3053	-2.73639	40.6685	1.9286	4.44011	3.06501	8.85003	1.82535	1.77724	-8.47742	0.746841	1.05058	0.538807	-0.498225	0.133082	-2.18119	1.01908	-0.61075	0.284539	-12.713	2.98782	-0.970133	1.68615	0.908093	0.876626	-9.37556	2.05701	-0.526064	1.11787	-0.120851	0.143803	-0.475458	2.49326	-0.0847149	0.0284497	-0.170214	0.193676	1.07859	1.54079	1
Timp4	-3.96197	15.415	-1.74894	0.384882	-3.46165	6.1642	-3.76426	2.51925	-12.0225	0.320422	-1.40824	0.503703	-1.67712	3.34754	-3.15832	24.3108	-2.47954	2.88483	3.8484	0.561231	-1.01405	0.378229	-10.4915	0.524084	-3.2636	4.82774	-8.74804	0.33964	-2.15908	6.32543	-0.156078	0.0405442	5.31594	2.75752	5.38947	1.94186	-1.4513	28.005	-1.06986	38.1893	-0.0845561	0.629458	6.87749	3.48996	0.496405	0.8162	0.163294	0.0612978
Ramp3	-2.13444	15.3719	-1.20865	4.7446	-2.59164	10.7905	-1.23438	5.34108	-2.0582	2.21626	-1.09953	3.44195	-9.23147	1.64841	-30.8684	0	0.921108	0.503676	-2.36397	1.29451	-10.9995	0.989017	-12.2466	1.96568	-2.19114	4.95167	-1.238	1.27664	-1.58912	7.40819	-2.38548	3.81915	2.94743	11.297	1.77599	1.57294	0.0134335	0.0106035	-0.151837	1.04047	-0.147462	0.488517	-1.88989	2.47628	1.03142	1.11559	-2.40326	7.3532	0
Itgb1	0.675124	15.3169	0.912814	20.0165	0.386265	2.10288	-0.106896	0.413565	-0.903586	7.64964	-0.497851	12.3594	0.379155	1.27763	0.551933	9.22057	0.924749	5.53181	-0.176354	0.312726	0.689334	1.6853	0.767479	1.23979	0.271217	0.963142	0.195609	0.356117	0.187905	0.734164	1.2002	9.73026	0.717394	4.68411	0.54154	1.88959	0.028589	0.152639	-0.0308196	0.319884	0.10791	2.76323	-0.16609	0.520537	0.020674	0.0699094	0.29941	0.977147	1
Slc14a1	1.8904	15.3043	1.70698	15.2412	1.84297	6.35479	0.360752	0.844033	4.59011	5.06538	-4.09812	1.37424	-9.525	0.318172	-10.5715	0.249212	5.9361	0.900557	-9.24476	0.0835274	-9.53892	0.260045	4.62494	1.35217	-2.39031	2.27352	-9.21767	3.3876	-11.6783	6.2229	-2.56492	2.90359	-7.68862	0.0983532	-6.32456	0.0950535	-13.3694	0.655208	2.59904	0.8955	-0.986563	0.299085	-7.69	0.127091	12.998	1.62573	1.76177	0.604312	0
B4galt4	-1.96135	15.3031	-1.04125	4.13134	-1.61147	8.88836	-0.763964	3.93139	-2.94648	13.8104	0.976464	9.95607	-3.47959	6.91456	-30.7714	0	-2.32076	2.44697	-3.11563	4.88198	-1.67231	0.676109	-0.688803	0.326008	-0.276353	0.364674	0.691142	0.933289	-0.111826	0.243522	-0.824629	1.25233	0.940697	3.07497	0.831329	1.67489	0.374224	2.14255	0.308152	4.38843	-0.623987	15.0715	-0.817351	2.2746	-0.445195	0.844996	-0.382484	0.586917
Tnni1	3.07761	15.2143	2.56701	7.56955	2.58711	1.94481	-0.0666468	0.0313658			-3.4276	2.0338	3.56429	1.01323	4.12907	1.12612	5.98444	1.14917	-5.80854	0.0811094					-0.218745	0.0746801	0.0937253	0.0216448	-16.2475	0.770517	1.71213	0.930269			-8.04576	0.118653	1.82055	0.412421	1.59924	0.3526	1.48264	0.492692							0
F2rl3	3.36578	15.1685	4.1248	11.9826	3.31371	7.89961	2.05152	2.94375	0.671636	0.267261	-3.33325	18.317	2.68714	5.27496	1.53119	1.90952	5.39654	5.81896	-8.37029	0.161788	6.20817	5.1143			-10.2976	1.00669	-8.55431	0.450394	-12.2251	1.6885	0.264518	0.0619095	2.02755	1.25623	-7.40775	0.534663	-3.94889	5.05399	-2.90318	5.39357	0.347668	0.222245	-9.34431	0.264531	0.434331	0.0942336			1
Hmgn1	0.842824	15.1255	0.580547	6.93367	0.714949	6.66721	0.54242	7.27603	0.10683	0.362584	-0.539638	14.5306	0.577328	2.2036	0.861564	10.9129	1.29264	4.38095	0.74804	1.62017	0.816729	1.59413	1.49673	2.7417	-0.169339	0.312739	-0.0869207	0.116487	-0.0785175	0.700966	-0.293258	0.677292	-0.466904	1.23613	-0.761295	1.97212	0.0759279	0.378536	0.000970817	0.00784294	0.223386	3.35497	0.286657	0.65524	0.477412	2.78865	-0.100031	0.158832	1
Bcl6b	1.28889	15.0821	1.75424	15.7616	0.907629	2.26468	1.1556	3.66203	-1.29838	2.06919	-1.15081	11.0961	1.06271	2.266	0.70005	4.64978	0.916694	1.54966	0.310181	0.246417	1.0236	1.07992	1.34293	1.02136	0.981025	2.98956	1.08479	1.5179	0.705425	1.52976	0.136588	0.0683617	1.68134	4.81756	1.69908	3.46173	-0.262309	1.00123	-0.451362	7.56193	-0.978289	42.7919	0.197882	0.222906	0.0860596	0.151937	0.243197	0.265361	1
Itm2c	0.686824	14.9702	1.05631	38.0276	0.654038	5.19281	-0.414743	4.04163	-0.86619	6.9158	0.262343	3.56126	0.423556	0.78056	0.371575	1.70686	0.522615	0.707774	1.01028	2.65244	0.2388	0.181506	-0.0485864	0.0260012	0.337736	1.46276	0.24279	0.619702	0.528507	4.24527	0.370248	1.39865	1.3176	18.9595	0.868456	5.36304	0.785224	12.0761	0.669838	21.4566	0.263114	4.2975	0.647824	2.78372	0.194082	0.53273	1.04042	5.13651	0
Sod1	-0.87045	14.9623	-0.73389	8.81142	-0.966526	4.55621	-0.0426979	0.142575	-1.23588	11.2802	0.51277	12.3484	-0.91285	3.94717	-0.945981	11.8874	-0.52728	0.854186	-0.795937	5.11455	-1.76929	2.58128	-1.29324	1.35408	0.427352	1.96753	0.513011	1.34361	0.196852	0.556796	0.712667	3.11797	-0.136416	0.243762	-0.222265	0.48643	0.321525	4.67829	0.228761	5.44311	-0.233399	5.4407	0.281559	0.768225	-0.454266	3.24	0.364207	1.233
Rps29	-0.232918	14.8736	-0.28156	21.1546	-0.224923	5.74762	0.0735063	1.46314	0.121337	2.3338	-0.300617	24.4566	-0.133863	0.723031	-0.132603	1.97411	0.305688	1.89498	0.533737	3.41181	-0.213335	0.582076	-0.125391	0.291672	-0.168038	3.15309	-0.33715	7.51336	-0.0582533	0.760889	-0.195776	2.16582	-0.525976	15.9174	-0.661736	14.52	-0.0523094	1.09917	-0.171036	18.4044	0.284499	70.6689	0.709237	14.7701	0.38592	12.1251	-0.201358	2.37186	0
Lmcd1	-1.66786	14.8513	-1.83523	10.9642	-3.22238	17.9267	-0.67171	2.15315	-1.74747	1.52161	-0.421092	0.432273	-0.454585	0.838974	-0.355669	1.26588	0.1932	0.200957	1.22564	0.985814	-0.877996	0.55466	-0.63001	0.425656	0.828087	2.95424	1.0035	2.26811	1.34012	16.6912	1.7457	7.73557	3.80345	18.6946	4.45487	11.0659	0.229857	1.49571	-0.445394	7.10078	-0.432181	11.9089	-0.803562	0.618453	-0.670687	3.2163	0.518795	1.65056
Neat1	-1.14916	14.8306	-0.87384	9.45831	-1.73337	11.6484	-0.959915	4.12406	-0.912931	4.4954	0.0505894	0.10282	-1.10149	1.88308	-1.12902	6.32143	-0.364723	0.28027	0.82533	1.67907	-1.73502	1.51943	-12.2141	1.88304	0.685821	3.52115	1.33396	10.0621	0.655557	5.16064	0.810637	1.61887	1.10854	6.98277	1.23947	2.27609	-0.503875	3.18239	-0.248843	2.6353	-0.791091	24.0116	0.038919	0.0541339	-0.450571	1.75112	0.466342	0.670686
Tuba1a	0.795812	14.8018	1.00868	23.6538	0.451108	2.91721	-0.226681	1.30841	0.734574	3.37624	-1.2639	42.7154	0.981475	3.91809	0.503147	4.14943	1.27916	3.68088	-0.346831	0.750848	1.36455	2.96689	0.684109	0.817052	0.91914	7.6999	0.953261	5.97504	0.33515	2.45129	1.74663	33.1939	1.52951	10.8039	1.29747	5.72498	-0.072576	0.323239	0.185983	3.53447	-0.251519	5.35187	-0.741161	4.49401	-0.251065	1.04146	-0.323254	0.93828	1
Cebpb	-2.01895	14.7532	-1.18161	5.7573	-3.65875	9.90857	-1.09335	2.31787	-2.83976	7.77047	1.80064	16.99	-1.25631	1.53088	-0.600728	1.03612	-1.84574	2.47699	2.51912	9.33737	-2.81322	3.02451	-1.79049	1.26441	0.0760571	0.0866022	-0.0946478	0.0783118	-0.275469	0.473345	-2.35953	1.52732	-2.93134	3.87355	-3.42143	4.32203	0.451319	2.95913	0.285417	1.35472	0.539811	19.2475	1.39319	5.16193	0.572382	2.78337	-0.580599	1.43083	0
Dnm3	-3.55366	14.7226	-2.90568	9.58068	-3.37947	5.17062	-1.84568	1.93799	-9.1739	1.97351	0.568149	0.345383	0.363344	0.226806	-2.6022	8.36895	-1.69966	1.02848	-11.4829	0.954912	-12.0572	1.59776	-10.2008	0.925052	0.518534	0.665948	-1.45826	1.03299	1.00667	2.73407	1.03781	0.644646	4.73391	15.7143	5.50943	13.9104	0.0502837	0.061002	0.740047	8.7381	1.04539	21.1649	0.390044	0.226568	1.00382	2.39677	0.221277	0.182273
Sipa1	1.2289	14.6129	1.61998	17.5628	1.07832	5.61866	-0.0397238	0.0420697	-0.814828	2.9598	-0.46276	4.96554	0.797906	2.55231	0.829267	8.37949	0.894915	1.22755	-0.532961	0.678598	2.6385	3.88334	0.830035	0.584214	-0.334337	0.403746	0.636354	0.710087	-0.0469781	0.0639058	1.18323	1.43019	0.311796	0.470217	-0.255506	0.266842	-0.311293	1.57527	-0.370722	4.8948	-0.26589	2.30456	-0.63913	1.5638	-0.578179	1.04427	-1.03402	2.06065	1
Selenow	-0.617843	14.5431	-0.297685	3.59471	-1.18052	23.5459	-0.546819	6.94021																	0.3334	2.21383	0.826493	7.65263	0.387776	13.6107	0.182535	0.489944
Kdr	-0.756167	14.5161	-0.525613	7.08464	-1.22487	11.8957	-0.0765421	0.327021	-3.2604	68.9077	1.19843	83.3854	-0.923646	2.15791	-0.785719	7.2846	-1.45317	1.5293	-0.748877	0.687041	-0.739086	0.443588	-0.824403	0.634023	-0.998537	8.09762	-0.782479	3.45874	-0.945413	10.4086	0.113844	0.250869	-1.28187	14.3236	-1.40849	12.1858	-0.625029	9.08346	-0.338553	9.17591	-0.31765	4.35903	0.513145	0.89628	-0.0775971	0.144224	-1.75806	10.6933
Gprc5b	1.426	14.5157	1.39052	8.89022	1.35353	4.02328	-0.270402	0.464997	0.955101	0.972458	-2.0326	14.7582	0.371892	0.425759	0.677881	2.27565	1.22972	1.42677	5.79871	12.3631	1.20756	0.6815	1.60614	1.06386	0.201976	0.201279	0.16987	0.0968502	0.124577	0.118276	-0.130963	0.0828155	2.6008	4.73828	2.62352	4.04362	0.605639	3.2374	0.293749	1.57856	-1.04622	15.717	-10.7015	0.587377	-0.615242	0.82698	1.5575	2.8027	1
Marc2	-0.729885	14.4481	-0.630049	11.6691	-0.52248	4.19401	-0.283677	1.73352	-0.948167	7.27101	0.660181	14.7874													-0.669868	4.082	-0.726748	3.2545	-0.937357	12.6512	-0.460144	1.12593	-0.294861	0.628108	-0.284982	0.529909
Dusp1	-0.675007	14.3758	-0.142594	1.16076	-1.58968	24.7965	-0.410666	2.94562	-2.16041	30.2425	1.57205	34.0276	-1.27249	6.96084	-0.876371	7.36144	-0.627166	0.870652	-0.133174	0.24749	-0.0756544	0.0469695	-1.44651	1.79222	0.711353	9.14783	0.995632	14.2853	0.763736	17.737	1.24444	12.7145	0.619438	4.33234	-0.109653	0.140205	0.364106	8.72625	0.484756	20.4417	-0.944023	76.6784	-0.361591	1.73603	-1.10571	11.2721	0.299814	1.02062
Grrp1	-0.823792	14.2371	-1.05135	18.7837	-2.11277	45.4674	-0.656934	12.0569	-2.35033	14.0818	1.37267	14.6356	-1.20797	1.80418	-31.0386	0	-1.21627	2.21766	-0.762537	0.681035	-3.4622	4.4636	-1.31603	1.04114	-0.582152	2.61253	-0.586198	1.71418	-0.34847	18.1478	-0.914105	5.44386	0.861657	3.77169	0.428589	0.518022	-0.35443	1.90589	0.195706	1.96548	0.316519	11.3787	0.435878	0.994146	0.258876	1.10165	-0.534136	2.04484
Cd82	1.05347	14.2045	0.971035	14.5463	1.74652	17.2197	-0.263884	0.706712	-0.00436645	0.00709216	-0.200427	1.13214	1.20445	1.54327	2.28672	13.3237	2.12295	4.16828	1.81678	2.27952	1.19434	0.782449	1.81724	1.37434	-0.110559	0.139526	-1.01841	1.82299	-0.93801	2.96848	-1.20441	1.82629	-30.3376	0	-2.09186	3.16238	1.44568	8.1726	0.0529526	0.0961273	-1.00189	14.7781	0.919989	1.23067	-0.19583	0.238866	0.769633	0.757326	1
Slco2a1	-2.59681	14.1934	-2.83423	10.6935	-3.29759	4.46223	-0.296179	1.21869	-3.56468	22.2498	1.56594	21.1769	-10.3486	1.77556	-12.2023	3.49229	-8.9913	2.01555	-3.46773	8.32978	-10.7622	1.73641	0.471128	0.151296	-3.46668	5.72134	-2.84048	2.20885	-2.6986	4.32817	-3.9574	9.96034	-0.752417	1.86107	-0.553548	0.696634	1.06279	2.03287	0.70783	1.91289	2.80794	103.083	-1.36477	6.47183	3.02482	10.8726	-1.65264	2.56211
Rab11fip5	1.49346	14.0736	1.61181	12.6209	-0.538871	0.660462	0.840405	1.18593	0.512792	0.383908	-0.503819	0.907499	1.51154	3.83054	0.493371	1.26462	2.0819	3.13532	3.62256	9.31903	0.825431	0.326054	2.2087	2.55872	0.31119	0.30041	0.475589	0.348402	0.508996	0.813323	1.53978	1.32213	1.33567	1.05433	2.19046	2.30081	-0.253024	0.522783	0.485019	3.46814	-0.825537	6.5381	-0.385168	0.153506	-0.802459	1.16634	0.532069	0.550919	1
Pald1	1.38755	14.0478	1.57626	16.689	1.3412	5.12406	0.182394	0.301211	-1.48878	3.71498	-0.0917239	2.1743													-1.51325	1.87985	-1.70546	1.39203	-1.74832	3.28085	-1.01708	0.77396	-2.47557	2.9916	-0.554468	2.24813													0
Gask1b	1.27607	14.0359	1.94729	21.8071	0.58963	1.68652	0.485339	1.42617																	0.937718	2.60644	-0.286428	0.187573	0.298848	0.676662	0.867068	1.35783																	0
Nox4	4.14555	14.0299	4.40003	15.7041	3.07252	2.50598	3.07554	1.71299	6.81497	4.30798	-17.953	5.96083	-0.377057	0.0548151	4.39144	5.20334	-8.3328	0.197223	-9.61038	0.213605	4.53487	1.26736	-8.34143	0.135473	0.256821	0.0602996	-10.0533	0.515313	0.0410864	0.00921581	-8.48287	0.241029	-9.39367	0.146002	-6.15156	0.106718	-1.46047	0.550181	-13.0018	1.91185	1.00519	0.602624	-11.2829	0.308819	14.3326	0.65863			1
Fxyd5	-0.685896	14.0107	-0.312952	3.01946	-1.12979	12.8639	-0.313601	4.49771	1.16418	5.71725	-1.25603	26.8036	-0.0116238	0.00987203	0.0825082	0.16692	0.833637	1.81608	-0.365226	0.452436	-0.447448	0.381836	-0.488053	0.581195	0.764713	9.04695	0.732464	5.02219	0.543552	6.93919	0.905012	14.6174	2.95382	34.7017	2.86289	27.6922	0.86657	11.4267	1.095	48.868	-0.368406	12.4427	0.309246	0.919415	-0.128894	0.392286	0.752264	9.39738	0
Entpd1	-1.62802	13.9917	-1.53764	7.71996	-1.84228	5.72267	-0.871232	3.75504	-2.16542	6.54165	1.30825	7.92017	-2.07595	2.23623	-3.12024	9.58658	-3.01425	3.26918	-11.0408	3.58471	-3.10627	2.01073	-0.508163	0.265124	0.701772	2.06575	0.860474	1.48467	1.11071	6.20391	0.212782	0.226531	1.97014	10.6014	2.00611	6.27899	1.43576	13.0573	0.65419	6.94543	0.738044	25.0616	-0.187056	0.230933	0.656307	2.44115	0.66877	2.09076
Serpine2	-2.64428	13.9797	-1.4523	2.38807	-3.10875	8.89915	-0.317991	0.270693	-0.366166	0.253158	-2.66075	12.5711	-1.70959	0.742899	-1.8685	1.33396	-2.24848	0.675085	1.94322	1.17848	-10.4587	0.826346	-0.444098	0.128611	-1.38015	2.18647	0.0535859	0.0214259	-0.752303	1.91299	-0.656804	0.269782	0.331057	0.180876	0.389427	0.0998539	1.34338	3.865	-0.305202	0.401172	0.0632703	0.111004	2.47938	4.8191	0.36363	0.241513	0.371789	0.281583	0
Tmem252	-1.14455	13.9084	-0.925285	9.33018	-1.88813	9.39484	-0.612163	8.50121	-11.2406	3.77445	0.22144	0.316889													-0.172274	0.356254	0.42086	1.01596	0.111155	0.255988	-0.491661	2.02763	4.13376	19.334	1.49523	1.50462
Arid5b	-1.32453	13.8741	-1.12224	7.32976	-1.75772	7.89483	-0.769038	2.50523	-1.8937	5.61584	1.12099	7.3274	-1.23664	2.94964	-0.332188	1.34091	-0.457675	0.613305	-1.44334	2.10253	-1.63485	1.83716	-0.104456	0.0606172	0.830369	3.85627	1.01945	2.98834	0.851445	5.72976	1.27639	3.45264	1.92927	12.1756	2.26911	9.69984	-0.0771265	0.297128	0.206245	2.67781	-0.017245	0.141208	-0.581903	1.29079	-0.107987	0.328479	0.6405	2.68748
Lims1	0.885128	13.8251	0.678113	8.25116	0.677057	4.63485	-0.0356335	0.0915037	-0.578975	2.67622	-0.529762	5.64777	0.648134	2.00848	0.804788	10.1797	0.681577	1.19439	1.77267	9.24989	0.699585	0.817026	0.92355	0.951666	-0.16815	0.275867	-0.107149	0.134631	-0.186423	0.80068	0.157872	0.227774	-0.188028	0.29049	-0.622896	0.793794	-0.0607479	0.206982	-0.184477	2.00815	-0.246709	3.57874	0.0963245	0.142221	0.205164	0.528214	0.357889	0.687796	1
Esm1	1.76569	13.8017	2.22953	25.4934	0.58798	1.16048	0.665323	0.84383	-9.23279	0.531575	-1.68853	2.19049	-0.132339	0.0178299	2.62183	4.00268	1.05778	0.134555	1.77105	0.40033	-11.0712	0.351857	-3.43996	0.846353	-1.40503	1.8358	-0.955185	0.903933	-1.72392	6.59983	0.871205	0.640027	-8.95987	0.295774	-8.79455	0.493574	-2.7477	2.61703	-0.962544	1.82441	-0.909519	1.26878	4.72963	8.06717	-0.110737	0.0292451	-3.52186	8.03056	1
Plxnd1	0.97117	13.7974	1.40195	22.0174	0.677739	2.48428	0.417362	1.52015	-2.04532	21.6373	0.108525	0.920482	1.21013	5.65071	1.04206	13.3622	1.50725	4.56018	2.16655	4.69084	0.731544	0.663427	0.188505	0.104978	-1.48401	4.44339	-0.823331	1.10527	-1.05874	3.37221	0.268185	0.305284	-0.998823	4.40224	-1.24274	4.93561	-0.203993	1.0284	-0.32229	4.46319	0.267724	3.79805	1.37846	3.94074	0.363387	0.939988	-0.418629	0.96687	1
Gas6	-2.28578	13.7442	-3.13719	9.94811	-4.0989	21.3499	-1.86732	2.06139	-5.00206	18.2163	1.24811	12.1866	-2.53832	7.35204	-1.30128	11.7597	-1.85108	4.62737	1.6776	2.8942	-3.66481	2.73803	-1.20461	1.42932	0.240353	0.289904	1.62933	3.33617	0.569472	2.7913	2.0961	2.55436	1.2693	5.51012	0.976012	2.0722	0.839251	13.6603	0.0815908	0.751738	0.089761	1.32401	1.25518	4.21751	-0.621383	3.02855	-0.396313	1.51158	0
Ptma	0.3088	13.6867	0.391813	24.2609	0.674911	26.9822	0.477903	33.7586	1.15862	77.7454	-0.775893	87.1482	0.126995	0.569829	0.381326	11.182	0.488774	2.81673	-0.0646969	0.172957	-0.120385	0.254543	0.240417	0.675415	0.29106	4.78868	0.351655	5.38389	0.256643	6.30606	0.123571	1.08666	0.768526	21.9251	0.564075	5.97493	0.318793	18.2606	0.171936	14.5121	-0.350325	60.7386	0.317137	3.3843	-0.337906	8.3495	0.222772	2.83109	1
Cebpd	-1.52443	13.67	-1.18841	10.4268	-1.28809	6.06477	-0.537243	2.36631					-0.697801	1.10344	-0.678867	2.18372	-1.49554	3.4033	-0.798842	1.55635	-1.63242	1.84048	-1.64513	1.65705	0.186605	0.299414	0.65883	1.69528	-0.0361346	0.0721143	0.564821	1.23856					0.58375	7.09971	0.586028	12.3055	0.147571	3.12853	-0.448531	1.56852	0.37253	1.67992	0.293204	0.820428
Msmp	2.82808	13.5839	3.23796	11.4894	1.10873	1.47947	2.67772	1.86355	-10.1715	0.565316	-0.795854	0.991617	1.72282	2.81332	0.792975	0.778402	-9.7745	0.489315	5.45061	0.753584	2.78591	1.41645	-10.364	0.516902	-0.156916	0.0585395	-8.19282	0.919489	-13.6505	4.93525	-9.74563	0.302641	-8.54028	0.305996	-9.04227	0.542281	-1.69838	7.27931	-1.51855	4.32957	-0.254427	0.313122			0.204499	0.116392	-2.60654	1.63752	0
Ly6e	-0.64826	13.4929	-0.450157	6.05763	-0.523423	13.2984	-0.228044	3.80048	-0.683452	10.5562	-0.0563175	0.562638	-0.368847	1.34491	-0.505059	9.39713	-0.10387	0.220014	-0.775618	4.8317	0.516237	1.49918	-0.55382	1.23476	-0.0438136	0.130239	0.0836928	0.197826	0.211797	4.39958	-0.372474	2.84114	0.913784	20.5413	0.994368	14.407	0.0234085	0.22693	0.10017	3.41807	0.0887381	3.70047	-0.167047	0.910977	-0.22	2.49783	0.364935	4.70158
Csrp1	0.644856	13.4839	0.672034	14.9812	0.466775	2.79318	0.144518	0.714007	1.0478	7.52345	-1.16476	32.9713	0.736749	1.45411	1.48948	39.113	1.39201	7.01743	0.196838	0.295101	1.66433	5.45261	1.14173	2.3189	-0.0957616	0.229174	-0.42576	1.22497	0.311452	1.58835	0.935943	6.31066	1.47638	8.36031	1.85016	10.9851	0.191605	1.40282	-0.284771	5.64497	-0.541165	31.8644	-0.339263	0.893326	-0.337018	1.89859	0.0810113	0.167781	1
Tnfaip8l1	0.986925	13.4257	1.20684	16.6172	0.92204	4.6492	0.229561	0.83287	-1.01572	1.65496	-0.698956	5.6852	1.98575	5.00274	2.11869	15.8347	1.24892	2.40888	3.99132	8.11156	0.275681	0.180375	0.854842	0.49651	-0.607427	1.1213	-0.437295	0.481233	-0.462355	1.0787	-1.38478	2.76106	-0.0350871	0.0205766	-0.899099	0.730061	-0.604209	1.591	-0.740689	4.39415	-0.45307	7.9168	1.41842	1.20578	-0.203043	0.494156	0.730018	1.11535	1
Sncg	-2.73999	13.3277	-3.06698	12.1143	-3.83821	17.2156	-1.42566	2.29228	-1.69051	1.86878	1.19075	2.10485	-3.00249	6.19738	-4.15448	18.0576	-2.72378	2.82705	1.95782	1.78228	-2.6682	2.22365	-0.530284	0.308176	2.16616	12.6069	1.99281	6.83162	1.27867	12.6021	2.92124	10.1991	3.56113	22.8546	4.35645	18.0891	0.336934	2.42857	0.952618	22.5262	0.804421	29.4328	0.482408	0.390308	0.465033	1.67023	0.33995	0.765891
Ssu2	-2.73743	13.319	-2.53639	8.90618	-2.30047	5.42416	-1.79776	3.05108	-10.4555	0.598805	12.9671	1.01774													1.12052	2.86392	1.80865	4.54074	1.72364	12.4647	1.86389	2.89131	8.54633	23.9313	7.96144	14.4881
Pkig	1.02437	13.2532	1.31163	14.4012	1.06115	7.88018	0.364651	1.79168	2.28466	19.788	-1.48882	25.0894	1.02139	4.11263	0.265528	1.21132	1.19371	2.5822	1.43294	5.06197	0.955518	1.29875	1.57691	2.48086	0.577119	1.47327	0.323913	0.3324	0.974308	7.45585	1.10721	4.97074	2.05452	7.75101	2.10475	7.46549	0.112891	0.442349	0.388322	8.14097	-0.676727	19.0976	-0.624428	1.12397	-0.16436	0.431794	0.943809	3.58132	1
Acvrl1	-0.958133	13.1953	-0.572692	3.50557	-1.80863	17.4649	-0.710781	3.17408	-2.02966	10.8099	1.0055	12.74	-1.0552	3.21674	-2.3587	30.4654	-1.52497	3.64864	-2.60043	19.6708	-0.0802018	0.0529512	-1.31024	1.13956	0.820705	5.5647	1.20705	5.64723	0.699471	7.50841	1.58249	8.18126	1.69295	14.5165	2.05488	16.0082	0.686996	14.2605	0.643733	28.6913	-0.535118	31.9032	-0.826168	10.0903	-1.08843	11.3449	0.40294	1.28806
Myl6	0.341065	13.1838	0.523423	28.936	0.140964	1.25858	-0.0695638	0.741878	-0.155781	1.14584	-0.365029	20.8819	0.170443	0.356937	0.695339	24.9429	0.972062	10.6739	-0.0357459	0.0858441	0.619788	2.2153	-0.0639947	0.0989351	0.0494099	0.243415	0.0889053	0.391672	0.0448192	0.304445	0.874312	27.2617	0.180799	1.02289	0.239724	1.38146	-0.152074	3.36789	-0.175685	8.87152	0.0162505	0.308	-0.0410903	0.160128	-0.149752	1.37058	-0.0503286	0.216219	0
Oaz2	-0.917344	13.1551	-0.775116	8.69664	-1.96133	20.4086	-0.652768	4.97143	-1.50517	12.7352	0.496704	7.26246	-0.417595	0.86961	-0.164271	0.524586	-0.295288	0.357969	-0.0158427	0.0192018	0.313027	0.26315	-1.67859	1.57576	-0.0665252	0.137697	0.668046	2.63416	0.0247574	0.0711823	0.49125	1.46391	0.31406	0.88777	0.620619	1.90489	0.272753	2.44588	0.404959	10.67	-0.674594	35.7798	0.268258	0.841109	-0.763986	6.08783	-0.571467	1.95786
Csf2rb2	-1.32784	13.0741	-1.18291	11.3211	-0.955149	3.21068	-1.75493	15.0881	-1.62654	5.23636	0.826854	2.17449	-0.753031	0.630113	-3.30052	2.43579	-2.38021	0.88644	4.21172	0.792843	-0.392306	0.216464	-11.2895	1.1075	-0.858581	2.1919	-0.915705	1.79269	-0.39365	1.00262	-1.00332	1.88914	-0.00605836	0.00554009	-0.069116	0.0277911	-0.147726	0.334577	1.26297	5.77692	2.5302	89.1186	-8.07406	0.188245	1.5619	10.1715	-1.67626	2.59949
Fos	-0.66409	13.057	-0.424747	8.9725	-1.6176	19.7524	-0.643062	6.17703	-2.26462	39.8166	2.02187	37.9646	-1.23088	3.31465	-1.81367	5.51306	-2.0937	3.35036	0.00658542	0.00470977	0.839417	0.749993	-3.45077	4.54124	0.622745	6.61213	0.501696	4.88065	0.614206	8.97312	1.26954	14.1987	0.149696	0.505204	-0.414626	0.57399	0.825083	20.6166	1.87848	76.2286	-1.28147	97.7545	0.0530087	0.061285	-0.941738	6.1432	-0.0952743	0.214594
Ran	0.710049	13.0504	0.60555	10.289	0.960931	12.972	0.712042	27.733	1.3696	38.1617	-1.03801	71.667	0.957518	6.78831	1.00177	21.4556	1.17206	8.13172	0.431276	0.896597	0.251487	0.343143	1.27564	4.31415	0.0752109	0.148556	-0.285718	0.587803	-0.107425	5.44526	-0.114038	0.384378	-0.194111	0.457566	-1.15141	4.63706	-0.153605	1.05219	-0.107381	1.17209	-0.053473	0.730681	0.286148	0.89144	0.117023	0.507851	-0.157378	0.459267	1
Gpc4	3.12289	12.9751	4.32421	20.1314	2.92126	5.37948	1.45441	0.751489	1.69199	0.740535	-1.61405	0.85372	2.47594	6.67195	1.89543	5.77185	2.70345	3.87718	-10.2454	0.1528	3.30383	1.76836	-8.90351	0.230776	0.515254	0.183836	0.523289	0.130469	0.128957	0.0492317	1.9328	0.546182	2.90105	0.860704	3.41146	0.805736	-0.786684	1.40749	-0.707148	1.7638	-0.491155	1.8393	2.90889	0.848784	-0.539486	0.255135	0.895495	0.293325	1
Fabp5	-2.15394	12.9535	-0.227158	0.512279	-2.26244	8.53108	-0.541008	2.63549	-0.29041	0.367463	-0.186941	0.680125	-0.774136	0.993065	0.379593	3.01989	0.043473	0.0344253	-1.43596	0.434367	0.115882	0.0595636	-11.0051	1.5443	-1.99637	4.96399	-0.033419	0.0266547	-2.30013	15.2632	-0.598834	1.40305	0.762381	1.07761	-0.169114	0.136938	-2.19294	59.3889	-0.786308	64.2447	0.804578	52.0257	1.3846	1.74587	1.42809	9.41904	-0.790995	1.09022
Mcm6	2.67561	12.8845	1.952	7.27722	1.33546	4.80177	0.629648	1.59126	2.39735	14.035	-1.71978	15.2157	1.27667	1.99857	0.73358	2.04319	0.928784	0.527352	-1.01144	0.344104	2.52672	1.9582	1.92124	1.27919	-1.30953	0.474661	-10.8813	1.14821	0.294019	0.374222	-0.400126	0.266748	0.759685	0.600075	0.00603562	0.0023262	-0.143956	0.199423	0.115178	0.334118	-0.105204	0.275281	0.242752	0.150582	0.255683	0.182498	0.257183	0.181563	1
Socs2	-1.30648	12.8664	-0.599641	3.18415	-0.772623	2.91362	-0.724047	5.11034	-2.48866	10.4854	1.30508	18.9805	-0.94085	1.34241	-0.431433	1.9089	-0.738997	1.15735	-1.30084	0.994088	-1.44246	0.997651	-0.446642	0.256891	0.689993	2.50005	0.176148	0.210519	0.64337	3.48517	-0.448192	0.834561	0.405414	0.665843	-0.16775	0.185156	0.0395698	0.107775	0.426136	9.29896	0.422713	17.6822	0.776085	1.86472	1.80252	13.559	-0.072092	0.107897
Adam12	2.9229	12.8484	2.82138	11.6253	2.54846	2.29011	0.639265	0.705324	-3.43415	6.34729	0.506792	1.79221	2.6848	3.46674	0.361459	0.144094	-7.38948	0.248823	-10.6083	0.180601	3.47235	1.03638	-8.58627	0.466824	-11.8859	1.18692	-10.9787	0.802613	-13.818	0.982495	1.00447	0.530367	-9.38488	3.40526	-14.7051	2.99216	-0.677356	0.529433	-0.604607	0.512692	-1.65104	1.66094			13.879	1.08335	-0.716988	0.336114	0
Cfl1	0.383058	12.8379	0.664893	35.1316	0.265656	25.6399	0.258794	6.32805	0.522589	11.2851	-0.600806	50.4412	0.537672	6.16747	0.657153	24.3316	0.874187	7.38482	-0.181469	0.549894	0.546224	1.64381	0.210523	0.392933	0.177984	1.12632	0.225375	1.1247	0.0828737	0.53657	0.399878	7.46027	0.633527	7.94074	0.226342	1.01759	0.0416277	0.463996	-0.103143	3.15086	-0.336192	38.8425	-0.204034	1.15922	-0.42983	7.55461	0.300165	2.48538	0
Il4i1	1.51067	12.824	1.25713	13.4357	1.85546	10.611	-0.821763	2.58648	1.51334	0.384742	-27.1191	0			4.43138	2.725	-6.08002	0.0914448			3.20824	0.954743			-3.73931	4.12804	-2.77602	3.63248	-4.04321	9.45915	-9.89455	5.61832	2.27216	0.532966	-8.38556	0.224184			-11.9091	0.882906	13.6861	1.83896			14.1287	0.947176			0
Cks1b	2.39779	12.7286	0.838438	2.92372	3.34657	12.3192	1.58684	20.9072	3.65036	36.4719	-2.44025	37.2928	1.84944	3.58774	3.10316	7.36142	2.66621	2.38285	2.26964	1.02786	-0.0961173	0.0185238	3.12151	2.10844	-1.67771	0.728949	-2.30805	1.39651	-1.23755	0.687409	-0.958975	1.49994	0.85494	0.547504	-10.0172	2.0853	0.073225	0.0987412	-0.646215	0.968007	-0.920651	3.42507	1.29237	0.533217	-0.993175	0.968814	0.581367	0.349067	1
Ceacam1	-2.16827	12.7115	-2.22017	4.39311	-3.57558	10.7537	-1.01897	1.17183	0.422072	0.280517	0.0112228	0.00552786	-2.20631	4.01027	-30.813	0	-2.53581	2.79497	-3.80381	4.37384	-14.9212	1.77705	-13.016	1.52155	1.35951	5.29407	2.05164	3.90582	1.52019	12.4674	2.19235	3.33024	4.42362	29.7466	5.28081	12.8456	0.794065	7.82896	0.493784	10.8619	-0.641413	15.7704	-1.33278	2.91145	-1.1914	4.55651	0.922051	2.02769
Slco2b1	-2.04745	12.6576	-2.96417	16.7637	-4.30234	12.2638	-0.837638	1.00411	-3.04569	7.32964	1.9881	10.7697	-0.483351	0.503708	-1.1276	2.5143	0.236852	0.118293	5.75382	7.10449	-2.32858	1.18954	-12.2032	1.59741	-4.24374	6.62218	-15.4179	5.09696	-3.33866	11.2087	-11.9857	1.64879	-1.34011	1.44294	-2.47246	1.56727	-2.41768	30.3468	-0.755121	5.77526	1.72096	42.552	4.23683	4.40435	1.6898	6.81635	-1.83122	4.07551	0
Tspan7	-1.94442	12.6327	-2.9464	19.5918	-3.2126	14.9819	-0.718418	5.58201	-3.67169	65.5937	2.09112	76.7657	-1.4055	5.85037	-1.32716	23.6388	-1.74041	6.22223	-3.82002	28.4178	-1.87933	3.36219	-0.397119	0.20065	0.451891	0.769315	0.267673	0.291152	0.572464	2.51046	0.18869	0.336625	-3.20497	33.104	-1.151	3.64213	-0.04559	0.261724	-0.16658	4.05354	0.166548	6.0775	-0.724388	8.19771	0.141884	0.589307	0.898896	3.79393
Cd200	-0.620928	12.6324	-0.190371	1.84356	-1.18887	16.7723	-0.851896	18.6359	-0.0993347	0.143314	-0.324256	1.05459	-1.47259	5.28254	-0.87163	6.93919	-1.02091	2.62443	-0.932384	2.10212	-2.10078	3.0709	-2.19589	3.28965	-0.175764	0.701631	0.241236	0.905671	0.037718	0.156942	-0.0631148	0.156484	2.7139	41.194	3.27459	21.7199	-0.350879	4.69582	-0.300871	6.75116	0.185383	6.77646	0.391807	1.77166	0.781626	7.53078	-0.325838	1.52031
Lrrc32	-1.87021	12.6161	-1.50731	5.42672	-2.39492	8.71331	-1.60891	3.94119	-3.44215	15.2379	1.54866	20.9313	-1.86103	3.69214	-1.56926	3.27707	-1.62014	2.71925	-0.448854	0.338521	-2.92294	4.59297	-1.23225	0.84616	1.06899	3.84184	1.89351	6.0399	1.4752	14.1273	2.68366	12.0314	0.517182	1.02371	-0.754764	0.967412	1.25036	22.9658	1.8233	40.0205	-0.341728	9.36624	-0.935384	1.98915	-0.430408	3.05534	0.479516	1.38594
S100a1	-1.56586	12.6063	-0.941805	3.70631	-2.66673	12.876	-0.37344	0.846624	-0.879206	2.35599	0.474878	2.91188	-1.18479	4.08014	-1.03246	12.807	-0.88061	0.994433	-1.11464	1.78725	-1.15584	0.813065	-1.53564	1.05857	0.169398	0.245124	1.15425	2.52194	0.303349	0.904938	1.26148	3.08312	1.58193	6.85296	1.1308	11.8572	-0.113188	0.719951	0.0119282	0.086435	-0.448232	11.1481	0.159557	0.342936	-1.03181	6.5834	0.233157	0.474251
Mgll	-1.40869	12.604	-0.414605	0.982448	-2.94106	21.6713	-0.383849	0.838715	-0.926072	1.48426	-0.486219	1.74823	-1.07855	4.29047	-1.79244	49.254	-1.2805	3.04457	-0.0456332	0.0289211	-0.645292	0.633136	-2.06579	2.09819	-0.231174	0.402416	1.65743	5.2107	-0.252965	0.89808	2.19135	12.0248	3.38767	37.1593	3.35238	19.3686	-0.464385	12.8943	0.318689	18.8766	-0.480972	29.9742	0.332378	0.344121	-0.179651	0.684616	-0.463093	1.82543
Btnl9	-1.26732	12.5533	-0.438866	1.35026	-1.82125	8.24683	-0.370351	0.489637	-2.58662	20.3884	0.0828416	0.391315	-2.13337	3.10867	-0.572151	1.7101	0.0617027	0.0174373	6.01902	2.7851	0.333941	0.0968334	-1.59135	0.413193	-0.613018	1.65162	-0.0070088	0.00916339	-1.30957	7.51825	1.46116	2.36955	0.331782	0.912353	-0.205748	0.297534	0.139581	0.451789	0.712478	16.4163	-1.73931	15.2488	6.2091	0.952926	-1.02586	2.0611	-1.85265	2.38455	0
Gng2	1.85067	12.5434	2.32987	17.3637	2.39136	5.39629	0.845367	1.95401	-0.599084	1.64206	0.419589	4.16112	2.71597	6.25794	3.6903	15.625	1.78104	1.08358	1.9784	3.13526	1.49064	0.714077	1.72229	0.838914	-12.4294	2.82711	-10.9492	1.63949	-12.1895	2.44768	-1.89739	0.992171	-2.92053	4.58379	-2.93242	6.20762	-2.444	4.77229	-1.82602	3.29985	1.29522	5.35081	1.16471	1.57482	2.94564	3.72855	-1.2491	0.823131	1
Fut7	-3.20916	12.5391	-4.77692	42.7327	-3.00045	3.25395	-2.60131	10.3419	5.69154	4.85343	11.7344	0.524419			-9.28065	0.195451			-10.1661	0.0668274	-9.60143	0.355285			-3.35035	4.58055	-5.00585	9.19142	-15.6261	8.19299	-11.3978	5.99628			-6.89562	0.106496			-11.4941	0.544293			-8.17304	0.127213	13.9066	2.88779			0
Ackr1	-3.09691	12.5311	-3.87193	32.9197	-4.14924	3.94365	-2.45305	18.0462	-3.82123	39.3076	2.86421	90.526													-3.87648	5.64577	-20.223	9.76206	-13.9641	8.72677	-12.2262	13.6587	-4.7686	29.36	-4.82348	18.0158
Ubtd1	1.52543	12.5061	1.9018	16.9658	1.23255	3.59036	0.349117	0.859451	-1.04625	2.39991	-1.04323	9.26429	1.65334	4.40028	1.73424	14.011	0.47021	0.462263	1.71748	1.92689	1.50439	1.88328	1.65702	1.82216	-2.14954	2.14736	-10.99	2.46293	-0.627587	0.694592	0.386939	0.367201	-0.184007	0.128014	-1.24305	0.764023	-1.62746	7.20063	-0.49364	2.61086	0.293433	3.20711	0.189724	0.106237	0.324302	0.718508	0.321192	0.349128	1
Casp3	1.7529	12.5	1.55524	8.42495	1.53745	4.29147	1.17815	4.89925	1.04409	1.3376	-1.09993	2.47721	0.474384	0.120656	1.83126	2.14566	3.4701	3.13881	-8.49385	0.264946	1.9862	0.569795	2.89655	1.40912	-1.12202	0.838209	0.2056	0.102512	-0.63989	0.567963	-2.37819	1.56011	-0.667278	0.206077	0.154378	0.0373612	-0.289361	0.128987	-0.24202	0.199149	-1.42763	3.72898	-9.78227	0.549382	0.65135	0.27039	-1.52021	0.591021	1
Ptgs1	-5.29495	12.419	-2.89835	4.04702	-3.22381	5.10516	-0.409827	0.258292	-3.25543	21.2809	1.04343	16.7868	-2.71044	1.56507	-2.06015	3.02013	-27.5275	3.51566	-2.21361	1.77801	-2.47332	1.12662	-1.87433	0.887863	-3.05483	2.53471	-7.83617	1.40517	-1.59477	2.65308	-0.46179	0.128151	-30.897	0	-2.95859	6.18836	-0.587497	1.20018	-1.07882	6.32605	2.34715	147.978	0.0789296	0.0910665	2.46019	11.5817	-2.62041	9.60276
Gstm1	-1.49595	12.3525	-0.315558	0.871719	-1.92766	10.8319	-0.0352391	0.0421268	1.74366	9.97323	1.06503	10.5362	-1.01162	3.18338	-1.40995	19.7108	-0.795476	1.22856	-2.03193	9.09684	-1.745	1.42836	-1.60339	1.06231	1.15935	5.87984	1.54304	5.45262	0.789971	5.82094	1.86511	5.06071	1.81963	5.89803	-1.13934	1.63186	-0.0156353	0.0646354	-0.0260994	0.219236	0.0157814	0.120304	-0.55642	3.10295	-0.474512	2.11344	-0.0695438	0.0939044	0
Arhgef26	2.21884	12.3148	1.61475	5.07405	2.48665	5.28295	0.323067	0.199192	0.0893577	0.0349983	-1.24912	2.22756	1.36662	1.41645	0.571423	0.666318	2.68958	3.1579	-1.48846	0.978345	2.6963	1.22921	-10.9752	0.171403	-1.70549	0.807515	-11.2866	1.16517	-0.268768	0.120727	-9.65091	0.750625	-9.13112	0.738786	-10.0022	0.530275	-0.514093	0.706757	-0.524271	1.27567	-0.477517	1.4589	-1.03066	1.50696	1.87852	0.848621	-14.8792	0.756767	1
Nr4a2	-2.0845	12.3019	-1.48837	8.46442	-2.35105	4.87756	-0.110433	0.0512363	-1.7315	4.87736	1.67513	6.20754	-1.60082	1.32753	-0.234845	0.138875	-1.27661	0.975373	3.12027	2.72394	-2.86964	1.41954	-12.4394	3.38772	1.04615	3.03245	0.908788	1.91033	1.24682	5.25304	1.0696	0.384045	0.350426	0.422678	-0.148591	0.074497	1.0893	7.54254	1.21138	5.48236	-0.51225	7.31573	1.24858	0.974277	-0.834906	2.86894	-0.297224	0.609748	0
Ptprg	-1.8347	12.2793	-1.63784	6.57036	-2.80892	8.83024	-0.169611	0.221534	-2.51556	3.61913	0.509447	1.21519	-1.9966	4.64584	-30.4961	0	-1.31662	1.60524	-3.13479	2.85146	-2.53849	1.60868	-2.82609	1.60179	0.594347	1.23447	0.63593	0.735672	0.970976	4.72853	0.172063	0.105953	2.76186	13.7785	2.98718	11.6422	0.702751	7.73059	0.27088	3.3108	-0.244445	3.34977	-1.67175	3.50936	-0.746206	3.24987	-0.0224084	0.0304728
Myo10	1.02286	12.2537	1.34372	17.1848	-0.132287	0.162731	-0.161364	0.236876	-2.81367	29.4837	0.690264	13.2315	0.0668239	0.0834467	0.195527	0.569474	0.372198	0.389359	-2.12665	1.9161	0.0467716	0.0243766	0.291704	0.157626	0.298377	0.49036	0.626131	0.920902	0.640015	1.69102	1.22856	2.14831	-0.51371	1.56743	-0.311802	0.556791	0.186515	1.14501	0.228662	2.68614	-0.841315	31.1392	0.137904	0.157471	-1.01743	6.37943	0.150347	0.230931	0
S100a13	-0.514749	12.1525	-0.489611	10.2929	-0.821321	9.90322	-0.567697	8.22794	-1.54992	22.9967	0.59444	25.8641	-0.433069	1.71011	-0.479176	8.13582	-0.169381	0.297387	-0.169051	0.314587	-1.10322	2.34799	-1.17311	2.50372	0.465384	4.37146	0.668342	6.02511	0.441647	1.63301	0.575793	3.40946	0.607879	4.99442	0.293448	1.29132	0.0363442	0.279266	0.107445	2.71832	0.10653	2.66813	0.211485	0.841173	-0.34414	3.54273	0.11126	0.469472
S100a11	0.710268	12.1025	1.06951	28.8082	0.62792	4.01755	-0.342313	3.60847	1.01763	9.91597	-1.09974	36.1958	0.649048	2.41994	0.454613	5.70369	1.0529	6.09607	1.63225	11.4259	0.47637	0.748184	0.490822	0.65792	1.50509	23.0744	1.44837	15.2484	1.20898	21.1187	1.74121	50.2833	1.59029	15.3294	1.79668	16.2251	0.235031	2.66515	0.308497	13.9824	0.178825	7.25793	0.704586	3.99907	-0.0995093	0.430363	0.82603	8.47709	1
Ppic	0.722884	12.0575	0.979451	19.9692	0.498242	2.99196	0.271721	2.29413	-1.59223	11.5937	-0.547301	13.2296	1.24379	7.67639	0.702711	6.1569	1.08444	4.00544	0.0957008	0.0866919	1.26949	2.81886	0.947889	1.09242	0.370177	1.1675	0.262134	0.48523	0.024482	0.0573514	0.476503	2.06138	0.614274	2.38957	0.251998	0.512524	-0.138226	0.736529	-0.365903	6.27683	0.116753	1.93423	-0.0017312	0.00256364	-0.0453246	0.105422	0.118508	0.200305	1
Plcb1	-1.38415	12.0174	-1.1687	6.41214	-2.46701	13.0298	-0.610866	2.44162	-0.106082	0.0564485	-0.24442	0.267215	-0.774484	0.805248	-1.06556	3.64694	-0.837333	0.470269	-2.53698	1.50282	-1.43338	0.556116	-11.859	2.00009	0.873393	3.43087	0.993172	2.39599	0.779547	5.02969	0.807659	1.94709	4.47927	32.1637	4.32293	14.3667	0.858617	6.20739	0.332001	2.67918	-0.473485	4.42054	-0.549264	0.577246	-0.735466	1.86247	0.4393	0.852134
Slc43a3	-1.18808	11.9829	-0.74974	3.76225	-1.61706	9.31046	-0.27983	0.925245	-1.52151	14.2471	0.693943	14.3457	-0.308683	0.574534	-0.808826	7.38981	-0.793091	1.40348	-2.186	8.72803	-0.744571	0.580722	-1.30274	0.916452	-0.599791	1.36711	0.185868	0.19738	-0.199616	0.526159	-0.282566	0.338515	-0.590051	1.85565	-0.830083	2.1439	-0.0729837	0.350083	0.0586362	0.523262	0.233257	5.91035	-0.12247	0.375387	0.0270514	0.0516459	-1.12247	5.08332
Dpysl3	0.921648	11.9333	0.734947	7.34989	0.424461	0.9425	-0.424987	1.79973	-0.420768	0.257099	-2.81685	16.9835	2.37694	5.04938	2.0775	13.1512	2.55585	6.35407	0.259392	0.129516	0.994194	0.545226	0.668088	0.248407	-1.9918	5.57189	-1.54709	2.73223	-0.666661	2.98633	-2.77495	5.64519	-0.240181	0.0910402	0.931551	0.309181	-1.99468	4.71833	-0.714405	3.1539	0.720003	7.37374	-0.0277257	0.0150992	2.44706	6.66761	0.422694	0.281588	1
Txnip	-1.11193	11.9048	-0.777888	4.36255	-2.00693	21.6485	-0.883011	3.98161	-2.7152	43.5284	1.37618	80.5857	-1.53168	8.33584	-1.29643	18.3419	-1.82377	4.33018	0.635464	2.0829	-1.52718	0.97135	-1.94192	1.00967	-0.154943	0.286788	0.741529	1.69804	-0.346407	2.06697	0.905184	2.28714	-0.435047	2.17366	-0.334856	1.16149	-0.342157	6.21891	0.127686	2.30599	-0.404525	17.3343	0.434811	2.16355	-0.575896	1.97114	0.040451	0.0406825	0
Chst7	1.60088	11.8895	2.07652	15.7582	1.07487	3.28609	0.779273	2.60341	-1.35851	4.79356	0.0106421	0.0301009	1.35955	2.82867	1.34369	6.13412	0.454017	0.26626	0.53376	0.286791	2.38739	3.58492	1.06346	0.437839	-2.04893	1.83579	-9.43996	2.09397	-0.476359	0.650422	-1.05861	0.804626	-2.49183	4.39561	-0.752381	0.885946	-1.77426	16.5183	-1.10415	8.01908	0.648953	6.81014	-0.433651	0.343814	1.63296	3.62832	-0.323297	0.244103	1
Chst2	-1.44318	11.8744	-1.68547	13.914	-0.869577	2.89122	-0.446843	0.975516	-3.52302	30.3095	1.68521	47.0273	-2.13293	1.06417	1.99572	1.07164	-11.0655	0.727488	-1.94707	0.780874	-0.686484	0.263587	-10.5183	0.925009	-3.32703	8.43761	-30.5275	0	-6.12575	25.0735	-1.10656	1.04513	-4.65121	17.067	-31.6859	15.2703	-3.24292	10.1793	-0.00509978	0.00206609	2.3735	19.2541	1.0663	0.527533	4.59057	15.1184	-15.1511	6.37577
Bmpr2	-1.21061	11.853	-0.73439	4.25753	-0.819833	2.53956	-1.17782	4.83572	-2.61207	16.5481	1.03632	17.2166	-2.12888	1.20445	-0.994173	1.63515	-0.707297	0.314713	-13.0058	4.56703	-0.567484	0.168003	0.111879	0.0276433	0.153522	0.258641	0.506388	0.897464	-0.0781936	0.130466	0.518925	0.694828	0.578145	1.68258	-0.0965399	0.109097	0.764851	1.48865	0.447049	2.07525	0.225325	0.935559	-1.36757	2.87666	0.029037	0.0259467	-0.657552	0.474422
Lpl	-3.83747	11.8444	0.35845	0.0949023	-3.2502	5.12145	-1.25014	0.733102	-30.6618	15.3481	1.57113	29.2571	-1.48606	3.38627	-2.25705	31.0738	-1.73454	1.92619	-3.58226	3.62144	0.332213	0.16024	-12.606	0.487763	-4.44176	5.22904	0.917065	0.152518	-2.36904	6.07047	0.565622	0.185829	-2.12911	4.76126	-11.4551	12.4231	-0.938193	15.8277	-0.412425	13.1122	-0.0715165	0.530724	-0.591683	1.01685	-0.297369	0.532774	1.36962	0.67929
Mmrn2	-0.779352	11.803	-0.796264	10.1495	-1.76496	43.0843	-1.08772	11.6588	-2.9899	54.263	1.2121	56.5566	-0.921634	3.20637	-0.528887	4.25413	-1.16638	3.57704	0.924909	1.55165	-1.46615	2.56092	-1.313	1.84487	-0.0606146	0.129985	0.444544	1.33893	0.266237	16.5485	0.398002	0.995773	-0.54377	3.24952	-0.253138	0.66438	0.439413	8.17534	0.396386	14.5848	-0.145006	4.25287	0.324385	0.707482	-0.47543	4.95333	0.331572	1.70272
Gsap	2.59221	11.7694	2.05932	5.04044	2.25947	5.00522	-0.260302	0.117243	0.445358	0.375757	-0.504647	0.782853													-16.1579	1.40207	1.09292	0.445027	-0.977671	0.520913	-9.58993	0.653251	-6.06471	1.12566	-9.31606	0.844209													0
Lipe	-1.62432	11.7138	-1.59002	6.17648	-3.07498	12.2886	-1.55719	4.32556	-1.74266	1.99085	0.713627	1.0715	-1.15582	2.5255	-2.3736	21.9948	-1.27944	1.37045	-2.35902	2.2494	-0.411454	0.212926	-11.5657	1.80767	-0.404404	0.571161	0.273196	0.215187	-0.253029	0.521068	-0.553846	0.374449	2.69833	8.97807	2.90824	5.24737	-0.761629	9.23673	-0.0831247	0.598626	-0.173733	1.79162	-0.624369	1.10661	-0.00532024	0.00764757	-0.472487	0.710519
Psap	-0.551959	11.5708	-0.49969	9.5161	-0.673812	8.25534	-0.33503	2.77258	-0.714977	12.8767	0.744378	43.4529	-0.408923	2.25517	-0.880205	21.1872	-0.453263	1.55788	0.371664	1.18188	0.288133	0.507992	-0.437316	0.650075	-0.2667	1.23166	-0.159498	0.45038	-0.187452	1.303	0.450204	1.80466	-0.440548	3.77672	-0.506066	2.88919	-0.475799	22.4934	-0.206883	8.28359	-0.0332247	0.620998	-0.125479	0.405988	0.0220016	0.095513	-0.0714062	0.217773
Stc1	-1.48965	11.5273	-0.611004	2.58281	-2.19394	9.64008	-1.19578	8.18316	-4.36787	11.1048	-0.928063	1.27689	-1.67201	0.857444	-0.293353	0.182649	-1.93985	0.948936	0.190519	0.0355835	-1.76962	0.716949	-0.41622	0.145563	0.0459168	0.0533905	0.899565	2.31721	0.822541	4.99534	0.457833	0.93766	0.631632	0.974239	3.74664	5.29536	2.40751	19.9985	1.93765	17.3246	0.272776	1.6659	1.26358	0.831602	-0.0936386	0.114757	0.00932414	0.00910649
Rps21	-0.237362	11.5078	-0.228802	9.07904	-0.208357	2.27146	0.132835	2.59711	-0.0874892	0.760211	-0.138304	4.13661	-0.0967194	0.378975	0.0339802	0.229037	0.118555	0.317674	1.00056	6.93243	-0.247745	0.534469	0.269856	0.492087	-0.112692	1.17606	-0.158624	1.27675	0.0671032	0.490409	-0.110103	0.648461	-0.671644	9.41389	-0.502009	5.45764	0.0353156	0.459487	-0.172459	10.8039	0.238766	25.4993	0.811996	11.6582	0.162972	1.75594	-0.202395	1.19347	0
Plk2	0.836181	11.4497	1.19817	23.8806	-0.4858	1.89026	0.338792	1.14025	-1.02812	4.59236	0.181164	0.577704	0.772772	1.95219	0.875742	5.43573	-0.2404	0.167762	-0.428948	0.56163	2.17383	4.38055	-1.36023	0.957795	1.18399	10.1432	1.45031	10.7437	0.415689	2.62669	1.75227	10.5798	1.44248	11.7904	1.37808	3.63399	0.29622	2.53461	0.811517	24.0334	-1.52975	91.9363	-0.569765	1.59567	-0.197689	0.448587	-0.791951	2.49135	1
Ahnak	-0.791721	11.378	-0.890256	9.27777	-1.40734	8.06239	-0.161722	0.355468	-0.683991	2.65086	0.514814	6.98727	-0.324176	1.15456	-0.76959	10.6505	-0.0586899	0.0818632	1.28161	3.50281	-0.878151	1.45485	-0.187282	0.215621	0.162914	0.438548	0.403004	0.939247	0.0456913	0.0994376	1.18472	3.54913	1.41363	11.0426	1.37902	9.70989	0.100372	0.94851	-0.0439131	0.528783	0.496435	41.7346	0.269155	0.567901	-0.0769001	0.316495	0.0594937	0.18111	0
Mmp14	1.47157	11.3769	1.52167	10.335	1.64374	5.24125	0.0800768	0.125961	-1.31745	6.90884	-0.232677	1.08183	2.03349	3.21112	3.26313	15.3373	2.90158	4.3829	2.56763	2.972	1.98283	1.68612	0.512131	0.138255	-1.06033	0.958938	-0.517067	0.285485	-1.8911	2.2075	-0.26323	0.20083	-1.71603	5.0884	-0.0648043	0.0501364	-0.807153	1.22586	-0.277454	0.355405	0.271339	0.787692	-1.48504	0.63305	0.812482	1.14206	-0.0765098	0.0401519	1
Nostrin	-1.1508	11.3319	-0.679184	3.34264	-1.54932	7.76008	0.135144	0.489237	-0.951332	0.501241	-1.27567	2.33701	0.10196	0.0429182	-1.05303	4.82873	0.117223	0.0241165	-4.01349	9.28697	-0.531408	0.144339	-10.812	1.19019	-0.394116	0.792231	-0.949764	1.3294	-1.31593	6.82444	-1.56664	4.20996	1.95157	1.91107	2.63019	2.18861	-0.712092	1.07908	-0.193603	1.45054	1.74729	12.2658	-1.27854	5.69832	1.18408	1.80882	-1.39405	2.05692	0
Akap12	-2.52205	11.3118	-0.725193	1.59092	0.101801	0.0709219	-1.18723	1.86222	-0.622599	1.23089	0.882848	12.4282	-0.974365	1.41762	-0.432274	1.44551	-0.656838	0.553161	-0.0614595	0.0461194	-0.702327	0.535855	-13.4209	1.97656	0.373908	0.436211	0.0272267	0.0125337	0.440671	0.489738	1.36309	1.6314	-1.66537	3.66514	-2.31923	6.20053	0.576511	4.86534	0.528054	11.9803	0.341968	6.29307	-1.44172	3.73354	0.540813	2.53727	-0.596785	0.770514
Sema3c	-4.08334	11.305	-2.34447	4.09322	-3.97115	4.03605	0.162955	0.0737825	-10.5997	0.492842			-0.965455	0.286896	-10.7302	0.673071	2.08165	0.679188	-4.77264	9.60828	-8.73961	0.32257	-10.319	0.257839	-1.60968	1.54753	0.511864	0.280304	-0.0498358	0.0354363	0.211261	0.0476493	-8.9991	0.233859			0.971202	1.46057	-0.127601	0.0507163	0.603288	0.961232	-3.88509	24.8822	-0.0291492	0.00793623	-13.6861	0.930233
Lmnb1	2.55143	11.3046	2.01804	6.50639	3.34877	12.9521	1.76029	9.7622	4.05146	39.0498	-2.74406	33.4795	1.75605	2.64115	1.59336	3.66786	2.02905	2.9285	1.40888	0.74779	0.682338	0.218827	2.45681	1.50723	-1.31642	0.482282	-9.80592	0.979747	-1.15177	0.632117	-0.610171	0.34255	-9.66435	1.35208	-1.91432	0.756481	-0.270203	0.383364	-0.402512	0.935664	-0.288694	1.09732	-1.71645	0.791506	0.5306	0.479888	0.586859	0.401566	1
Ddit4	-1.68028	11.285	-1.31124	7.16616	-2.09687	9.9422	-0.608477	0.753195	-1.86522	15.2637	1.54643	21.2714	-1.56221	5.08367	-0.798689	3.01328	-1.52549	2.21794	-0.000573349	0.000311632	-2.6129	2.19093	-2.47017	2.00404	0.636556	1.45262	1.25146	3.7298	0.490231	2.17063	1.19274	1.17327	1.06776	8.48601	1.24336	4.06415	0.265663	2.48219	-0.263499	2.57654	-0.542649	18.2052	1.36594	4.68849	-0.44198	1.80025	-0.510257	1.45852
Cfb	-2.19756	11.2662	-2.62581	17.9071	-2.68685	5.21589	-0.891811	1.78976	-2.39535	3.23141	2.14883	7.62982	-0.118221	0.074135	-2.21196	2.44241	-0.660319	0.317005	1.18887	0.471337	-3.24728	1.45957	-9.05588	0.832714	-1.23364	1.89303	-1.86993	2.62709	0.44068	0.735647	-0.835254	0.549669	-0.278668	0.151251	0.054374	0.0167639	0.977363	5.48366	0.760068	3.48139	1.62702	49.5455	0.110013	0.0464239	0.0695213	0.096468	-1.29557	1.08567
Ctsd	-0.96847	11.244	-1.08375	12.3287	-1.33297	9.58119	-0.820741	6.54978	-2.10232	47.4514	0.680655	24.9652	-0.460443	1.14416	-1.48039	17.1113	-1.31356	2.98998	0.429341	1.28824	-0.671578	0.466498	-0.837046	0.664221	0.722928	3.76057	0.306548	0.606518	0.871807	10.1047	1.33039	9.41927	-0.926649	8.08648	0.308406	1.11912	0.312144	3.54601	0.460778	17.3483	-0.220767	6.02596	-0.875465	5.60433	-0.619973	3.74191	0.931063	4.77982
Serpina1b	-0.950643	11.1226	-1.38941	38.5851	-1.43842	3.04363	-1.32051	32.599	-0.912067	0.26394	1.65636	0.530911	21.5656	0	-9.69811	0.762906	-10.414	0.323288	-9.28282	0.226503	-13.2371	0.462199	-9.52322	0.120182	-0.148706	0.347087	-0.299173	1.01418	1.0465	4.39	0.0930951	0.255712	-9.49962	0.595538	5.67367	4.18438	26.1073	1.81691	1.28711	0.989555	-3.96948	7.92353	-9.25987	0.405091	1.24977	0.605419	15.0524	1.7053
Ces2e	-1.78747	11.0808	-2.20135	14.7333	-3.06688	14.6805	0.409794	0.877084	-2.29359	2.62254	-0.292588	0.774144	-13.687	0.758685	-0.792304	0.4207	-7.66024	0.355581	-0.222846	0.0541551	-10.0662	0.580086	-13.9116	1.56785	-1.44069	2.46185	-2.10016	2.82648	-1.86073	9.78703	-2.02642	1.80008	1.56901	2.62108	1.16612	1.4986	-0.459716	0.270165	-0.343619	0.492459	0.842421	1.14124	-10.4791	1.12056	0.744889	0.478798	-2.54943	5.96027
Fosb	-0.839691	11.048	-0.660066	8.4902	-1.50899	8.95507	-0.207916	0.386499	-2.16625	28.5239	1.69536	19.2248	-1.50154	3.37517	-1.26786	1.17062	-1.74003	3.4162	-1.66092	0.717975	-0.489849	0.37229	-2.09719	3.25317	0.140463	0.369535	0.133097	0.30273	0.595748	4.09295	1.25401	3.12308	0.386049	1.59494	-1.43519	2.11358	0.971763	20.9754	1.89814	19.7834	-0.783271	51.1742	-0.320307	0.190957	-1.21217	12.92	0.338085	1.62706
Rps15	-0.247122	11.0169	-0.282833	13.3534	-0.205051	2.86198	0.17978	5.44614	0.129614	1.88909	-0.241379	12.5405	-0.0753378	0.310653	-0.0910086	0.998432	0.201149	0.752213	0.761042	6.01957	-0.298955	0.822715	0.184005	0.395198	-0.108902	1.04725	-0.282383	3.14677	-0.0250183	0.170887	-0.290362	3.31976	-0.765158	15.887	-0.293231	2.48862	-0.0120323	0.133262	-0.124148	7.83317	0.284761	45.8313	0.715921	12.9217	0.291121	5.79485	-0.254841	2.46903	0
Frmd4a	1.32233	10.9403	1.13276	5.6167	1.33798	4.88419	-0.182791	0.200571	-1.26032	4.22379	0.0395729	0.132919	-0.0876183	1.66562	0.540604	1.13331	-0.869902	0.390151	-2.00711	1.06952	0.0674851	0.0263061	1.28348	0.863069	0.710533	1.10586	1.40346	2.27798	0.286323	0.375852	1.58965	2.31815	-0.824133	1.16703	0.000145964	0	1.0027	4.92559	-0.157834	0.45039	0.620068	5.98749	-0.259667	0.24105	0.445964	0.858077	0.423205	0.520557	0
Tek	-1.27113	10.9275	-0.996768	5.28715	-1.74541	7.90321	-0.21544	0.365119	-4.17933	44.1461	1.18702	25.6147	-1.47595	4.94653	-1.095	10.5707	-1.49392	2.50512	-1.64935	3.66163	-1.15155	0.994762	-3.25141	2.8063	0.460576	1.09733	0.301702	0.3562	0.540042	2.24319	0.761922	1.04062	-0.339007	0.914725	-0.249577	0.366375	0.456583	5.63067	-0.145465	1.62324	0.193426	3.35585	-0.373699	1.53219	0.109983	0.261198	0.053111	0.0931505
Slc38a2	0.664757	10.8675	0.859413	15.253	0.330406	1.32657	0.271401	0.99361	-0.943118	7.8523	-0.0105373	0.0350558	0.16351	0.305023	0.44852	1.70416	-0.43687	0.70711	0.97926	1.55223	0.221176	0.223904	-0.0480918	0.0429453	0.876902	7.43966	0.941767	4.9005	0.790863	8.04649	1.40362	7.58449	0.374386	1.36646	0.729388	1.85807	0.502104	7.90038	0.589425	11.6449	-0.564943	33.587	-0.673482	1.23035	-0.445639	3.21709	0.140534	0.454876	0
Col13a1	-2.3006	10.8545	-2.26007	5.74112	-3.09686	9.37256	-0.311082	0.346831	-8.24895	0.340165	-2.44221	1.39608	-2.75829	0.454085	0.89056	0.147385	-0.507888	0.0887694	-6.99753	0.151538	-10.4126	0.488001	-11.7764	1.64276	-4.44618	6.01569	-10.2634	2.77827	-2.21588	9.31352	-2.61822	1.59659	5.8231	4.30508	-6.90034	0.159011	-0.648692	0.429428	1.0618	0.51667	1.22569	5.92939	-8.29387	0.263714	0.17576	0.0727566	-1.81428	4.27065
Csrnp1	-1.77535	10.7968	-1.07415	5.44171	-1.58531	2.71089	-0.0550462	0.0683996	-1.93969	9.1323	1.20889	4.97617	-0.700236	0.889715	-0.874199	2.0759	-1.57057	4.15982	-2.71787	4.39695	-0.356824	0.308602	-2.63479	2.93078	-0.000800294	0.000472858	0.780415	1.44929	1.35173	5.50632	0.0947639	0.0562659	0.0756409	0.0925125	-0.690109	0.457484	1.00613	13.4534	0.7672	10.478	-0.859118	82.5589	-0.801958	2.15547	-0.941682	11.3317	0.185718	0.488128
Fbp1	4.79333	10.7569	5.08559	8.74656			2.67894	1.09014	3.08579	1.29941			-10.8483	0.350727	-10.8846	0.249231	-10.6324	0.112908	-7.34911	0.170224					1.89209	0.758002	-8.48797	0.305455			-9.26034	0.199392	-7.7642	0.0987838			1.40524	0.656356	-11.5969	0.719288	-1.25794	0.399243	-10.3641	0.264608					0
Selenop	0.496286	10.7378	0.431478	8.48473	0.226603	1.50115	0.107911	0.376935																	-1.72017	20.6411	-1.44174	10.5182	-1.12674	24.3061	-0.728247	1.84046																	0
F11r	0.589459	10.7366	0.694988	5.57881	-0.405288	1.31823	-0.428125	0.907122	-1.7547	15.9569	0.0996878	0.661573	-0.0695785	0.135148	-0.34232	2.88337	0.012363	0.0179991	1.01321	4.61804	0.766147	1.75717	0.0915066	0.0741816	0.247107	0.790425	0.630528	1.14583	0.154325	0.406649	0.749617	0.983305	0.63563	3.27031	0.766976	3.23988	-0.0106791	0.0555098	0.107578	12.2209	-0.182398	5.87994	-0.650491	2.38341	-0.315323	2.3626	-0.121429	0.249193	0
Rai14	-1.23072	10.691	-1.15694	8.00043	-1.81293	9.21587	-0.940104	6.07115	-2.83801	5.99491	0.274823	0.744253	-0.676406	0.641567	-1.12039	2.29955	0.245069	0.146364	1.27551	1.43405	-1.30534	0.624687	-0.790403	0.429722	-0.713156	1.52979	-0.628449	0.822341	-0.0215689	0.0377499	0.1279	0.156488	-0.35057	0.275901	1.18701	1.67326	0.457663	2.35074	0.769917	6.51454	0.455319	4.09217	0.719838	1.14967	0.675099	1.66814	-1.42682	3.92719
Mcf2l	-1.61436	10.6899	-1.36281	3.78371	-3.20355	12.6107	-0.965075	1.10742	0.326925	0.126307	0.298753	0.215705	-0.422718	0.577067	-0.978867	6.08812	-0.581511	0.385292	-2.02389	1.04458	-0.171988	0.0574349	-1.90328	0.804654	-0.728966	1.20237	-0.36415	0.230182	-1.41094	5.88403	-0.703163	0.300666	3.57845	6.97113	3.02295	2.70555	-0.511062	3.61156	0.100591	0.762778	-0.165618	0.997658	0.296781	0.331426	-0.403267	0.612848	-1.75663	4.33526
Csf2rb	-1.00984	10.6882	-1.30172	14.3935	-1.879	10.3118	-0.968302	7.21507	-1.33029	5.41877	1.26666	7.64018	-0.796415	1.16351	-13.5032	2.88715	-2.46505	0.922495	1.2095	0.312725	-1.01065	0.803387	-0.0459927	0.0134819	-0.557551	1.49775	-1.66489	3.97656	-0.610057	2.46285	-1.43871	3.42351	-0.343932	0.463955	0.884507	1.06537	-0.487761	3.82465	-0.71652	1.3324	2.53556	90.6687	1.47427	0.774757	0.710928	3.6896	-1.29057	2.4442
Cnn2	1.01657	10.6859	1.07073	8.76794	0.665597	2.46917	0.375038	1.31987	1.60888	8.88518	-1.229	22.5859	0.29863	0.537979	0.435297	2.80795	1.21528	2.52236	0.181574	0.11579	1.43993	1.64271	1.18441	0.90886	-1.07308	1.89993	-0.17741	0.139276	-0.753419	2.23176	0.934771	2.29655	1.5296	3.93191	0.798004	1.19866	-0.0557832	0.201405	-0.0235141	0.145494	-0.118419	0.932213	0.356297	0.522619	-0.391184	0.904463	-0.811077	1.25238	1
Igfbp4	-1.16427	10.6383	-1.78108	19.239	-2.55076	9.54463	0.339256	0.946332	-2.72662	105.171	1.0326	103.217	-0.305891	0.205955	1.5975	8.10696	-2.53642	2.12392	1.23662	3.4706	-3.30197	2.28471	-0.750539	0.338375	0.2469	0.476236	-0.752176	1.3476	1.12106	7.78905	1.13475	3.00163	-2.93704	81.4023	-2.17615	36.1535	2.27013	47.634	1.20024	18.7694	-1.17465	35.6072	-0.243803	0.537322	-0.441736	1.41277	0.374441	0.606922	0
Jund	-0.507294	10.6171	-0.218283	2.32642	-0.463033	3.40454	-0.722105	3.65283	-0.523546	4.49778	0.839091	13.2591	-0.714712	2.3191	-0.325473	1.73467	-0.937217	3.18766	-0.144752	0.254138	-0.206536	0.267643	-0.0167834	0.0143774	0.587641	7.55813	0.59458	4.60042	0.641874	11.5959	1.29243	5.82261	0.265937	1.32163	-0.0687371	0.0921952	0.795196	30.5766	0.610307	38.3243	-0.848723	160.608	-0.924502	6.35648	-0.353541	3.84871	0.0541486	0.156841
Arf5	0.473695	10.5981	0.638439	16.3818	0.286253	1.78701	0.0321399	0.139196	0.362263	3.31401	-0.0557882	0.519729	0.694865	6.96887	0.571187	11.8663	0.650435	2.90583	0.854083	3.57227	0.41014	0.793504	0.883223	2.38927	0.0498039	0.130562	0.34699	1.20444	0.289914	1.78322	0.282808	0.927065	0.26045	0.888421	0.593681	3.26503	-0.127488	1.74303	-0.23553	10.6222	0.168611	5.26096	0.0743396	0.102143	-0.0594115	0.702608	0.138712	0.410259	1
Ralgds	1.05039	10.5228	0.71281	4.88499	1.03389	3.54819	-1.73862	4.18642	-1.94013	7.11299	0.430108	1.96019	0.599582	0.81487	0.801038	4.24422	0.537923	0.510708	1.46952	1.84173	-0.278449	0.164638	0.760571	0.590925	-0.71851	1.07082	-0.391997	0.388229	-0.0842639	0.0946319	0.306395	0.205429	-0.222054	0.231964	-2.03752	1.91825	-0.123943	0.26994	-0.154951	0.733112	1.05512	43.2682	-0.301578	0.235445	1.51526	10.0398	-0.284583	0.441854	0
Psmb10	-0.750644	10.4888	-0.235163	1.43639	-0.609379	3.85208	-0.563125	8.70001	-0.458526	1.71982	0.462324	5.51539	-0.88451	2.65095	-1.32272	14.4359	0.210464	0.23503	-0.541743	1.07777	-0.370074	0.26724	-3.01537	2.50183	-0.10533	0.230313	0.751863	3.36415	0.260319	1.28407	-0.139357	0.36263	0.554645	1.48461	0.356039	0.674626	-0.313727	3.03651	0.0292212	0.204963	-0.137046	1.64774	-0.230549	0.648577	0.254393	0.732283	-0.0705222	0.128545
Chst4	-3.28642	10.465	-5.12909	27.5418	-12.2786	1.51178	-2.40579	14.5471													-9.07347	0.294641			-3.50114	3.92818	-15.465	6.34632	-12.0392	1.85103	-4.39261	6.74534													12.5924	2.14286
Sbno2	-1.33395	10.4542	-1.63708	17.4476	-2.28978	8.68472	-0.534701	1.5643	-2.35944	9.08703	2.26013	10.3281	-1.80006	2.16032	-0.376535	0.456906	-1.31595	2.68624	-1.89281	0.960046	-2.48401	5.20718	0.0790247	0.056115	0.487992	1.1864	0.336395	0.593975	0.556026	2.00126	0.832435	1.54646	-0.532585	0.754682	-0.545346	0.290155	0.858441	6.20213	0.565223	2.88539	0.334913	12.2826	-0.413857	0.341723	0.0393265	0.132119	-0.0502915	0.105911
Bcam	-0.8595	10.4353	-0.730836	5.22894	-1.58957	14.6895	-0.0504546	0.0893163	-0.0737363	0.0519868	-0.0425088	0.0474804	-0.604668	1.34909	-0.562018	3.66934	-0.620015	1.33475	-1.42371	3.16589	-0.83669	0.931343	-0.122116	0.096507	0.485338	1.92672	1.10152	4.7072	0.434394	3.05526	0.852086	1.71113	3.72016	29.9824	4.94313	36.4469	0.106644	0.664478	0.145088	1.95079	0.0669199	1.20359	0.146882	0.349925	-0.0986967	0.328892	0.536974	3.5798
Rnaset2a	-0.5886	10.4203	-0.584913	6.9541	-0.476193	1.44068	-0.651991	2.64312	0.0486432	0.0944127	-0.0594892	0.989437													0.182409	0.659027	0.102131	0.184824	-0.0708761	0.131803	-0.703621	0.906102	0.193715	0.262901	0.202614	0.206391
Fau	-0.220475	10.3925	-0.241051	13.1161	-0.0506842	0.433157	-0.0620855	0.999009	0.406368	15.7359	-0.377456	25.4226	-0.0872091	0.441843	-0.189456	3.30317	0.0860796	0.296379	0.615738	5.14626	-0.135005	0.373733	-0.13795	0.315806	0.0346862	0.264306	-0.0134102	0.0751844	0.135344	2.09988	-0.169432	1.53447	-0.34395	4.74659	-0.0101253	0.0386563	0.0345805	0.584549	-0.0320123	0.902721	0.0884786	6.76271	0.604508	12.112	0.131952	2.26745	-0.148314	1.3628	0
Adgrg1	-1.13567	10.392	-0.950808	3.77145	-1.56733	7.65622	-0.198907	0.456924	-2.16639	19.1076	0.608104	6.17391													0.0296739	0.0397696	0.917301	1.60036	-0.0695681	0.131585	0.162553	0.156411	0.464555	1.47039	1.20739	4.64991
Serpina3n	-4.45984	10.363	-0.288348	0.0796633			-1.69049	1.62043	-9.87169	0.63475			-12.849	1.20364	-2.07406	1.57814	-7.1063	0.646718	2.85351	1.44964	-11.6553	0.287184	-10.4746	0.563244	-10.9368	3.90138	-9.67168	0.277792			-10.8979	1.18598	-7.15074	0.289987			-1.09973	1.18207	0.523278	1.14881	1.53492	3.50768	3.40599	2.75423	11.4161	0.500065	-11.9934	0.753598
Irf2bpl	-1.65339	10.3519	-0.059861	0.0941794	-1.67844	7.86326	-0.294789	0.434949	-1.36302	2.50468	0.0759293	0.14123													0.316519	0.461239	0.962891	1.4546	0.0452292	0.0838994	0.878747	1.02298	2.51863	15.4913	1.72144	3.34756
Akap13	0.938548	10.337	1.41574	21.2298	1.00757	4.99253	-0.15228	0.329456	1.62872	9.05627	-1.59003	16.6402	-0.136677	0.132022	0.40839	1.88371	0.99903	1.71327	0.358147	0.36349	-0.681671	0.434435	-0.825208	0.68077	0.659638	1.95658	1.01457	2.66571	0.829091	3.79827	2.26967	17.6111	2.89734	24.0617	3.58185	24.7533	0.615162	4.12521	0.050871	0.270261	0.416062	7.99729	-0.540761	0.808337	0.147871	0.318795	0.357278	1.06432	1
Pecam1	-0.370399	10.2636	-0.404123	11.9543	-0.6535	11.0532	-0.2672	3.55422	-1.04438	8.87628	-0.176988	2.20477	0.0148671	0.0260305	-0.327444	4.43358	0.097282	0.208491	-0.835547	4.55999	0.226159	0.41218	-0.325978	0.501671	-0.409034	4.25573	-0.644376	5.83491	-0.326226	4.59638	-0.303785	1.42251	1.12416	15.0887	1.27809	14.2971	0.358034	9.72261	0.223926	12.1536	-0.0883423	3.09279	0.0231025	0.079115	0.0870677	0.585124	-0.129744	0.675895
Rgs3	0.900814	10.219	1.52018	21.0119	-0.267071	0.58822	-0.273541	0.540447	-2.35887	10.566	0.185933	0.637849	-0.966973	1.7814	-0.0338207	0.0684251	-0.643224	0.608992	-0.170002	0.101607	-0.0713982	0.0271111	-1.63953	0.67371	0.608801	1.73525	1.07712	2.55579	0.794445	4.66811	1.84736	7.06902	0.979347	3.37137	2.10216	9.9195	0.900128	13.6254	0.682779	19.4531	-0.920478	34.9409	-0.0390661	0.0400737	-1.79363	11.2019	0.607204	1.02114	0
Pbk	4.08405	10.1898	2.16137	3.2123	6.02533	11.2059	2.35369	13.514	5.75333	25.0247	-4.07944	22.5055	4.96978	4.04209	4.1923	4.02899	5.96766	1.03745	-6.42131	0.0960585					-9.96104	0.596524	-10.9316	0.675818	-10.5836	0.563643	-0.900997	0.519239	-9.05732	0.249716	-7.76827	0.552218	-2.31866	1.01765	-1.76056	1.13605	-3.82131	1.5144	-10.0353	0.160603					1
Oit1	-3.5048	10.1306	-4.34434	25.8649	-13.1875	3.62337	-3.01037	10.1213													-6.37818	0.349414			-12.0772	4.72262	-2.92031	3.95802	-12.8953	4.18941	-13.502	4.28925													13.9176	2.88939
Plp2	0.910505	10.1138	0.768969	5.39874	0.857149	3.92943	0.635235	3.54885	2.41878	15.7641	-2.2283	40.482	1.09925	5.50038	0.958272	8.34444	1.50074	4.64235	1.33139	0.896392	1.30677	2.20075	1.19453	1.16252	0.143014	0.187437	0.124922	0.113673	0.16347	0.296456	0.866062	2.03784	2.6421	10.1989	1.8582	3.09733	-0.302793	1.79759	-0.00328151	0.0125838	-0.104284	0.74724	1.44925	1.98381	-0.179269	0.424393	-0.0772311	0.0823176	1
Cbx1	0.689773	10.0925	1.13555	21.8213	0.0253919	0.0484296	0.540731	3.60941	0.256097	0.926843	-0.400428	5.52611	0.470054	0.583582	0.168229	0.337038	0.169809	0.0788895	0.168909	0.0900571	1.07384	0.592181	0.403694	0.137815	0.257041	0.632654	-0.16687	0.200746	0.396851	1.63129	0.0494585	0.0749223	0.618135	2.13453	-0.441095	0.700255	-0.0871222	0.17412	0.144541	0.666479	-0.255135	1.19037	-1.01788	1.05293	-0.196262	0.20766	-0.986754	0.952574	0
Insr	-1.37813	10.0843	-1.46371	9.21535	-1.5757	3.12205	-0.921937	4.20082	-3.09502	32.3651	1.50968	20.0073	-1.94564	1.81287	-0.591075	0.639546	-13.9762	2.1801	-13.5646	1.4366	-3.39393	2.04957	-0.677513	0.330873	-2.56388	6.37425	-0.83404	1.03224	-1.20889	2.34423	-3.96256	5.52806	-2.06536	10.8136	-3.13363	4.72374	0.0975173	0.16878	0.284844	0.775505	2.53127	100.834	0.977582	1.14283	2.41087	15.798	-0.824524	2.48726
Tmem140	-1.41655	10.0779	-0.639811	1.63902	-2.16773	11.0588	-1.05378	5.93439	-30.6539	0	0.783106	6.95844	-1.25239	3.45119	-1.73257	16.8745	-1.55822	1.69525	-2.04227	4.04812	-0.482164	0.274769	-1.36396	0.763884	0.110769	0.138634	1.03608	1.56555	0.219388	0.588973	0.409966	0.636148	0.604267	1.67319	0.437023	0.602242	-0.554319	7.14857	-0.211872	2.9341	-0.0536613	0.353394	-0.603626	1.51573	0.234106	0.542228	-0.770116	1.59886
Tax1bp3	0.818755	10.0734	1.09077	14.3463	0.235	0.593788	-0.278429	1.39272	-1.36833	8.43611	-0.0329254	0.14196	0.438515	1.52145	0.255013	1.77837	0.753184	1.47734	0.937548	2.1602	1.94333	4.33098	0.124318	0.0565711	-0.814244	1.88555	-0.113691	0.11003	-0.398501	1.17098	0.6708	2.44213	-0.0395923	0.0548466	0.362911	0.678186	-0.394264	4.1825	-0.248309	4.98176	-0.0614263	0.474498	0.0272213	0.0355877	0.286206	0.657841	-0.915776	1.75367	1
Gbp4	-0.981789	10.0628	-0.57864	3.66076	-3.13126	12.1361	-0.932814	21.1269	-0.380587	0.267476	0.53127	1.21033	-1.44225	2.29647	-2.51033	10.36	-0.786768	0.593086	-2.99706	1.9942	-1.95698	1.32279	-0.639607	0.348039	-0.56251	1.56594	-0.313109	0.447176	0.0306767	0.0480843	-0.916993	6.05827	2.85339	10.3086	1.20107	1.17539	0.0201291	0.0532349	0.265969	1.94665	-0.479949	9.12498	-1.26266	1.8828	-0.0453253	0.0738837	0.423761	1.14365
Gpr182	-1.95683	10.0297	-5.06289	22.4326	-3.86786	8.03464	-2.11559	6.32604	-3.03247	42.894	1.19366	45.1493	-1.68373	1.63292	-0.66498	0.757084	1.40321	0.977881	0.283627	0.227154	-11.0549	1.48131	-11.1368	0.926634	-3.27717	5.16175	-10.7865	4.79178	-16.2179	12.4411	-2.83792	2.23618	-3.16306	24.0628	-4.62714	21.2462	-3.55968	25.9677	-1.09228	5.698	3.98053	68.7837	0.211822	0.333385	2.34521	6.19015	-2.87517	1.94383
Pclaf	3.66554	10.021	2.12951	3.7228	4.92964	9.16958	2.0611	23.627																	-12.1436	1.06747	-10.1695	1.13934	-10.8308	1.09639	-1.68781	2.45223																	0
Klf2	-0.771485	10.0199	0.274733	2.08648	-2.24499	37.418	-0.555957	5.28	-1.71041	21.2647	0.705156	5.76581	-2.17079	7.8227	-2.47704	58.8953	-3.05602	6.53382	-0.788018	4.08349	0.295143	0.163501	-2.57125	2.77668	2.04295	54.3158	2.18571	49.7064	1.53329	73.3924	1.92732	42.0015	1.44533	24.4422	2.89877	29.9361	1.10961	41.551	0.674985	65.7031	-1.45433	151.774	-0.848809	10.705	-0.87285	4.71501	0.606851	2.69956
Tsc22d1	-0.863392	10.0127	-0.270307	1.40142	-1.80325	18.8473	-0.519048	1.58397	-1.67377	9.03387	0.437996	3.69674	-0.644273	1.42344	-1.48961	16.7279	-1.09454	1.6987	0.377169	0.491986	-2.07084	2.93433	-1.10675	1.31447	1.51724	21.0851	1.98939	26.7446	1.20922	30.4805	2.09063	13.0581	2.76735	70.9998	2.64145	37.4836	1.20289	52.3136	0.77658	51.9596	-0.629043	34.5713	0.746611	2.62746	-0.0719891	0.213174	-0.0963121	0.271439
Adamts4	1.54645	9.96785	1.47798	11.5747	2.24116	4.20411	-0.288513	0.580989	-3.00711	14.5587	2.25077	11.1227	-0.252879	0.0645001	1.6741	1.10768	0.133454	0.0797043			-1.7324	1.31124	-10.5766	1.01541	-0.69036	0.566279	-1.14476	0.868126	0.499101	0.321957	0.171349	0.155158	-1.36313	3.3282	-1.4755	0.957989	0.257524	0.206742	0.0282168	0.0143978	1.13581	46.9806			0.619784	2.33105	0.0996494	0.0750788	0
Mustn1	-3.17493	9.94679	-4.70366	14.9117	-3.99295	4.03949	-3.24333	16.9032	-10.9462	0.396769	-0.549618	0.132747	-3.19841	2.50925	-30.3828	0	-2.60824	4.12987	-2.77357	1.77885	-4.23626	2.11914	-1.05368	0.464518	-3.57573	4.18121	-2.95226	2.31872	-0.617255	0.661526	-2.80304	5.06069	-9.16697	0.165491	-8.52562	0.128612	0.432023	1.8034	0.0971266	0.555505	1.09699	86.3687	1.02364	2.89286	2.29116	13.0376	-0.406752	0.553892
Ranbp1	0.628116	9.91327	0.797715	17.3831	0.960884	12.3838	0.705385	20.6297	1.55046	30.7101	-1.13463	56.1473	0.361505	0.959441	0.634004	7.68507	1.18863	4.48435	0.393035	0.762098	0.437474	0.535134	1.22629	2.97964	-0.451552	1.27434	-0.0605713	0.092911	0.0763746	0.210936	-0.234351	0.766699	0.29853	0.618371	-0.13994	0.204605	-0.167434	0.904569	-0.16492	1.98365	0.316684	7.30384	0.107246	0.202636	0.100451	0.29393	-0.101238	0.202256	1
Il6st	-1.28345	9.84329	-1.48504	15.1211	-1.45875	5.18203	-1.60566	7.85772	-3.64234	91.7968	2.39387	152.689	-1.13484	1.81572	-0.243505	0.467403	-1.0506	1.10622	-0.157728	0.121711	-3.26363	3.44197	-0.360531	0.203468	-1.92143	6.29505	-2.02458	5.33732	-0.494832	1.38134	-0.933283	1.21621	-2.63625	44.8821	-2.98163	21.9826	-0.0395168	0.109807	0.38257	3.2895	1.96765	213.88	1.20836	6.75897	1.7193	17.4789	-0.949714	3.07829
Sptbn1	-0.507434	9.78116	-0.33653	3.82667	-1.24446	17.4343	-0.410839	2.4517	-1.48029	17.1822	0.457176	10.7943													-0.165566	0.655561	-0.0160448	0.0305169	-0.281988	1.98559	0.535337	1.64646	1.25746	20.9908	0.875901	6.65751
B4galt3	1.46771	9.77625	1.62719	11.9146	0.440292	0.713745	0.619655	1.74208	-0.535466	0.858128	0.534146	1.54452	0.914618	1.82446	1.38296	7.88213	0.697576	0.635005	-0.933148	0.320738	1.83304	2.04369	0.247511	0.0914163	0.110763	0.0756193	-0.67288	0.39941	-0.0461558	0.0551303	0.450488	0.399587	0.205015	0.172674	-2.35162	1.37239	-0.619685	2.63023	-0.378891	1.80527	-0.15246	0.992252	0.0785101	0.170436	0.923766	2.13161	-0.372603	0.429998	1
Gimap6	-0.536571	9.76754	0.166828	1.15421	-0.33426	2.19726	-0.0380234	0.134777	-1.33242	10.7505	-0.371644	6.10251	-0.304317	0.684602	-0.534703	6.22204	0.165878	0.230988	-0.0574382	0.0709139	0.773709	1.40363	-0.303794	0.28795	-0.331378	1.50961	-0.293041	0.711166	-0.254628	1.67908	0.099228	0.191246	0.455398	1.77718	0.392564	1.06284	-0.437671	7.76861	-0.354308	15.9636	0.142152	2.98345	0.104524	0.226939	0.51049	3.90592	-0.0761002	0.183029
Strn4	0.678407	9.76657	0.776847	8.96371	0.732169	4.06871	0.0173128	0.0303494	-0.626758	1.99604	-0.185098	1.01359	1.05379	4.51544	0.851923	6.27541	2.11423	7.33473	0.287135	0.250237	2.05705	3.84757	0.4416	0.221895	-0.999712	3.3343	-0.578616	0.897695	-0.887479	3.61931	-0.892171	1.11258	-0.579901	0.846072	-0.511955	0.623763	-0.218384	0.839888	-0.235286	1.7938	0.013533	0.0501662	0.636842	1.28931	0.525488	1.10193	-0.316163	0.409286	1
Aqp7	-2.87302	9.74837	-13.425	4.47381	-5.55601	11.8765	-0.128498	0.044051			-2.23655	1.34945	-1.54152	4.41687	-1.6807	17.04	-1.91796	2.49893	-7.22263	0.160211	0.252364	0.11063	-10.3683	0.688435	-0.227717	0.179794	1.24689	0.560374	-0.672377	1.46864	2.99577	2.01517			3.83707	0.982472	-0.506858	8.58563	0.0465855	0.361447	-0.210917	2.88155	3.86255	1.66886	-0.385635	0.827485	0.873544	0.719991
Myl12a	0.388936	9.73263	0.841007	40.4357	0.306804	3.39383	-0.0721528	0.672382	-0.641272	8.8541	-0.196058	5.48348	0.24103	1.07687	0.405356	8.98169	0.858575	8.4636	-0.179542	0.519431	0.644658	2.00727	-0.231348	0.352462	0.189188	0.990704	0.391034	2.11481	0.23285	2.59218	0.90494	22.2214	0.381513	2.66547	-0.0282572	0.0789589	-0.101123	1.59987	-0.00765283	0.1048	-0.174514	13.3049	0.047875	0.18289	-0.284454	3.30995	0.0116047	0.0371449	0
Foxp1	-0.796885	9.69594	-0.900733	9.16466	-1.0944	6.213	-0.545776	1.96428	0.592784	2.52901	-0.137406	0.540988	-0.58656	1.04062	-0.660848	3.25258	-0.543343	0.598006	-1.38906	4.16017	-0.724134	0.629176	-1.12846	1.26585	1.0051	8.50246	1.07896	5.70091	1.20633	16.9462	1.1272	3.42892	1.62889	14.4771	1.60898	7.68036	0.956799	18.5395	0.740337	26.035	0.224143	3.45633	-0.839784	6.97978	0.249839	0.806324	0.353533	1.30029	0
Rnd1	-1.20939	9.67347	-0.740614	7.10683	-1.08367	2.38325	-0.976975	4.19119	-3.04228	8.91468	0.553922	1.21653	-1.39946	1.05366	-0.143556	0.145377	-1.16716	2.17376	2.28808	1.05805	-3.39065	2.9872	0.0926762	0.0589994	-1.41886	4.35583	-0.333787	0.645546	-0.265959	0.427577	0.180251	0.18692	0.154014	0.156773	-0.145512	0.0616857	0.293437	0.783908	0.187648	0.653889	-0.188147	4.40568	1.71356	1.30526	1.44021	10.4646	0.239892	0.679989
Cd81	-0.392294	9.67244	-0.134863	1.48569	-0.893779	24.4716	-0.216457	2.2555	-1.51526	31.9281	0.255604	7.54324	-0.474063	2.25365	-0.566537	14.4433	0.119529	0.22588	1.84035	3.89318	0.384728	0.61277	-1.182	1.70276	0.154211	0.94312	0.538344	5.61302	0.155211	2.01023	1.36539	39.7407	1.33254	44.241	0.823243	12.4476	-0.0667378	0.794147	0.106391	4.43443	-0.290781	24.2186	1.12642	3.51584	-0.596454	8.80193	0.350246	2.09855	0
Ccna2	4.74515	9.66383	2.16584	2.47964	4.60033	7.0498	2.53195	20.1963	5.63222	27.1989	-3.58772	17.1809	4.65266	3.9913	35.7683	0	4.76071	0.876113	-8.51113	0.162114	-8.3191	0.147772	5.55884	2.57123	-11.2226	0.495193	-9.58321	0.527052	-10.6657	0.698276	0.438237	0.329009	-9.54931	0.398677	-8.75405	0.565964	-12.8029	1.91846	0	0	-1.66322	0.905124	-12.0619	0.287275	-2.01983	0.61552	0.690172	0.179726	1
Plekha1	1.00539	9.59291	1.83796	25.6443	0.998627	4.52093	-0.115136	0.133886	-0.273832	0.25802	-0.176282	0.35608	0.969651	2.81266	0.837451	3.86113	1.45234	2.23875	-0.272971	0.150788	1.70082	1.38881	-11.5628	0.98378	0.788171	2.00895	0.105827	0.0736164	-0.278188	0.458776	-0.163082	0.0853027	2.09735	5.36759	2.51955	7.54449	0.545554	2.71763	0.191507	0.863657	-0.724418	8.18153	-1.71364	1.905	-0.548209	0.816804	0.0329277	0.00986662	1
Id2	-1.92968	9.56685	-1.30054	6.18183	-1.75369	5.21099	-1.40604	4.07533	-2.2201	18.8023	1.79697	40.7588	-1.81427	3.85533	-2.12513	7.74493	-1.42252	1.10773	-1.75149	1.44517	-3.06424	1.39501	-0.296271	0.137167	1.5796	6.62086	1.40003	4.02871	0.994141	5.21879	1.06354	1.73102	-0.727447	2.42771	-0.224893	0.318934	0.542968	5.25157	0.152067	0.78083	-0.822607	18.3441	1.49262	6.78683	-0.3095	0.57061	-0.0383793	0.0451337
BC028528	-0.628082	9.55705	-0.552867	7.45586	-1.21347	11.9492	-0.317365	2.58028	0.201546	0.242118	-0.479876	1.56864	0.921732	1.73572	0.358293	1.22369	1.56778	2.48701	-2.68644	8.1966	1.68582	1.39631	-0.516535	0.151536	-0.763705	4.49997	-0.599769	2.137	-1.11946	13.4946	0.120996	0.297174	2.42032	12.7042	2.25619	5.8728	-1.00882	6.30276	-0.48281	6.22313	0.0121018	0.0399841	-1.47975	10.1585	0.316323	0.366226	-1.10507	1.23732	0
Stom	-1.60844	9.5055	-1.91611	5.9173	-3.31403	9.52051	-0.940454	3.02163	-1.56371	14.1931	1.47625	35.0735	-1.36566	3.86753	-30.1223	0	-1.67397	1.80594	-15.508	4.50977	-1.60732	1.55824	-12.3156	1.43393	1.11523	3.70459	0.696989	0.664359	1.14693	6.07634	0.00757237	0.00527912	-0.110508	0.197073	-0.712578	1.35838	0.223282	1.42919	0.300862	2.96884	0.204165	2.5382	-0.593243	1.17104	0.203629	0.632735	1.41954	4.06263
Klf9	-1.62834	9.49535	-0.785027	1.70246	-2.41898	12.1654	-0.95837	1.06571	-1.85015	9.58581	1.253	13.0851	-1.18304	3.88824	-0.858167	7.48981	-1.03364	2.27363	-0.367255	0.54233	-2.16205	2.63288	-0.311337	0.341771	1.57264	7.82068	2.26663	7.39848	1.00351	8.36019	2.70844	5.51433	1.79515	17.2955	2.25245	15.088	0.394198	4.88122	0.175435	2.6901	-0.12183	2.20969	-0.139627	0.3094	-0.394885	2.1839	-0.0180357	0.0444054
Bhlhe40	-1.01395	9.4952	-0.248315	1.0286	-1.47701	6.22141	-0.328564	0.787943	-2.44444	12.9808	0.925345	3.71465	-1.13927	0.741438	0.441689	1.32825	-0.654418	0.884187	1.34446	1.11558	-1.11951	0.986606	-0.606125	0.535191	-0.0874272	0.13718	0.31874	0.561508	-0.229102	0.545235	1.54956	5.49091	-0.330455	0.527027	0.0299982	0.016395	1.64848	11.4723	0.272185	2.149	-0.740046	40.0871	0.61534	0.621944	-0.476343	2.3717	-0.189097	0.486636
Aldh2	-1.9282	9.48942	-2.92466	9.01055	-1.03407	3.94981	-0.214859	0.153699	1.74303	15.0234	-0.0455461	0.115721	-0.994947	3.27644	-2.17269	25.8545	-2.22361	6.88401	-2.31099	11.2229	-1.21215	1.04814	-2.6377	2.33727	0.0705053	0.064112	0.419653	0.308168	0.597407	2.6956	3.34366	8.26276	1.23035	3.09833	0.736064	1.11464	0.349482	4.16657	0.0977832	1.00192	-0.203336	6.12276	-0.547139	3.68884	-0.304861	1.09183	-0.124666	0.221262	0
Steap4	3.52668	9.47518	4.53026	19.0584	2.30785	2.01412	0.20318	0.0771936	0.208205	0.0363446	-1.60865	0.742628	-0.380762	0.122069	-8.24815	0.935123	0.361228	0.103857	-9.62222	0.132947	-10.7866	0.933736	-11.2697	0.31803	-0.294672	0.0664245	-9.35118	0.632387	0.455802	0.172986	0.716108	0.175487	-8.53365	0.321115	3.32901	0.703867	0.375475	0.495888	0.985322	0.925174	0.774843	3.4769			-1.30551	2.14702	0.479607	0.102477	0
Trf	1.8194	9.46285	1.13879	5.10397	2.18257	8.87114	0.385075	0.201602	-2.29387	23.7019	1.50309	36.1761	-0.241116	0.162066	1.53075	4.03036	0.359838	0.115197	3.87832	16.5398	-0.906715	0.27454	-0.417074	0.0845895	-2.45877	1.52473	-2.36999	1.48004	-1.30078	1.35471	1.53657	0.632525	-2.38795	11.5392	-2.57584	7.29638	-1.09304	5.66611	0.22099	0.405927	1.51379	12.7409	0.0341297	0.0199578	0.997908	1.51355	1.57504	1.15671	1
Gja4	-1.82636	9.43682	-1.07517	3.29547	-2.36786	6.50056	-2.76142	23.1078	-14.0786	1.6612	0.0924475	0.0367927	-1.30367	0.687093	-3.23262	2.62209	-2.32613	0.763852	-2.23122	2.95314	-11.4497	0.897867	-9.64471	1.2967	2.41607	19.0926	3.24325	24.2197	2.98304	61.2999	2.54172	26.5161	6.97583	51.9121	6.80202	16.6429	3.08822	34.9255	4.30147	71.9867	-4.14065	87.6528	-2.73112	11.2411	-4.08958	14.5222	3.40222	15.4835
Mat2a	-0.790745	9.41864	-0.196757	1.0153	-0.793202	5.62191	-0.0106667	0.0225881	-1.21348	9.64589	0.417772	4.35164	-1.00097	3.85059	-0.411682	2.13299	-0.942248	2.2598	0.618178	1.14439	-0.722138	0.993601	-1.33328	2.07172	0.532022	2.42047	0.536018	1.75685	0.542138	4.88321	0.490962	0.9053	0.833867	5.60427	0.318299	0.573866	0.330821	4.37714	-0.0221184	0.148395	-0.361918	18.7451	-0.145951	0.248055	-0.267164	1.63549	0.316513	1.50006
Dab2	-1.19025	9.37995	-1.15055	6.75307	-0.784241	2.18611	-0.119353	0.221542	-3.23108	30.3376	1.0391	24.2826	-2.04858	2.35681	-0.146206	0.264648	-0.131855	0.0689002	3.02983	8.62195	-0.236049	0.103609	-0.736944	0.440849	0.190898	0.297642	0.400311	0.541398	-0.1344	0.234754	-0.224057	0.19597	-0.695827	2.41166	-31.7751	0	0.519817	2.31049	0.0306691	0.100485	0.678403	11.1791	0.0886946	0.0548653	1.39001	5.40855	-0.754288	1.71345	0
Adam15	-0.740745	9.37909	-0.645552	5.16667	-1.46891	11.3483	-0.584891	3.5163	-0.659401	1.8798	0.00480092	0.0155114	-0.469035	1.09181	-1.34062	18.3757	-0.316202	0.45339	-2.8308	5.22801	-0.381846	0.329322	-0.657475	0.435537	0.674866	3.93932	0.806008	2.91617	0.65717	5.82047	1.20194	6.49637	2.06902	22.7214	2.27921	23.6152	0.532511	10.4896	0.429433	18.0965	-0.118631	2.31474	-0.523234	1.78386	-0.556373	3.78673	1.01199	7.19604
Nxph1	-14.5702	9.3587	-4.34359	12.9141	-14.1836	1.69854	-3.01572	5.91087													-8.1021	0.151381			-11.2753	2.7039	-2.62347	1.89059	-14.7559	1.84847	-11.1491	2.47969													12.4041	0.805996
Spint2	-1.28141	9.32209	-1.89236	27.9778	-0.986144	2.60343	-1.67631	15.3005	-1.08717	4.37864	0.629091	3.77627	-1.53079	2.4284	-1.0475	1.09535	-0.610064	0.51366	2.03118	1.57891	-1.1342	0.997574	-2.53204	0.994095	-0.573155	1.1158	-1.18582	3.37709	-0.794384	2.42152	-0.983951	2.27473	-30.5973	0	-1.33397	1.39035	0.210835	0.774018	-0.204702	0.439933	1.44797	103.034	2.32447	5.0513	1.38831	11.5136	-0.742723	1.12412
Psen2	-1.71085	9.31866	-1.09561	4.41751	-1.6181	3.19606	-0.974481	1.9049	-3.7156	17.1052	2.22732	27.2737	-0.292746	0.174211	-0.0801626	0.0852262	-0.41351	0.223159	-0.111703	0.0398785	-2.14906	0.891478	-12.7435	1.36976	-0.13125	0.12914	0.467603	0.498503	-0.506785	0.779483	-0.677743	0.408934	-1.48734	2.82101	-2.13722	2.69075	0.0524615	0.080137	0.397128	1.74394	1.56396	42.7796	-0.691475	0.546281	0.871408	2.03136	0.631263	0.808729
Gng11	-0.386456	9.30229	-0.334427	8.19152	-0.86028	15.1804	0.0070869	0.0447934	-1.1067	11.3786	-0.452032	13.7816	0.225206	0.5581	-0.249746	2.90666	-0.804622	1.56163	2.618	56.891	0.957086	1.80029	0.315375	0.278378	-0.687421	8.76581	-0.469504	3.63926	-0.4567	7.45154	-0.701518	7.87796	-0.0929431	0.26445	-0.721402	3.3247	-0.85647	35.305	-0.510448	67.6636	0.541815	40.1144	0.541973	4.18878	1.0932	14.4273	-0.0143682	0.0316468	0
Gcnt1	-4.17094	9.28483	-4.29058	20.2914	-3.11499	2.25968	-2.52756	2.65477	4.04817	4.72416	-3.25264	1.23789	-10.9531	0.728561	0.216581	0.0555187	-11.3293	0.39989	-9.73397	0.414903	-9.31762	0.426012	-12.1645	0.307524	0.608791	0.554413	-1.91013	2.09236	-0.377359	0.267602	-1.07983	0.378647	4.90151	1.45997	8.28185	5.81064	3.62089	7.21878	1.96907	2.65916	-2.02334	4.83088	0.230863	0.0477658	1.48223	0.867194	2.47981	0.838212	0
Actr3	0.608483	9.27769	0.725972	13.443	0.908041	10.6859	0.317382	2.77809	1.3291	20.3898	-1.22014	43.5527	0.753108	3.96254	0.874233	15.6195	1.01799	4.28721	0.111966	0.133276	0.888524	2.04068	0.320893	0.297591	-0.583508	1.8195	-0.35471	0.681293	0.0452612	0.10922	0.298827	0.850518	-0.00403409	0	0.483238	0.889365	-0.0164998	0.0660359	-0.00883877	0.0548224	-0.0878985	1.29044	0.31937	0.812655	-0.0211001	0.0597834	-0.600876	2.27741	1
Top2a	3.78188	9.27428	2.27636	5.14238	4.57745	10.8487	2.19871	15.1301	4.50333	24.0144	-3.47836	20.393	4.1395	4.5046	40.7654	0	5.68614	4.63232	-7.31183	0.159889	1.61667	0.201607	4.42423	1.32771	-10.0533	1.02774	-0.705967	0.163749	-14.3012	1.11246	-0.0388604	0.0233406	-10.3333	1.15368	-1.33779	0.276407	-1.30638	1.03121	0	0	-2.02532	3.13928	-9.89275	0.306596	-0.620337	0.207251	0.223434	0.0564602	1
Ube2c	4.59555	9.24792	2.68305	3.84243	5.20709	10.0027	2.55158	16.9511	5.86178	28.6741	-4.25182	26.2784	5.69853	4.4945	41.9272	0	4.13699	0.683199	-8.09484	0.276637	-8.98729	0.129098	4.05926	0.781714	-10.02	0.608513	-1.24727	0.240875	-0.205156	0.0381304	-1.19673	0.990405	0.601831	0.11099	-9.45837	0.691166	-1.2743	0.547211	0	0	-1.62768	1.16652	0.846748	0.172145	11.578	0.500031	0.155674	0.0330218	1
Pkp4	-1.42356	9.24194	-0.776852	2.45512	-1.61652	3.37828	-0.667278	0.960756	-2.59996	10.8958	1.22278	13.6395	-2.13228	8.11023	-2.38494	19.558	-2.62019	2.62081	-0.921258	0.466733	-12.2989	5.0292	-0.0928794	0.0517434	-0.446286	0.611248	-1.30255	1.14847	-0.553118	0.918042	-2.01796	1.1049	0.528355	0.999498	-0.0123095	0.00912623	-0.591193	8.13365	0.0541456	0.329175	0.913889	30.7871	0.509113	0.552986	0.0596253	0.144456	-0.427604	1.12749
Kctd12	-0.922502	9.21524	-1.99894	34.4138	-1.95306	9.62997	-0.0457891	0.0575334	-1.67932	17.9382	0.801886	18.7023	-1.32836	3.82487	-0.99678	3.94429	-0.966954	0.944324	1.78459	4.34067	-1.12638	1.02619	0.162963	0.107265	-0.553679	1.45694	-1.39217	4.39665	-0.648529	2.33519	-1.12744	0.874581	-0.506368	1.62357	-31.8846	0	-0.0434014	0.164929	0.179167	1.15602	0.0296281	0.158038	-1.20209	1.32685	0.303955	1.02789	-0.760281	2.3118	0
Adrb2	-1.85734	9.21053	-1.27762	7.01957	-2.41687	6.73333	-0.463695	0.505501	0.105657	0.059767	-1.73955	2.70359	-0.155061	0.0991767	-2.27684	4.24585	-1.54403	1.51894	-1.80052	4.32881	-2.61387	1.36849	-0.794186	0.465154	0.635892	1.07563	1.04888	2.63595	0.997812	4.48598	0.873296	0.626029	2.47124	3.27191	2.42912	0.963706	0.651657	3.17979	0.67836	4.32153	-0.637305	14.2219	-1.61791	9.85222	-0.497412	1.3774	0.435218	0.925124	0
Syt15	-1.96273	9.20989	-2.21271	9.20935	-2.55868	4.02304	-2.03773	3.87976	-3.22586	8.32389	2.23205	4.41735	-12.4931	2.09778	-12.6647	0.499423	-8.29261	1.11208	-9.40247	0.872489	-10.0038	0.909189	0.467514	0.15212	0.358826	0.416712	0.236623	0.181839	0.940794	2.17801	-8.84334	2.18946	-3.51624	3.90751	2.15192	2.11248	3.22835	23.8521	3.40654	3.06844	-1.26664	9.51538	-11.0305	2.10112	-0.373238	0.385035	-0.50358	0.533479
Plau	1.89822	9.19392	1.42853	4.78924	-11.5913	0.585593	0.981556	1.848	-0.611772	0.38623	-0.0224289	0.0308162	0.278409	0.0773062	4.38104	6.46503	1.98553	0.696547	2.205	0.620735	-8.50684	0.304855	5.11774	1.43659	-2.10807	1.14836	-0.343917	0.130386	-12.3218	0.601308	-0.46729	0.19107	-10.2458	1.32869	-1.63197	0.714472	-1.53073	1.34358	-0.898832	0.479515	0.313337	0.45533	3.64599	1.0697	1.38672	0.482197	1.47977	0.320954	0
Nfkbia	-0.565354	9.19277	-0.103735	0.912363	-0.743307	7.71186	-0.50132	6.20435	-0.822491	6.757	0.112489	0.485929	-0.450322	1.08704	-0.652685	6.41709	-0.905725	2.93416	0.239708	0.564977	-2.12195	4.01866	-0.372941	0.425594	0.489345	3.88628	0.444867	3.69293	0.71069	16.0097	0.957819	10.8733	0.433611	2.12656	0.801779	2.4062	0.504842	11.5507	0.300977	10.6355	-0.166618	7.14929	-0.243491	1.00542	0.534888	4.40874	0.5871	7.06928
Ier5	-0.702566	9.17937	-0.274234	1.88462	-0.583151	3.18888	-0.0725701	0.235287	-2.07699	25.8687	1.07585	12.9842	-1.14129	3.72453	-1.42837	10.4397	-1.0133	2.97842	-0.039708	0.0388577	-2.27682	4.9733	-1.09804	1.47934	0.596975	3.4852	0.371825	1.07112	0.362254	2.27644	0.887437	4.25306	0.604045	3.61942	0.377653	0.581677	0.584477	11.6834	0.76925	31.1555	-0.656665	78.897	-1.21362	4.11218	-0.679415	11.0891	0.719637	6.34566
Spc24	2.78084	9.10412	1.62433	3.3268	3.19993	4.17876	1.73671	12.1343	4.5075	31.2881	-3.51387	23.0569	2.54332	2.24131	2.75803	3.37465	3.56911	2.4809	-9.04394	0.33724	3.19706	0.639706	5.1551	3.02731	-0.87054	0.243436	-9.31612	1.08696	-0.498719	0.114923	-1.04939	0.869826	-0.28222	0.0707771	-10.5193	0.679455	-0.466864	0.316991	-0.495499	0.445447	-0.676801	0.96655	0.33603	0.0791406	-0.35658	0.0976016	-13.5333	0.930218	1
Prc1	3.89088	9.10078	2.88188	6.1325	4.44735	3.907	2.18903	10.7063	4.6845	13.0823	-4.44174	19.6282	3.49272	1.13767	29.2031	0	5.47662	2.10522	-7.41143	0.120442	-9.27201	0.129143	3.49392	0.683054	-8.92088	0.663531	-13.148	0.601145	-10.4801	0.444228	-0.308397	0.149553	-9.22167	0.377487	-7.16475	0.455012	-1.00236	0.347151	0	0	-2.1477	1.96245	-8.27544	0.215433	-0.807925	0.181194	-1.01056	0.219397	1
Slc12a7	-1.78095	9.00319	-2.36287	7.60878	-3.46193	6.4425	-1.29222	4.04355	-28.9409	0	0.836493	3.80466	-1.41031	2.10387	-1.6305	3.30504	-2.75045	1.82132	-1.42142	0.555845	-2.13303	1.10687	-0.606793	0.218704	-0.226824	0.222098	0.782597	0.831926	0.785126	1.95262	-0.542693	0.42242	0.49656	0.52732	-0.249728	0.139166	0.570923	3.37893	0.458549	2.344	0.334236	3.05612	0.618436	0.679335	0.419815	0.913105	0.0441138	0.0407732
Adgrf5	-0.69661	8.98937	-0.404781	2.63908	-1.64538	11.0101	-0.761932	4.42336	-2.12359	26.1669	1.03228	42.0245													0.380168	1.48941	0.594106	1.73108	0.597066	3.94389	0.947589	3.258	0.500937	2.87398	0.429214	1.64587
Ywhae	0.454244	8.96076	0.606619	14.8782	0.276172	0	0.328344	3.22292	0.280985	2.4867	-0.405884	22.4273	0.518471	3.93679	0.11727	0.839545	0.792216	5.8015	-0.729122	2.79565	0.59669	4.01129	-0.821338	1.4862	0.332504	1.60841	0.277397	0.780084	0.198558	0	0.31133	0.947366	0.708054	5.47703	0.420992	9.74689	-0.0935597	0.78321	0.0105676	0.823907	-0.144362	4.91079	-0.155816	0.567226	-0.150272	0.898666	0.076861	0.224682	1
Itgb4	-2.59942	8.95426	-2.10827	5.97219	-2.13734	2.71643	-1.42402	1.22514	-2.29103	1.13552	-1.04628	0.604618	-2.2319	0.865382	-0.8067	0.198851	-9.07296	2.20906	-0.345669	0.0785941	-10.9126	1.57948	1.13898	0.809883	0.937784	1.50622	-2.19412	1.35105	0.363527	0.402257	-0.574593	0.168918	3.19872	5.53956	5.41807	5.2699	1.92325	7.29924	1.67872	2.17779	0.996258	16.3272	0.572037	0.340883	1.06606	2.49819	0.293326	0.381005
Pnrc1	-0.54799	8.94326	-0.402017	6.11978	-0.785458	6.58286	-0.36011	2.34939	-1.486	15.079	0.590574	5.82121	0.143293	0.250292	-0.381856	2.18232	-0.595272	1.14739	0.347826	0.497185	-0.957117	1.76118	-0.0388605	0.0320753	0.0456582	0.120378	-0.0019309	0.00363617	-0.13621	23.9897	-0.457687	1.10447	-0.940235	4.66957	-0.805606	1.56982	0.0526649	0.272283	0.0142851	0.093434	-0.342264	16.1687	0.248452	0.569049	0.038459	0.144953	-0.439055	2.24991
Smco4	-0.637711	8.94137	-0.619156	8.33156	-1.7629	17.0113	-0.45025	2.81996	-2.86644	28.2442	0.508613	7.53067													0.0331947	0.0717261	0.245614	0.641744	-0.488621	2.97034	-0.0295059	0.0393944	0.844516	5.22898	0.223741	0.398954
Ifi203	-0.564703	8.92582	-0.362054	4.19554	-0.74116	4.07015	-0.526271	5.42445	-0.392635	0.812745	0.430903	2.65364	-0.587522	1.00282	-0.854264	4.56676	-1.47058	1.67045	-1.95996	2.26079	-2.01418	1.64817	-1.25321	0.825726	-0.329649	1.47863	-0.0934551	0.213082	0.223548	0.94447	-0.0424191	0.0780736	1.30015	5.82304	1.18729	3.65057	-0.103301	0.425705	0.0854235	0.620574	0.19064	2.41331	-1.3084	2.90187	0.312859	0.91752	-0.32438	0.772255
Dram2	-0.705849	8.89939	-0.447331	3.02827	-1.59365	10.9761	-0.700555	3.60326	-1.67888	8.39265	0.515821	4.3288	-0.842093	2.2743	-0.909147	6.45876	-0.736994	0.809437	-1.87626	3.48969	0.285976	0.191287	-1.87995	0.912111	0.327947	2.81832	0.38263	0.802972	0.416934	2.13149	-0.0752586	0.0792101	0.700755	1.86134	0.316541	0.417225	0.0417051	0.159784	0.0555084	0.344232	-0.0618883	0.42164	-1.36554	6.18424	-0.237912	0.596784	0.664498	1.58738
H2-D1	-0.232896	8.85025	-0.0291664	0.365608	-0.518763	20.5139	-0.40554	18.6569	-0.206978	1.69704	0.218793	5.9088	-0.388254	1.49878	-0.983088	33.3889	-0.433704	1.59348	-0.672021	4.96826	-0.0876975	0.148028	-0.705212	1.43835	0.222849	3.83506	0.514027	14.1078	0.216144	7.13534	0.0345698	0.210858	0.915998	23.5169	0.663634	8.1612	-0.0233469	0.234304	0.159472	8.76601	-0.514102	118.019	-0.523481	7.6373	-0.408515	9.2983	0.188601	1.25414
Itga1	-0.697154	8.8394	-0.339161	1.61462	-1.43249	12.2904	-0.69248	3.74391	-2.4041	9.93987	1.50055	14.8903	0.241629	0.42727	0.468952	1.84903	0.663024	0.688939	-2.58964	3.52331	0.117873	0.045052	-12.5125	1.50272	-0.0960338	0.216456	0.693801	2.00516	0.339979	1.97011	0.673143	1.74534	-0.0161569	0.0153261	-1.40254	1.53142	0.110503	0.41221	0.0819947	0.440883	-0.620981	10.745	-1.78493	6.33523	-1.04261	3.39339	-0.0249447	0.0229164
Mef2c	-0.664905	8.8319	-0.120645	0.523984	-0.948312	6.27007	0.0210827	0.0439716	-0.181614	0.510681	-0.515001	6.24014	-0.494484	0.832316	-0.234751	0.931702	0.336701	0.40012	0.58773	0.697801	-1.28954	0.968311	-1.32826	1.0456	-0.012606	0.025436	0.237455	0.510412	-0.787101	6.61705	0.202161	0.266646	1.0178	6.92395	0.85418	2.80673	0.0696668	0.263012	-0.0801306	0.685785	-0.082258	0.727943	0.045846	0.0507382	-0.471171	1.91362	-1.07964	4.61454	0
Nfe2l2	-1.03642	8.81262	-0.190794	0.526983	-1.47845	7.44877	-0.640299	2.39422	-0.941229	5.15725	0.541368	5.52921	-0.652513	1.42966	-0.968626	6.72833	-0.462852	0.814419	0.0798254	0.0754468	-2.09831	3.54261	-0.860756	0.915543	0.149714	0.237529	1.108	3.19645	0.716982	4.3058	0.306381	0.369096	0.629357	1.92599	0.0740128	0.079411	0.234244	1.49589	0.352461	6.2526	-0.219108	6.30185	-0.273678	0.483028	-0.179079	0.850378	0.152311	0.391713
Birc5	3.70424	8.80861	2.23918	4.26188	4.48765	9.14693	1.98334	21.2675	5.05828	20.4519	-4.12003	21.2516	5.7519	4.84668	51.5213	0	3.94138	1.21476	-8.2614	0.257822	3.32527	0.401307	4.51214	0.886229	-10.4772	0.843466	-9.19649	0.92433	-14.9813	1.00692	-1.68555	2.43809	-7.80901	0.63052	-0.286745	0.0420305	-1.99772	0.879132	0	0	-0.0460377	0.0278235	1.23087	0.334837	12.2349	0.858905	0.432052	0.0719743	1
Mycl	2.0775	8.8027	1.61284	4.52642	2.0881	3.20215	-0.329395	0.177723	0.713918	0.242274	-1.95176	2.84038													-1.33638	0.535333	1.00233	0.531559	0.621021	0.383713	0.109576	0.0260115	-8.60267	0.382974	-7.82012	0.32377													0
Cdk1	2.26191	8.78528	1.47411	3.67677	2.78294	7.4884	2.19674	25.2457	4.5101	23.2623	-3.11383	36.4269	4.90717	4.00435	4.0535	8.16436	4.73648	1.45946	-7.16789	0.194707	3.8357	1.74145	4.92137	1.65184	-10.1872	1.80884	-10.4473	1.45141	-10.5276	2.64773	-2.1043	3.1979	-0.0350133	0.00724758	-0.790867	0.26426	-14.2291	2.95457	-0.154011	0.12248	-1.91887	1.69065	-8.87665	0.387226	1.94456	0.715166	1.50497	0.403535	1
Sulf1	-2.88048	8.7805	-2.81288	10.7957	-2.56385	1.58983	-4.19415	10.0854	-11.1336	0.689454	-0.624453	0.302142	-12.2126	1.47152	-1.78797	1.67267	-14.7079	2.02542	-12.3224	0.74619	-12.0056	1.07528	-10.5551	0.644368	-0.0205041	0.0129764	-1.89876	1.5767	1.06872	1.2438	-0.377437	0.236634	-8.659	0.318201	5.85891	8.45525	3.94429	17.4331	1.52025	9.65095	-0.0577979	0.193914	0.40821	0.182005	-0.284385	0.320945	1.86015	2.4474
Tmem120b	1.27215	8.75642	0.545306	1.53101	0.360416	0.454122	-0.537803	0.96119	0.641924	0.530675	-0.463724	0.641277	1.41922	2.33477	0.509037	1.18978	2.59565	3.85809	2.11053	1.66244	2.98516	3.85646	1.60646	0.446188	0.404376	0.407828	0.362348	0.254337	-0.376931	0.400964	-0.386036	0.234123	1.07668	0.593048	0.977786	0.400175	-0.50137	0.820874	-0.212594	0.684885	-0.405668	1.13735	0.265278	0.115034	1.33644	1.54064	-0.327134	0.111539	0
Cdca8	2.7392	8.65631	2.20178	4.89643	4.56905	13.331	2.04345	14.6876	5.73251	40.3667	-3.97119	27.0913	4.74205	2.76561	3.3113	2.53111	4.99918	1.86965	-7.50801	0.235678	4.7498	2.2495	6.00637	1.1827	-10.0929	0.992863	-11.5756	0.704717	-11.7801	1.17424	-0.647454	0.463721	-9.20016	0.48129	0.213148	0.0388639	-12.4834	1.65282	-0.0773848	0.0389218	-1.21391	0.880308	-9.66935	0.370002	0.770797	0.184805			1
Rps27rt	-0.408112	8.63502	-0.687048	23.1805	-0.407031	14.6513	-0.278578	4.1582	-0.27154	2.79793	-0.077094	0.817427													-0.097076	0.352125	-0.123893	0.411845	0.0590493	0.33942	-0.243087	0.796923	-0.434422	2.76966	-0.373441	1.66487
Socs3	-0.997447	8.61462	-0.519929	4.37765	-1.7205	7.37052	-0.774525	6.65715	-2.64335	33.3942	2.24529	20.7936	-1.41178	2.50147	-1.51289	3.33714	-1.47775	5.2432	-1.46811	1.75044	-2.52842	4.21303	-2.40333	3.32139	0.295063	0.656342	0.392677	1.06494	-0.175186	0.376645	-0.182166	0.314649	0.183801	0.52431	-1.1754	1.29701	1.13422	21.19	1.28406	25.4634	-0.33423	21.4493	-0.491334	0.903125	-0.162959	0.636757	0.358196	1.43276
Pim1	1.16725	8.59619	0.801678	4.67548	1.44079	5.3923	0.0128531	0.0125396	-0.258649	0.474055	-0.930717	8.07213	0.45051	0.451662	-0.691589	1.14724	-0.448406	0.492162	0.0622923	0.0287996	-0.509252	0.362283	0.234303	0.148077	0.332635	0.363434	0.121307	0.0942001	-0.191298	0.225855	-0.976388	0.533798	-1.73478	4.22906	-0.798799	0.744848	0.312367	0.903372	0.175123	0.54832	-0.316815	6.97969	-1.19678	1.14102	-0.395302	1.47583	-0.0623257	0.0940821	0
Clca2	2.74911	8.57884	2.58193	6.03836	3.32328	3.66973	-0.0584123	0.0416995			-3.65672	2.26035	-10.738	0.496931			-7.81562	0.179795	-12.961	0.0670144	-9.41937	0.453735			-9.78421	0.904479	0.643758	0.163877	-12.0883	0.953989	-1.15526	0.422735			-6.54085	0.118623	-1.1798	0.406585			2.71214	1.98562	-7.69756	0.127316	2.65489	1.5494			0
Morf4l1	0.329015	8.5662	0.555973	18.1366	0.123487	0.758498	0.177327	1.41896	-0.558794	8.78301	-0.129968	2.22507	-0.0730154	1.7793	-0.0325474	0.163637	0.387156	1.20727	0.48395	1.46662	0.692629	1.89702	0.282496	0.432569	-0.0419284	0.148674	0.109579	0.311551	0.0930743	0.499597	0.161573	0.4401	0.134505	0.568252	0.187358	0.636844	-0.102251	1.10957	-0.0124756	3.12777	0.0061484	0.063633	-0.10642	0.277523	-0.223431	2.15973	-0.246087	0.620262	0
Atp5g2	0.36152	8.56502	0.283521	5.01775	0.471891	4.16398	0.196365	3.00324	0.484632	6.80963	-0.436443	20.7261	0.644055	5.80153	0.577339	12.8184	1.00412	4.95428	0.722471	2.98473	1.009	2.93831	0.591571	1.10046	-0.403128	2.41865	-0.487363	2.20404	-0.240823	1.31304	-0.175586	0.201343	-0.452753	1.78538	-0.419943	0	-0.132331	1.31244	-0.104588	1.79208	0.191206	5.01298	0.489549	3.03867	0.399231	2.79356	-0.0677935	0.182868	0
Sept1	1.45672	8.54246	2.07949	14.2603	2.04129	6.16639	-0.27733	0.148404	2.01978	5.2216	-2.02629	9.45728	1.33225	1.26029	2.66151	14.6056	1.80664	2.27842	2.57146	2.27335	-0.49758	0.133948	0.191077	0.0401595	0.399994	0.319249	0.00303303	0.00121278	0.132814	0.0853154	-11.0685	0.772643	0.555604	0.201369	-0.348741	0.0896689	0.290868	0.368043	-0.705891	1.96478	-0.550754	2.87289	-0.0385513	0.0117287	-0.331844	0.318862	0.207501	0.108654	1
Stmn2	-4.38314	8.52998	-4.17561	9.47704	-15.1969	9.01112	-2.32102	5.64898	-11.7299	0.919511	1.2632	0.360393	-4.44307	2.65243	-31.7567	0	-4.15401	4.73971	-33.2986	0	-13.3074	1.60772	-2.2929	1.02901	4.38073	28.4825	4.76666	39.7671	5.38172	124.158	4.40363	36.9439	32.4538	39.484	9.07587	26.9179	4.16032	86.8016	1.98723	116.519	-1.76245	112.606	-0.594623	2.18499	-3.32858	20.6665	3.03566	22.4691
9930111J21Rik2	-1.28158	8.52427	-0.417126	0.907792	-1.58933	2.80859	-1.12136	1.85054	-2.5773	3.77431	0.399511	0.598686	-12.753	0.551245	-11.0921	0.835043	-10.4455	0.317477	-12.82	0.205975	-7.76379	0.15124			0.170692	0.227338	-0.0629646	0.0379347	0.630996	1.28869	1.48011	1.9489	0.958909	1.23732	2.51673	4.12743	2.30581	2.17288	0.336281	0.175823	-1.14601	1.55986	-12.083	0.287199	-1.80801	0.649574
Crim1	-0.873492	8.4999	-0.656531	4.25594	-1.38788	4.99521	-0.580216	1.99134	-2.63316	20.914	1.20524	28.228	-0.53121	1.14665	-0.505691	2.53878	-0.155736	0.12909	-0.748727	0.626355	-0.866051	0.94802	-0.744957	0.719698	-0.849167	2.55192	0.385752	0.682955	-0.327015	0.75074	-0.227196	0.217653	-0.916651	2.74903	-1.14343	3.07202	-0.0286051	0.115496	0.282805	4.00867	0.726525	26.5341	0.634104	1.76066	0.163701	0.548739	-0.818741	4.66818
Castor1	-3.27345	8.47981	0.117635	0.119641	-2.52345	4.83672	-0.0994097	0.0674248																	1.69145	4.26507	0.694579	0.416785	1.59833	8.24172	1.82109	1.77625
Cdc42ep4	-1.7817	8.47077	-1.25747	3.87342	-2.90464	7.33585	-0.811201	2.5799	-1.82745	8.29931	1.10275	12.6958	-1.04694	1.53782	-1.03518	3.99014	-0.404056	0.421611	-2.79743	1.99902	-1.50389	1.83342	-1.2768	0.836711	0.0874589	0.0776803	0.0923184	0.0548073	-0.589943	1.09612	-0.355826	0.300267	0.11511	0.137815	-0.575657	0.649827	-0.66952	4.09835	-0.429323	4.12838	0.216005	3.70446	-1.03895	1.76101	0.359713	1.71421	-0.274327	0.543796
Mndal	-0.579806	8.45634	-0.00312705	0.011557	-0.560822	2.80958	-0.597604	6.5044	-0.336023	0.848942	0.491317	4.20035	-0.882595	1.80194	-0.653385	3.33921	-2.11473	2.74921	-2.7893	3.60962	-1.22204	0.835987	-0.339841	0.187578	-0.035822	0.0861964	-0.165151	0.340857	0.121985	0.406262	-0.407959	1.12794	1.09289	5.29136	0.93441	2.85532	-0.180655	0.990607	0.0558908	0.379948	0.223449	3.20667	-1.18304	2.85821	0.668672	2.51579	-0.322682	0.748769
Irx3	-2.71805	8.40167	-2.79083	4.86216	-2.92818	5.27984	0.354777	0.120663	-3.21849	5.07961	-0.413674	0.806782	-2.1058	1.97473	-2.70332	7.88157	0.766617	0.180358	-10.0733	0.189241	1.22021	0.778879	-11.0123	1.17172	0.0931342	0.0643258	-0.0288603	0.0112816	0.825446	1.96199	-13.1218	0.370169	2.89063	17.1716	2.69279	5.49406	-0.239872	0.59507	0.115798	0.43591	-0.443286	0.941246	1.77208	0.497965	-0.0667595	0.0717938	-0.741905	0.852964
Rtn4	0.652327	8.39882	0.605295	5.64062	0.0537764	0.123446	-0.126577	0.46296	-0.0576567	0.127705	-0.551009	10.3701	0.214362	0.584941	0.0822981	0.341825	0.671044	2.29294	-0.109469	0.150015	0.259794	0.281343	-0.11533	0.114435	0.605394	2.3774	1.23698	5.89298	0.846976	8.42707	1.50699	14.0712	1.26142	9.42496	1.12056	5.40804	0.334891	4.61538	0.416961	16.1345	-0.659668	56.6301	-0.219613	0.553474	-0.840112	11.7301	0.460826	2.78145	1
Tk1	3.20246	8.38809	2.00364	4.52357	3.0121	4.5355	1.98684	13.9018	3.23083	11.001	-2.47199	25.7678	4.15492	2.68619	4.0648	3.48745	3.99935	0.698166	-10.2694	0.143436	6.41762	3.64943	5.88741	1.80609	-10.523	0.951858	-9.91288	1.01522	-10.6469	1.34479	-2.12988	1.79449	-0.503136	0.120364	-9.32772	1.68539	-3.03776	1.71305	-1.72149	1.18486	-1.20845	0.697773	-10.8244	0.241148	11.6457	0.828225			1
Ets2	0.697995	8.38768	1.12831	16.3697	0.285884	0.838204	-0.0824958	0.168065	-1.83341	16.5563	0.228631	1.48914	0.520177	1.49743	0.330594	2.67877	0.154109	0.182742	0.151276	0.160735	0.984082	1.80797	0.574745	0.533017	-0.495238	1.2328	0.379734	0.605361	-0.458817	1.59381	-0.933412	1.29299	-0.0104148	0.0174222	-0.514006	0.777231	-0.714149	12.9331	-0.594747	28.4507	0.237607	5.77025	-0.0426955	0.0612932	0.600998	3.84962	-0.0731635	0.130402	0
Tsc22d3	-1.00628	8.37387	-1.1329	7.92227	-1.85469	15.8792	-0.471	1.20875	1.63497	8.92633	-1.83883	18.2845	-1.22808	2.64954	-1.53482	12.6195	-2.26467	3.12119	-0.410501	0.55354	-1.68034	0.82072	-2.52506	1.31138	0.423408	1.06474	0.793945	1.864	0.090486	0.286891	0.563112	0.739339	2.60879	25.903	3.06173	15.1776	0.559833	5.93852	0.14134	1.46396	-0.233954	3.45007	-0.586317	1.61582	-0.455234	1.07823	-0.716218	1.52451	0
Myo1b	0.808528	8.37074	1.05535	13.2788	0.84084	3.33861	0.104201	0.213382	-1.99494	7.674	0.492819	4.19206	0.488656	0.771694	0.477719	1.9648	0.547829	0.574436	2.11949	3.45219	0.19353	0.104023	1.09311	0.889734	0.360178	0.703193	-0.0843519	0.0802533	-0.32493	0.592421	-0.505919	0.515643	-0.704099	0.999914	-0.637147	0	-0.439403	2.29927	-0.243594	1.79793	0.142261	1.01726	0.842997	1.08521	0.423159	1.13709	-0.931691	1.67694	0
Morf4l2	0.617156	8.35196	0.365338	3.47492	0.641623	4.277	0.276726	2.07717	-0.24883	0.907418	-0.465292	9.97436	0.507069	1.73435	0.725382	8.55383	0.400532	0.875118	0.484497	0.761105	0.311499	4.6402	0.233138	0.248388	0.183711	0.384175	-1.29443	3.76414	0.105705	0.269349	0.0665474	0.116257	-0.494184	1.08032	-0.749519	1.7842	-0.0115882	0.0390938	-0.0904314	0.68081	-0.210363	5.64047	-0.202361	0.301591	-0.29918	1.87419	0.515495	1.97319	1
Fam13c	-1.09847	8.33371	-1.42494	7.76854	-1.72029	6.25605	-0.662633	1.39194	-2.49275	1.31374	0.674163	0.505261	-0.401702	0.391154	-2.1146	6.05988	-0.812648	0.357753	-1.15376	0.396457	-10.3307	0.904579	-0.0923737	0.0298386	0.759991	2.69609	0.522714	0.73176	0.978982	5.76065	0.336673	0.262387	4.30051	17.9043	4.59559	10.721	0.454022	1.98821	0.823636	10.3032	-0.260668	1.2335	-1.64701	1.15747	-0.424317	0.425146	-0.433969	0.489668
Cldn5	0.92718	8.32824	2.47872	67.6327	-0.325518	0.60154	0.848659	4.44337	-1.82217	32.9854	0.530438	13.1584	0.179151	0.210193	0.322595	1.13166	0.677683	0.909723	-0.564347	2.78615	1.01843	0.837491	1.06671	0.47176	0.898611	3.64522	1.69945	8.76282	0.565309	2.65894	1.48034	6.25412	-0.837925	7.91277	0.128408	0.305936	-0.961771	20.9683	-0.611492	18.0483	-1.03815	60.4744	-1.71996	27.9293	-0.276367	0.632186	2.77138	8.47273	0
Hist1h2ap	4.68703	8.3036	3.67549	3.97593	16.7898	4.02113	2.4528	9.20502	5.11912	15.2962	-66.4386	0													-9.92616	0.493119	-10.8527	0.256983			0.20526	0.0883064	-10.2424	0.494391	9.05662	0													0
Kcnj2	2.92092	8.2886	3.19714	6.80623	2.22684	1.63244	1.53479	1.75693	-11.423	1.11602	17.9403	2.30647	-0.927707	0.197771	1.6392	1.04687	-12.8099	0.591167	-7.75666	0.271047	-9.60231	0.409154	-12.1667	0.307543	0.0400327	0.00947783	-8.75244	0.449085	-10.5741	0.877582	-14.2526	0.732947	-9.10771	0.56565	-7.99377	0.346317	0.544867	0.361985	-0.817697	0.757531	-2.60687	10.2508	-9.32409	0.567556	0.0631597	0.0276261	1.48005	0.808455	0
Mest	2.10982	8.26477	3.31485	12.2067	1.51698	1.1062	1.51118	4.94241	-3.57256	5.82479	1.43614	11.1955	4.0278	16.4671	3.20015	47.3526	3.04651	4.70533	-1.24417	0.397259	4.23515	5.02789	0.652675	0.206757	-1.82839	0.804913	-0.224853	0.0512327	-11.7447	2.00354	-0.720628	0.388124	-1.06516	0.900487	-4.46386	5.09176	-2.55606	8.39415	-1.84453	22.125	0.032046	0.0648058	-0.598724	0.271571	1.30426	1.21911	0.014201	0.00794791	1
H2afx	1.35921	8.24574	0.929511	4.28275	2.42153	13.2487	1.90521	18.7862	2.96231	40.6749	-1.82623	22.1099	0.934235	1.83731	1.67886	11.0635	0.644157	0.575882	0.505051	0.298919	-0.257598	0.109709	0.823449	0.395213	0.172059	0.131394	0.059512	0.0353689	-0.20429	0.207687	-1.11258	1.27802	1.01442	1.74306	-0.569472	0.278911	0.00138935	0.00267215	-0.0707976	0.188956	-0.863844	14.5766	0.612154	0.663504	-0.499208	1.04816	-0.359001	0.354806	1
Psmb8	-0.458646	8.17355	-0.245978	2.47486	-0.541482	6.15808	-0.344579	6.06066	0.249342	0.908075	-0.0455368	0.224127	-0.380623	0.850406	-1.23574	16.3379	-0.136795	0.163748	-1.03489	2.77062	0.258432	0	-0.969925	0.956997	-0.0346559	0.0957394	0.230509	0.716474	0.389207	4.8281	-0.300963	1.52366	0.997145	5.98558	0.197982	0.336134	0.0544433	0.330453	0.241078	5.86639	-0.47991	26.568	-0.244963	0.767262	-0.274938	5.47872	0.00954415	0.0193656
Hspb1	-0.549086	8.17084	-0.172428	1.26405	-1.12753	16.4157	-0.350354	2.47895	-0.938256	4.56942	0.491109	7.69368	-1.4144	6.05093	-0.514044	3.30277	-0.72813	1.29535	-0.346593	0.362108	-0.791878	0.975084	-2.7947	5.01278	0.677768	6.81353	1.11122	14.5213	0.218558	2.01228	1.34231	16.9616	1.69301	20.4362	1.30039	10.5831	-0.148122	1.36344	0.237073	5.74364	-0.739812	75.7315	0.479458	1.13772	0.228896	1.17385	-0.160556	0.576223
Afap1l1	0.957029	8.16317	1.70107	16.1538	0.46256	1.37135	0.263721	0.478081	-0.60197	0.968137	-0.823507	5.96112	0.714935	2.88896	0.310999	2.37186	0.185855	0.181482	-1.8926	6.47943	1.22174	1.03375	1.32814	1.27579	0.274325	0.358305	0.377276	0.307108	-0.0467317	0.0715464	1.61565	3.95424	1.78002	6.98444	2.3855	9.37147	-0.398498	3.78732	-0.218376	3.99819	-0.376451	7.47613	-0.695857	3.34987	-0.676531	1.9655	0.632785	0.975386	1
Laptm4a	-0.386395	8.14974	-0.233027	3.20089	-0.95644	22.1857	-0.54943	10.2612	-1.94638	46.8704	0.595065	32.1662	-0.561961	3.65744	-0.925943	25.3298	-0.548257	2.62179	-0.107784	0.279332	-0.695842	1.76641	-1.49624	0	0.376419	3.26327	0.779758	9.30215	0.58747	17.9685	0.940925	13.434	0.842658	14.6183	0.685067	7.00214	0.211294	4.62644	0.116466	3.51125	-0.174674	11.987	-0.192112	1.07736	-0.515753	10.1859	0.302133	2.1538
Smc2	1.45493	8.136	1.1919	5.48291	2.37687	6.91559	1.592	14.9525	2.85759	28.6518	-1.81104	22.194	1.84954	2.7708	1.51657	5.13361	2.69001	3.18686	1.45372	0.884611	2.01786	0.895688	2.511	1.11345	-0.227059	0.145752	-0.697262	0.399865	-1.84929	1.4357	-0.319686	0.285868	0.957674	1.08881	0.456486	0.286832	-0.0431208	0.0500906	-0.354662	1.07008	-0.445727	1.4292	0.930753	0.671316	0.360041	0.233802	1.3504	1.18036	1
Tnfaip3	-1.50628	8.12586	-0.667817	3.03908	-0.270929	0.277488	-0.484672	0.800241	0.602535	0.598893	-1.64782	4.35892	-1.03995	0.684675	0.599929	0.666569	-0.51445	0.394395	0.372631	0.158214	-2.38686	1.35275	1.50347	2.04342	-0.682056	0.975388	-0.70967	0.909759	-1.36503	2.16822	-13.0865	3.04685	0.35386	0.193061	-10.6837	0.898541	0.613176	1.65432	0.422921	1.19987	-0.231528	2.46544	0.0840162	0.05016	0.951579	3.13294	-0.215749	0.387595	0
Vwf	-6.25811	8.12142	-5.15753	5.68264	-11.6894	3.38534	-15.09	3.46816	-0.425414	0.105648	-0.806922	0.490589	-3.10238	1.76834	-0.825215	0.951195	-2.66589	1.86448	-4.49771	4.59772	-4.82543	2.79569	-2.0624	0.707559	-1.85318	1.04572	0.109644	0.0357071	-0.210884	0.126253	-10.1697	1.04626	1.09301	0.29597	5.75009	7.57267	1.82009	13.0482	0.52737	2.46537	2.52215	228.087	1.35385	5.7263	2.24069	15.8074	-1.31018	2.68947
Mrps11	1.01761	8.09561	0.959835	6.54349	0.649297	1.60353	0.153461	0.411493	0.858595	2.78562	-0.567294	3.15726	0.252605	0.301447	0.439757	1.1234	0.32476	0.165655	-0.966664	0.529689	0.348663	0.117874	1.25835	0.708013	-0.638368	0.726774	-0.183312	0.134544	-0.376749	0.523816	-0.0781521	0.0728086	-1.08825	0.859052	-0.369951	0.221209	-0.505071	1.79361	-0.139338	0.488103	0.095837	0.304573	-1.08259	1.033	0.292254	0.313586	0.720758	0.785489	1
Robo2	-13.9539	8.09096	-5.31067	13.7197	-11.4376	1.11629	-16.165	4.97181					-9.44553	0.485176	-0.913776	0.611651	-8.59457	0.341873	-6.46778	0.108319	-7.99876	0.226497	1.68181	0.330467	-12.7884	2.35563	-12.5184	3.06605	0.79102	0.353689	-10.9752	1.33348					0.0724363	0.0251265	-0.690572	1.15451	0.27311	0.250067	-9.82782	0.126713	12.1525	1.38286	-12.5127	1.58517
Nusap1	4.33764	8.08866	2.62471	5.28343	4.75	6.96302	2.46109	13.1878	5.61261	26.405	-4.50801	18.0545	3.97108	3.34173	2.36263	1.32611	3.73577	1.54729	-9.07129	0.132843	-7.61487	0.148102	4.88895	1.66342	-0.319506	0.0470768	-9.74886	0.739632	-10.8052	0.63623	0.104746	0.0516532	0.255898	0.0480944	-10.5307	0.46052	-12.381	2.4281	-0.263307	0.159844	-1.16287	1.17257	-10.0557	0.160553	11.3012	0.499886	0.321086	0.0580847	1
Ddx5	-0.357965	8.07593	-0.00181945	0.0107488	-0.36091	4.53448	-0.0879449	0.587478	-0.699665	12.3917	0.208127	3.90674	-0.605762	5.01364	-0.319597	4.9461	-0.519884	2.45362	-0.59645	2.67108	-0.255686	0.471771	-1.10037	2.8725	0.414278	4.60427	0.597866	6.68537	0.409437	8.75436	0.660388	6.03617	0.388071	3.51764	0.466522	2.93169	0.089284	1.3349	0.0918339	2.66133	-0.358469	57.7544	-0.589914	5.69235	-0.505479	11.1906	-0.00139224	0.00491912
Tgm2	-0.689478	8.07108	-0.262367	1.36432	-1.06141	6.8803	-0.864434	14.3296	-2.77852	39.5706	0.935507	31.4379	-0.825581	2.79078	-1.597	18.7845	-0.687953	1.71883	0.18072	0.22469	-1.192	1.75627	-0.187015	0.15445	-0.449501	1.42803	-0.0781148	0.103765	0.0872451	0.244594	-0.478427	1.63301	-0.714458	3.49228	-0.513939	1.50686	0.150166	1.17891	0.255121	5.43096	0.321074	19.7671	0.725386	3.81992	0.569844	4.99652	0.0435858	0.0917305
Hnrnpab	0.725223	8.0497	0.688093	7.39416	0.968822	6.12788	0.585351	6.86123	0.57375	4.7126	-0.915918	31.4153	0.698489	3.21105	0.841039	10.7702	0.719867	2.30585	-0.509804	0.568032	0.0639828	0.0646301	0.504744	0.735451	-0.0852463	0.117578	-0.198702	0.243185	0.380484	1.08075	-0.0348708	0.0511588	0.042933	0.0640444	-0.013276	0.0154295	0.119475	0.666014	-0.194177	2.24644	0.00126672	0.00936042	0.175898	0.46884	-0.000781006	0.00230738	0.197042	0.583227	1
Trim16	1.35306	8.04925	1.21559	4.90339	1.40676	4.33537	0.786799	1.96854	4.2101	7.55938	-2.75447	4.12834	1.20084	1.21938	1.53035	5.75533	-0.8273	0.60757	-0.965546	0.864741	-2.3231	1.15896	0.995463	0.671286	-2.82915	2.27062	-0.749549	0.364511	-0.855283	0.989671	0.245139	0.142708	4.48818	3.27767	-8.68644	0.24453	-1.16213	2.03502	0.206823	0.487505	0.898236	22.4859	0.0254731	0.0246904	0.870527	2.6386	-0.962247	1.46614	1
Rps16	-0.230912	8.04274	-0.423167	25.1231	-0.0581229	58.3917	0.00958664	0.105868	0.135471	2.30324	-0.281024	18.914	0.128496	0.604	0.264754	6.4496	0.274899	1.2406	0.569637	3.72077	-0.0740874	0.136755	0.279259	0.718324	-0.192602	2.24	-0.451546	7.00018	-0.124026	1.52889	-0.291884	4.34611	-0.854439	25.5575	-0.709442	12.577	0.140573	3.98649	-0.0929152	4.64385	0.317351	60.2749	0.694095	13.5657	0.390442	9.40749	-0.363	4.7315	0
Isyna1	-3.29669	8.04251	-1.30692	3.5724	-1.39933	2.10835	-0.19974	0.231217	0.517433	0.943518	0.119976	0.155866	-1.49187	1.24124	-0.424489	0.698237	-0.772998	0.516066	-0.778477	0.245796	-0.568518	0.255735	-11.9687	1.61075	-0.231584	0.138209	-0.239371	0.132388	0.0217693	0.0196014	-1.01236	0.570365	-1.38856	0.951135	1.20452	0.895461	0.691406	2.04335	0.751605	7.37315	-0.0349044	0.130578	-0.188255	0.0969351	0.349563	0.598085	0.383103	0.478294
Rpl35a	-0.189448	8.03102	-0.196132	8.90351	-0.126209	1.66829	0.0271827	0.337282	0.184044	4.10809	-0.199903	9.82552	-0.0812951	0.348087	0.126412	1.75077	0.369605	2.28811	0.702668	5.0267	-0.202498	0.541717	0.0395013	0.0693183	0.00053013	0.00317999	-0.0931911	0.727964	0.0127665	0.0953014	-0.209218	3.79478	-0.491903	10.0373	-0.494299	6.7105	0.0890314	2.0779	-0.179905	15.9687	0.226507	35.1977	0.720558	13.3096	0.25724	5.65492	-0.208366	1.94309	0
Eln	-2.31472	8.02626	-4.95064	10.9807	-4.72326	7.93627	-1.61828	1.80762	-3.45676	5.54227	0.655122	1.10991	-2.91712	2.45992	-1.46948	1.72002	-5.22793	3.16705	-0.258812	0.126994	-11.6081	2.01134	-0.576167	0.24586	1.9254	6.80804	0.821156	0.78035	1.56955	7.8563	3.38591	9.60796	2.52204	11.9367	5.13693	37.3337	1.77667	19.2062	1.29193	10.8962	-0.0568721	0.237602	1.67627	5.78932	-0.548767	1.23292	0.895047	1.93201
Pimreg	4.67201	8.02343	2.72016	4.96052	3.45172	2.10759	2.72901	22.1511																	0.564573	0.101023	-9.79842	0.484168	-10.1605	0.435324	-0.787926	0.505269																	0
Fam3c	0.829184	8.01498	1.20631	13.4642	0.77961	3.66621	0.377482	1.4063	-0.350893	0.860794	-0.188667	1.07722	0.376631	0.443304	0.158406	0.503842	0.597245	0.471556	-0.358067	0.261027	-0.107236	0.0441395	-0.00275011	0.00110248	-0.222833	0.290364	0.196574	0.1827	0.436898	1.29512	0.531229	0.842881	0.13283	0.160528	0.0988533	0.0997904	0.720453	5.65491	0.0979271	2.25341	-0.649391	9.67923	0.525446	0.774808	-0.0640551	0.0805223	0.48035	0.986197	0
Ebf1	-0.588835	8.01284	-0.293674	2.45596	1.32304	21.1979	-0.353628	1.51886	4.27191	37.6382	-3.97616	47.4671	-0.644714	1.01877	-1.2337	5.03224	-2.1605	1.92302	0.931761	0.250752	-1.08791	0.683145	-0.843391	0.406852	1.25329	20.6775	1.45493	20.5694	0.869223	13.9424	1.12298	5.62425	4.40383	51.2115	4.62462	22.8111	0.306743	1.475	0.621941	8.77076	0.251803	2.4982	1.72853	1.04636	-0.373084	1.09704	-0.0197138	0.0209265	0
Ar	-0.91631	8.00208	-1.67426	22.0887	-0.920935	2.31395	-1.39386	5.19228	-3.30212	2.84302	0.74549	1.02407	-10.5094	0.83958	-0.480297	0.122024	-8.37275	0.332823	0.916436	0.230716	-8.35658	0.304333	-13.7378	0.37594	-0.0334001	0.0477616	-0.776803	1.78763	-0.127125	0.199526	-0.390536	0.326215	1.07314	0.949849	1.66355	1.16122	0.603268	0.369056	0.0667505	0.036434	-1.04867	1.33035	-10.2444	0.286034	1.68555	0.661457	-0.519942	0.19589
Fhl3	2.72971	7.98431	2.65658	3.63647	2.91161	2.66818	1.67688	1.29515	1.54527	1.17671	-1.24902	3.71828	1.82861	0.737975	4.03617	10.2894	2.84925	0.754511	2.10304	0.480854	3.90883	2.43683	4.06582	1.18059	-10.0049	0.961585	-10.4499	0.559262	-10.602	0.824467	1.29543	0.353305	-9.3339	0.696752	-9.23199	0.859351	-0.179918	0.0740075	-1.72001	1.71506	-1.17192	1.02967	-12.5103	0.44513	-0.807589	0.273392	1.48012	0.321093	1
Flna	0.991544	7.94511	0.677947	3.30194	0.549194	0.959376	0.00592204	0.00593631	0.387283	1.03667	-0.348533	2.9866	-0.576798	0.350132	1.4595	13.0622	1.6193	3.23616	1.01151	1.08438	-0.351373	0.190873	1.80058	3.14891	-0.130767	0.122935	-0.709087	0.617732	0.137807	0.150885	2.07855	4.9907	-1.25601	1.7965	0.344009	0.483361	0.721344	5.75335	-0.0555377	0.199388	0.723066	14.3033	0.591841	0.836499	0.191574	0.398824	0.276289	0.42444	1
1110059E24Rik	0.812564	7.94005	0.658259	4.39435	0.402941	1.16609	0.230828	0.830328	-0.953634	2.64304	-0.365482	2.16737	0.863	2.29825	-0.203869	0.407969	1.12099	1.25262	1.35833	3.17893	0.275229	0.113447	-0.496652	0.131457	-0.467234	0.736264	-1.06831	1.35638	-0.558113	1.45845	-0.303633	0.385982	-0.351448	0.339228	0.00212841	0.00148518	-0.574646	2.52197	0.105424	1.09045	0.315649	2.08255	-0.456137	0.552091	0.635713	1.03833	-0.573606	0.427592	1
Mis18bp1	3.84309	7.93798	2.49493	4.12492	3.54966	4.56677	1.97099	4.75486	4.00943	9.45097	-4.17718	13.0192	4.52702	3.05505	2.38918	1.29547	5.51562	3.26829					4.09033	1.18077	-9.26616	0.496223	-12.8597	0.501375	-10.5777	0.658907	-10.2178	1.12145	-9.3514	0.345593	-8.06489	0.288391	-11.7501	1.10418	-0.11846	0.0531042	-2.06558	0.943263					-14.6079	0.756748	1
Cenpw	3.19535	7.89943	1.6845	3.5938	3.64394	8.83119	1.53958	11.2966	3.84784	15.4545	-2.30519	14.3753	3.17562	4.23957	2.92302	3.94023	4.67769	3.40769	4.05524	2.72179	1.95711	0.523295	3.25898	1.60615	-7.74275	0.746467	-9.63957	0.829894	-11.352	1.23034	-1.63349	1.59801	-11.1314	0.536293	-0.654653	0.172829	-1.69229	1.4448	-1.02894	0.990723	0.128758	0.0865876	-8.8356	0.38825	-0.0499594	0.0179847	1.48002	0.321174	1
Ehd3	-2.58568	7.88427	-4.15853	21.2617	-2.52392	2.49738	-1.80097	11.9146	-4.92115	15.4618	1.15931	8.2043	-10.2299	3.06331	-1.79278	1.80043	-9.29778	1.61473	-13.2314	0.962224	-2.69796	0.935477	-2.30871	0.517061	-2.17681	2.26092	-2.78446	3.38482	-0.898561	0.872164	-2.43886	5.11383	-1.1891	1.84059	-3.63201	3.60473	0.435476	0.792809	0.27983	0.567425	2.44092	60.8951	2.06183	3.28785	3.33499	11.6179	-1.58079	1.88463
COX1	-0.294029	7.88383	-0.393116	16.164	-0.0773725	0.492323	-0.379166	11.1947																	-0.0363602	0.186401	-0.367138	4.28324	0.0314414	0.221849	-0.00418595	0.0162703
Tnip1	0.991934	7.87519	0.251185	0.72794	0.347147	0.520993	-1.15308	4.00918	-2.11839	6.08318	0.231975	0.614324	0.720861	0.762276	1.55552	8.71757	2.13665	5.22981	2.08056	3.51196	-0.247144	0.106864	2.18437	2.57063	-1.26553	1.9376	-0.260629	0.228011	-0.929869	1.65472	-1.78039	1.97416	-0.59796	0.631483	-1.47709	1.02976	0.0145805	0.0188598	-0.0530498	0.126401	0.251047	2.35179	0.374084	0.288949	1.38318	5.37742	-0.524042	0.678526	0
Cdca3	3.94453	7.84439	1.60624	1.69027	5.42607	9.50029	2.27115	13.4871	5.43144	24.6244	-4.03307	17.866	3.20247	2.27596	3.14687	2.32495	4.65588	1.82071	-7.73956	0.211801	6.79399	3.35589	6.10905	2.43576	-8.95322	0.522091	-14.3138	0.574854	-10.5554	0.564563	-1.16155	0.64429	-8.94879	0.337635	-10.2093	0.460757	-1.21383	0.695973	-0.470832	0.251181	-1.29521	0.82956	-9.34626	0.426441	14.4833	0.65862	-11.5712	0.568683	1
Sez6l2	1.3193	7.81784	1.55823	8.68575	0.969678	1.65227	0.164969	0.0958339	0.0261734	0	-1.61417	1.187	1.84405	1.30827	1.92492	10.5046	2.46586	1.43978	-9.10629	0.0835354	2.13152	0.478977	1.97891	0.731633	-1.40652	1.40837	-0.303173	0.160598	-2.08519	2.59642	-9.64172	1.02981	3.4862	2.47293	-7.36146	0.222477	-1.18969	1.34473	-0.464732	1.71169	-0.0943515	0.117777			1.78344	0.68223	-0.608323	0.295205	0
Rabac1	-0.425893	7.80321	-0.179743	1.57087	-0.83372	9.50702	-0.312592	2.50314	-0.849839	7.8354	0.284571	4.9396	-0.572713	3.85545	-0.786911	16.5709	0.181328	0.376404	-0.0672448	1.73585	-0.0805143	0.0745777	-0.576981	0.940266	0.41956	3.08003	0.834818	8.23911	0.150699	0.81049	0.596978	3.00571	0.639321	4.08653	0.554049	2.64669	-0.087277	0.882408	0.0619463	0.994755	0.116457	2.99929	-0.0259201	0.0732919	-0.117482	0.466009	0.129447	0.460196
Tob1	-0.995668	7.79624	-0.0766486	0.21754	-2.2239	9.5251	-0.468148	0.742842	-2.28071	21.4241	1.69723	21.8775	-1.42155	5.29154	-1.84639	5.7094	-1.63897	2.73153	1.00294	0.838925	-2.03034	1.339	-1.94155	2.0236	1.14086	6.49896	1.32059	6.99477	0.523605	2.07536	0.91309	1.04529	0.470355	1.7516	-0.253463	0.257646	0.280074	2.9729	0.680413	7.33337	-1.02791	66.319	-1.6204	1.17123	-1.58555	13.1111	0.27063	0.756033
Hist1h2an	19.0281	7.79187			17.3308	2.75347	2.67686	0.662222	4.99686	7.0601	-5.13441	3.61185	-9.05298	0.16483	4.12908	1.12612									-8.97655	0.229979					-8.40036	0.133653	-7.59832	0.145046	-6.48889	0.0938997	-11.523	0.497498	-11.7136	0.544317									1
Gcnt2	-1.72429	7.78161	-1.47366	4.57134	-3.65945	7.5767	-1.07119	2.10211	0.711303	1.71791	0.630998	1.66187	-1.3984	1.79378	-2.16305	8.70339	-1.6678	2.03871	-12.036	2.65618	-3.19732	2.31252	-1.99107	0.97667	0.450539	0.57797	-0.121305	0.0697785	1.4539	7.60909	1.45554	2.29825	1.55098	4.3589	2.31777	5.6288	1.047	9.82877	1.02407	20.6081	-0.224548	3.40764	0.175292	0.155248	0.019211	0.0339646	0.540433	1.13641
Rfk	-1.22528	7.77743	-1.85679	20.1103	-1.67794	4.63586	-1.37466	9.08887	-0.800368	1.4488	0.122965	0.275522	-0.660177	0.654363	-0.158289	0.300855	-1.3416	1.13913	0.0661143	0.035507	-1.98509	1.14538	0.0971263	0.0448217	0.389249	0.714604	-0.743435	1.31173	1.11786	6.01993	-0.31574	0.395646	0.908292	1.31358	2.37797	9.53333	1.30928	13.8344	0.645738	9.88214	0.603441	12.3251	0.320543	0.388021	0.667321	2.02202	0.750599	1.94381
Heg1	-0.776443	7.7135	-0.671631	5.41211	-1.94406	12.5035	-0.870305	6.2036	-1.85529	7.68578	0.594002	4.13511	-0.827459	0.46301	-0.302388	0.279409	-7.06625	1.24398	-0.757846	0.242471	-8.97703	0.569392	1.93794	0.403863	1.11779	9.29472	0.955006	4.08594	1.25014	17.7548	1.69497	14.7617	2.36105	30.2064	2.41035	18.4032	0.470096	0.875767	0.48025	1.61945	-0.777945	4.54622	0.101961	0.05574	0.0315246	0.0177804	2.57377	1.24244
Fas	-3.28919	7.70269	-18.7275	4.20013	-4.00586	8.63977	-2.04424	3.62361	-2.21099	1.98899	0.815913	1.94716	-1.81009	2.9034	-30.6178	0	-2.51199	4.09164	-2.34894	6.10417	-12.732	2.54639	-2.88983	1.71754	1.37681	2.32071	2.3053	2.38667	0.860191	2.74012	2.7205	8.12454	2.95222	9.24844	3.27201	11.5095	0.857615	9.67838	0.592819	13.4003	-0.546323	20.4312	-0.612071	2.27733	-1.01674	5.03206	0.475726	1.23462
Nfkbiz	-0.760397	7.67069	-0.836272	11.6157	-0.973708	2.92931	-0.556182	1.34532	-2.4204	22.3297	1.37425	9.63613	-0.653719	1.06804	0.234102	0.301733	-1.38801	2.41745	0.724438	0.451237	-0.463623	0.380775	-0.569019	0.437905	-0.281172	0.692301	0.222467	0.521086	-0.0161369	0.0252745	-1.12281	1.07567	-0.283029	0.674449	-1.00208	0.903693	0.505177	5.35215	0.731702	5.84977	0.310216	8.6067	-0.00707205	0.00343144	0.97852	7.10328	-0.231403	0.602883
Nrep	1.30946	7.66378	1.36367	7.63552	0.495995	0.434686	-0.0235993	0.0100808	-1.53476	3.10837	0.693036	2.55367													-0.220633	0.155838	0.241397	0.139976	-0.174646	0.116293	-11.5697	0.601139	-0.221431	0.162785	0.356568	0.237893													0
Cbx3	0.571486	7.63787	0.536098	5.69917	0.994992	7.44119	0.847733	7.13552	-0.0232114	0.0479422	-0.378272	4.73866	0.0811196	0.102995	0.581683	3.26284	1.8237	5.05464	1.12822	2.1657	-0.427365	0.2191	0.709626	0.575712	0.112996	0.232086	-0.383368	0.685983	-0.0108452	0.0175376	-0.449153	0.639299	-0.3648	0.752865	-0.447236	0.76302	-0.158219	0.682719	-0.0556816	0.296304	-0.0345621	0.154112	0.660544	1.55948	-0.0529232	0.0796067	-0.0434865	0.0526613	1
Ldb2	-0.707745	7.63536	-0.856236	7.90025	-1.78294	11.1122	-0.0725348	0.146544	-2.72287	21.7375	0.697439	13.1097	-0.206124	0.23232	-0.433547	1.56186	-2.06289	2.1118	-0.196173	0.208383	-0.634076	0.385921	-1.30826	0.775192	0.298025	0.880064	0.582388	1.61255	0.416118	1.91483	0.783478	1.73258	0.667741	3.01344	1.0525	6.01665	0.962624	14.0824	0.406365	6.2363	-0.44828	7.50182	-0.540002	1.63725	-0.874089	4.51448	-0.24967	0.406251
Rgs16	1.4831	7.62284	1.58072	12.427	1.80571	5.52366	0.483156	0.544884	-0.902206	0.637972	-1.92335	5.07885	1.53506	1.12257	1.80426	5.98357	0.916299	0.840744	5.07519	2.84444	-0.0255151	0.00972832	-0.440658	0.187196	0.154975	0.106318	1.60975	3.9211	0.37215	0.392553	1.17554	0.886658	1.62675	1.94019	-12.5876	0.65128	0.497292	0.96244	1.39783	14.892	-0.110181	0.661231	3.57004	1.04889	0.785041	2.29763	0.332622	0.522196	1
Gpr146	-1.34204	7.60259	-1.33534	4.55584	-2.38278	6.31466	-0.994958	4.93959	-1.96993	9.07168	1.60441	19.3668	-2.06576	3.82113	-29.883	0	-0.894347	1.14203	-0.749907	0.918493	-2.79428	2.90451	-1.20313	0.773761	-1.0026	1.58698	1.47574	3.28723	0.38695	0.796194	-0.829963	1.10028	-0.217447	0.258758	-1.80805	2.41329	-0.139893	0.418074	0.265197	2.18773	0.122904	1.29345	-0.794972	1.74815	0.553389	2.73271	-0.720527	1.92311
Mall	-1.44994	7.59214	-1.70935	6.55343	-3.14556	4.90196	-0.159113	0.141164	0.0296087	0.00738991	-1.23802	0.894654	0.0223103	0.0190855	-0.203325	0.449726	0.140887	0.119095	3.54195	2.32312	0.0615486	0.0302317	-0.512127	0.278572	0.0753778	0.0729337	-0.347236	0.239503	1.36988	4.89916	1.98691	2.97155	4.08889	3.79565	6.80381	16.8947	0.508129	3.26878	0.326649	3.29152	-0.0505553	0.328618	0.66279	0.186852	0.0580597	0.0981053	0.839956	2.32922	0
Vasp	0.654308	7.5686	1.06584	17.97	0.398827	1.59466	0.335988	1.63368	0.650145	3.58672	-0.589988	10.4302	0.561572	2.05981	0.67375	8.01648	1.35151	6.24323	-0.631251	0.630806	1.00198	1.76903	0.302206	0.194375	-0.16479	0.28078	-0.945904	1.62134	-0.464023	1.66361	0.672111	1.76525	0.453294	0.886944	0.587897	1.34883	-0.26918	2.25272	-0.150009	1.93578	-0.170544	3.22444	0.388601	0.796008	-0.461555	2.51832	0.127265	0.196822	1
Lgals1	1.44115	7.56319	2.07111	14.214	2.77009	24.5963	0.294625	0.654941	1.70034	18.306	-1.15564	26.437	1.33684	3.41805	2.53275	47.6688	3.86323	39.6684	1.23445	1.30461	2.67625	6.07196	4.23457	14.257	0.0961389	0.0620194	-1.20418	0.661977	-0.336424	0.471735	0.341705	0.376468	-2.69604	6.61605	-2.42205	5.32183	-0.578284	5.49724	-0.515017	5.30103	0.170731	1.5788	0.411746	0.40886	0.0354857	0.0558981	-0.261435	0.312844	1
Sncaip	1.22749	7.52851	2.47595	19.8096	0.158313	0.149802	1.08358	0.990338	-1.83218	3.27809	-0.100283	0.16377	-0.744969	0.736002	0.458873	1.1984	-0.0812186	0.045268	2.55878	1.10312	-0.179504	0.0626992	1.05205	0.55969	0.349713	0.326166	1.15161	0.985245	1.13581	2.99763	1.24153	0.508692	1.23089	1.97761	0.643049	0.414993	0.410858	1.64976	0.171427	0.674201	-0.242077	1.69926	2.27405	1.88238	-0.623672	1.38161	0.483633	0.404762	0
Cotl1	0.73557	7.51218	0.38531	3.3249	1.2692	7.89722	0.104276	0.357684	0.815811	6.73361	-1.2372	53.6561	0.856839	0.740502	1.91792	7.72454	0.576917	0.38504	1.47965	1.47849	0.0059912	0.00219805	0.255976	0.0863408	-2.34975	7.01707	-31.2769	3.95093	-2.58378	8.99316	-3.38329	9.55132	-1.46173	4.69598	-31.519	0	-0.684914	1.7841	-0.743362	2.49464	0.421938	2.9551	0.934837	1.08745	0.986341	2.09009	-1.7882	3.06639	1
C1s1	-3.36103	7.44254	-5.52009	16.1136	-2.06205	2.1374	-2.72248	8.33259	-10.0986	0.172615	-0.787738	0.136927													-2.77902	1.9855	-9.01697	3.46717	-2.35025	3.0631	-15.6648	3.7414	-8.76933	0.126547	-6.42836	0.0947708
Tmbim4	-0.669763	7.42719	-0.476654	4.11377	-0.180324	0.589879	-0.71297	7.26566	-0.628463	3.33357	0.557982	10.0588	-0.0195813	0.0275511	-0.586951	4.07677	0.414872	0.686948	-1.14396	2.32889	-1.66688	1.56703	-0.122428	0.0826844	0.0506806	0.0914262	-0.274413	0.487824	0.0722467	0.209518	0.116637	0.211218	0.261558	0.517719	0.14113	0.232385	-0.332108	2.55163	0.0380412	0.23581	0.225974	3.82586	-0.350036	1.03503	0.47629	1.88425	0.372595	1.03319
Eml1	-0.840438	7.42416	-0.49158	2.49004	-1.25076	4.20424	-0.290602	1.12149	-2.77296	1.85028	-0.964538	2.18555	0.272397	0.242122	0.154315	0.333981	-0.329724	0.188546	-2.35925	1.52633	1.12984	0.793621	-0.308296	0.0945962	-0.150489	0.261044	-0.172033	0.209444	0.277127	0.685267	0.623837	1.63676	2.61486	5.05716	2.19762	1.86479	0.719997	4.13575	0.471168	5.76257	-0.389821	4.30752	-0.262211	0.229398	-0.259501	0.415255	-0.366764	0.402155	0
Col18a1	1.40221	7.418	1.16232	6.85436	1.09634	1.61314	-0.562065	2.58984	0.841754	0.703328	-1.97778	14.2984	-0.28528	0.128544	2.9106	9.94367	-0.0402648	0.0153537	3.63035	3.85907	-0.249977	0.0874625	1.3425	1.04765	1.92215	5.71077	1.48488	3.03772	2.79265	15.0052	2.31342	27.7707	4.07837	17.571	4.36763	17.8198	2.15292	20.2008	1.67923	9.75862	-0.556977	4.15124	2.452	2.30434	-0.759136	1.94548	1.78629	5.97099	1
Mast4	0.604064	7.41214	0.646556	7.24571	-0.358557	1.07247	-0.071166	0.108564	0.716696	1.82557	-0.876769	9.59864	-0.579173	0.742571	0.274581	0.586415	-0.291239	0.214223	0.822608	0.529634	-1.11951	0.783393	1.20163	0.917842	1.23545	12.7879	1.26853	8.15387	1.53266	28.5175	1.80006	6.75038	2.87578	31.8711	2.97296	24.8884	1.34902	22.7504	0.997804	20.0554	-0.322909	4.52126	-2.88754	2.24736	-0.22881	0.599179	1.17021	4.52836	0
Zfand5	0.480556	7.39948	0.654719	13.9147	0.266009	1.0004	0.101206	0.384482	-1.40629	13.5703	0.213685	1.63863	0.375489	1.08887	0.136966	0.575713	0.619975	1.86044	0.153701	0.164717	0.0550696	0.0613537	-0.173238	0.152901	0.128256	0.351839	0.476093	1.92168	0.315079	1.47496	0.582636	1.98376	-0.448628	1.514	-0.0889795	0.120036	0.177361	1.57475	0.0811083	0.740555	-0.200604	7.28454	-0.398547	0.786487	0.221888	1.47428	-0.037652	0.102048	0
Anxa5	0.425727	7.37814	0.581372	14.6635	-0.0620611	0.264242	0.0165914	0.074178	-0.192025	0.57886	-0.765393	33.2709	0.707055	5.76102	0.203178	1.88901	1.27463	10.7649	1.34819	9.33773	1.06254	3.79043	-0.013237	0.0130294	0.319488	1.5333	0.590247	3.47079	0.396292	5.13481	0.710251	6.11578	1.6095	20.8599	1.04507	7.69668	0.0719802	0.582761	0.155591	4.3246	-0.220877	9.31657	0.334469	1.22999	-0.220694	1.48914	0.310808	1.56838	1
Rasgef1a	-2.72619	7.3393	-2.92156	7.77771	-1.64134	1.83	-1.85968	3.75508	-12.6659	0.707119			-9.42904	0.317371	2.37066	0.800662	0.172195	0.0326852	-2.99743	7.2537	-12.3044	0.913421	-9.81691	0.426677	-0.1837	0.114695	-0.569315	0.321891	0.299415	0.304679	-11.9303	2.30524	2.84371	1.10314			-1.06819	0.265954	-12.0598	1.34947	3.30142	35.7376	-1.58311	8.38247	4.11629	6.85366	-1.04843	0.519376
Map3k1	-1.48522	7.33698	-0.704389	1.99851	0.250737	0.367757	-0.435616	0.325579	0.707417	1.61301	-0.183945	0.460861	-1.21575	1.92252	-0.81431	2.72488	-0.156878	0.0936329	1.43481	1.42981	-1.3925	0.494943	-1.27102	0.42025	0.504493	0.767794	0.975406	1.47209	0.322184	0.525298	-10.4216	1.19368	0.274091	0.223807	-0.151245	0.0765782	0.111685	0.304343	-0.142446	0.688571	-0.159102	0.855182	0.395331	0.299117	-0.513804	0.889064	-0.063884	0.0478891
Pde4b	0.864476	7.32413	1.03034	11.0035	0.842757	3.08189	0.471188	1.26507	1.88019	4.77808	-2.69979	22.4975	0.608665	1.14656	0.998242	6.56142	0.300025	0.46151	-1.1534	2.12895	-0.360849	0.383893	0.154147	0.109732	-1.86272	3.73834	-2.67163	3.59637	-1.47351	3.94844	0.0897435	0.062603	-1.73992	0.727348	-14.504	1.0756	-0.158526	0.584243	-0.255352	1.81821	0.289206	10.1741	-1.44871	6.96822	0.316615	1.85667	-0.234302	0.632945	1
Rps25	-0.205462	7.31356	-0.22208	8.14441	-0.154062	9.62416	0.0517693	0.753908	0.336466	9.6624	-0.367131	34.2504	-0.0221306	0.0831832	-0.130308	1.69161	0.512065	3.78725	0.562252	3.01394	-0.343091	1.13244	-0.0736453	0.137718	-0.0300254	0.182932	-0.343678	4.01381	0.0116847	0.0695778	-0.22082	2.23734	-0.216936	1.87256	-0.138898	0.824253	0.0767893	1.53117	-0.0590753	2.01873	0.254023	36.3014	0.754267	12.6232	0.192712	3.26928	-0.2286	2.22238	0
Psmb7	-0.913536	7.28275	-0.994124	12.6902	0.341972	1.24094	-0.355213	3.15007	0.748076	5.91266	-0.336082	5.39148	0.256557	0.653296	0.177061	0.881872	0.810342	2.23476	-0.0111789	0	-0.00652785	0.00392901	0.22419	0.160762	-32.4238	0	-1.49556	5.58802	-0.369956	1.24842	-0.287622	0.840668	0.819884	2.81934	0.0949233	0.138926	-0.287445	2.24093	0.123048	1.28949	-0.0826786	0.878587	0.247221	0.582618	0.599618	2.70565	0.0271631	0.0384452	0
Tle5	0.611591	7.27575	0.413856	2.06955	0.277301	0.704469	-0.955188	2.30679																	0.722821	3.21917	0.655782	1.2059	0.744737	3.84887	1.38616	2.70662																	0
Ppp1ca	0.437404	7.26627	0.490081	7.6664	0.721335	10.5397	0.148022	1.18189	0.710385	13.745	-0.303489	10.0572	0.667761	5.66077	0.378906	5.89338	0.726619	2.57127	-0.000389653	0.000532952	0.946334	2.00312	0.839096	1.97182	-0.0431614	0.0935108	0.0736861	0.129797	0.1019	0.71263	0.483067	2.7541	0.525396	2.916	0.113241	3.42577	-0.195152	2.24606	-0.045253	0.529174	-0.0245391	0.231261	-0.192665	0.57116	0.21277	0.841235	-0.189741	0.533821	1
Clic1	0.31563	7.24042	0.518648	15.7556	0.510183	7.50254	0.05124	0.362667	0.731537	12.0824	-0.605435	29.7481	0.712203	5.08313	0.227602	2.68811	0.173245	0.353555	-0.445215	1.62192	0.127483	0.17084	-0.247566	0.308317	0.228965	1.45275	0.483808	3.42207	0.309546	3.01014	0.987087	9.16589	1.05118	13.6092	0.844627	38.507	-0.0217243	0.124427	0.160302	5.62624	-0.236626	13.3381	-0.294277	1.75877	-0.252904	2.23294	0.475115	4.09979	1
Dsg2	-1.40231	7.24016	-2.17585	17.8211	-1.22356	1.74616	-1.93983	9.37726					-9.8213	0.318145	-9.22328	0.296506	-7.34659	0.137592			-0.0311761	0.00455245	-8.36155	0.135444	-2.21387	4.02493	-3.08852	4.95805	-4.32948	6.82878	-3.6196	4.25215					-0.179581	0.0406529	0.0133416	0.0102322	23.7681	2.87705			14.4007	4.45774	-12.0223	0.571318
Tspan3	-1.39885	7.23271	-1.46086	7.42071	0.356002	0.647479	-0.232067	0.517578	-2.65946	20.4618	0.279298	2.15694	-0.748162	0.816714	-0.00764026	0.0107587	0.52313	0.332851	1.67332	5.23123	-2.05475	0.84318	0.506453	0.240742	0.012749	0.0115645	-2.51717	2.98403	-1.03668	2.23617	-0.530359	0.548496	-1.42867	4.39751	-1.37548	2.71106	0.0518722	0.103152	-0.122398	0.452431	0.945261	14.3286	0.363136	0.537088	0.495819	0.952059	-0.656521	0.776543	0
Sox17	-0.922047	7.22811	0.0729514	0.189592	-1.9892	13.0395	-0.993996	3.57852	-1.55874	2.51264	0.113636	0.206597	-0.491895	0.62169	-1.44848	9.92679	-0.722708	0.81363	-3.10736	5.10364	0.203263	0.115078	-0.409929	0.156065	2.34214	40.4564	2.69454	38.3291	2.04843	59.2763	3.13046	33.4951	4.01419	56.2577	4.36781	47.5498	0.752603	11.7645	1.05891	58.3546	-1.10886	82.2949	-1.4353	6.15778	-0.525154	2.10186	1.40757	6.03198
Myzap	0.938505	7.2023	1.37023	11.8547	0.962209	2.45111	0.190021	0.357696	-30.6922	0	0.73335	7.7431	0.317389	0.342268	-0.576131	1.76173	0.104505	0.0813011	-1.15899	2.97991	0.726328	0.439546	1.77523	1.22602	-1.30788	1.92648	0.205389	0.151167	-0.571884	0.760517	-1.38487	1.28193	-30.7631	0	-1.33999	2.14539	0.340956	1.37854	0.0356578	0.129554	0.296369	3.51632	-1.58772	9.18244	0.900896	2.44767	-1.12182	0.997215	0
Fkbp5	-1.2513	7.1967	-0.974219	3.14771	-1.02233	1.89766	-0.199957	0.440869	-2.15812	13.1369	0.930458	15.1898	-0.31086	0.202867	-0.0231758	0.0219989	0.863384	0.86033	2.34198	1.70137	-0.243062	0.0884248	-0.702762	0.168153	-1.47022	2.66478	-1.14812	0.934323	-1.28889	2.53651	-1.52361	1.91392	-0.891535	1.81346	-1.3434	2.70925	-0.487687	1.17341	-0.127573	0.298659	0.739656	10.8338	1.41975	1.2745	1.05701	2.31183	-0.843844	0.67354
Slc24a1	4.28809	7.15987	3.59913	3.30108			3.67767	1.46338	-0.996021	0.817649	0.844432	1.43969	4.04011	2.89313	3.24103	1.57747	-8.34682	0.333198	-10.1072	0.066835	4.9162	1.61711	-10.9657	0.171401	-9.05645	0.411737	-8.57574	0.222685			-9.45475	0.168614	-10.9643	1.9059	-10.1085	1.17208	-1.04124	0.321608	-12.1723	1.34961	0.240012	0.179555			14.3736	0.658637			0
Kif11	4.23427	7.15985	1.792	1.10543	4.67668	6.99808	2.48168	5.24005	6.05299	21.9	-3.45603	8.35753	3.71803	2.34608	4.59621	5.11326	5.63162	2.6016	-8.31346	0.110042	-7.52764	0.0981879	4.0659	1.18066	-8.96852	0.384314	-10.7902	0.27072	-10.5581	0.494092	-14.38	0.785891	-7.80657	0.202537	-8.34844	0.366736	-1.4743	0.533663	-0.931345	0.453442	-1.96704	1.20211	-9.64457	0.216054			1.47966	0.321027	1
Tnfrsf11b	1.91759	7.15492	2.81491	17.0544	2.6489	2.31566	0.299165	0.474192					-9.60329	0.311227	-9.34674	0.195381	-6.99685	0.0565885	1.88237	0.847088	-8.04087	0.151364	-8.79944	0.135898	-1.87667	0.871095	-1.28031	0.462242	0.288344	0.0893997	-1.85054	1.45603					25.0099	2.54128	-13.1986	0.558942			-9.45261	0.424519	-0.22289	0.0480979	1.48013	0.320989	0
Lysmd2	-0.237754	7.15031	-0.477592	3.83654	-0.530446	2.22453	-0.280607	1.79673	0.808714	0.474232	-1.40324	4.71823	-1.32344	2.13551	0.0340679	0.0732296	0.438983	0.34119	-1.27958	3.33005	-0.582988	0.233489	-1.22932	0.704641	0.742709	4.14372	0.640534	2.16351	-0.0686099	0.161457	1.05848	8.34657	3.61409	7.54961	3.9505	10.6426	0.841877	8.01054	0.659281	17.3752	-0.490853	5.8985	-0.233465	0.632423	-0.748416	1.98478	-0.191094	0.263885	0
Mcm7	1.60403	7.11953	1.27634	3.63653	2.52381	10.5741	1.16192	4.25633	2.88479	18.6618	-2.06055	26.5253	1.66843	2.01748	0.963398	1.7627	1.90845	1.08846	-12.2002	0.993798	3.16758	2.39398	2.67354	2.22836	0.176388	0.0924669	-10.7742	1.52408	0.774217	0.87176	-1.05111	0.733077	-0.567445	0.243217	-0.415196	0.185194	0.392102	0.543629	-0.00732939	0.0117015	-0.176583	0.308137	-0.150016	0.0592057	-0.192531	0.105721	0.827818	0.605509	1
Rfc5	2.3906	7.07504	0.723558	0.828081	1.28076	1.50937	1.12728	3.94495	2.74884	11.9379	-1.69719	6.41215	0.783128	0.347693	1.88443	4.71209	3.21057	1.85829	1.02749	0.277259	2.79369	0.824513	3.93277	1.45465	0.540605	0.189614	-9.51633	0.852551	-0.871153	0.44231	-1.15765	0.69338	1.73368	1.29069	1.26986	0.507147	-0.323379	0.26246	-0.439545	0.692192	0.473303	0.691071	-0.0136583	0.00321882	0.513843	0.133499	-0.105094	0.0221504	1
Jpt1	0.84808	7.07473	1.02186	10.9291	0.993836	4.3484	1.03018	15.3104																	0.990414	3.32109	0.709519	1.31219	0.55868	1.46749	0.560552	1.54008																	0
Serpinb9	-0.763653	7.07126	-1.16063	17.498	-0.534732	1.84418	-1.22641	23.0538	-2.92076	11.9323	0.52917	3.31817	-0.587049	0.716092	-1.01459	3.19678	-1.14368	0.800069	-0.322121	0.238261	-1.09299	0.419774	-1.82923	0.601005	-0.534391	1.54776	-0.449881	1.12292	-0.631577	3.02082	-1.28291	7.56246	-0.881973	1.37622	0.642568	0.980984	-1.02683	8.04577	-0.32521	2.29392	1.13406	32.4566	0.394947	0.6347	2.40826	8.32305	0.101471	0.0741532
Foxf1	-1.46928	7.06103	-0.417149	1.24056	-1.71304	4.24102	-0.454704	0.96255	3.69452	0.779336															-0.438827	0.471626	-0.911966	0.917978	-0.491223	0.885076	-1.27411	1.10886	-8.97102	0.165298
Tnrc6c	-0.833023	7.05457	-0.31903	1.25278	-0.946392	2.87214	-0.0235987	0.0332979	-1.3529	4.20271	1.00046	7.31848	-0.281338	0.291473	-0.745663	1.93226	0.604031	0.529421	1.63189	2.45802	-10.8143	1.55762	-10.8824	1.76312	0.642882	2.33324	0.910404	2.55088	0.589258	2.09505	-0.0274284	0.0200592	0.555341	0.856379	1.13953	2.22406	0.439757	2.02559	0.336702	4.96944	0.22979	1.47285	-0.712317	0.612148	-0.0940394	0.110132	0.260948	0.295619	0
Bub1	5.42641	7.05395	2.17093	2.72379	3.74217	1.794	1.90303	3.52688	4.6915	11.3765	-4.31141	12.5789	3.81716	1.19991	2.86647	1.94217	6.39019	2.25457			-7.29244	0.0987442			-9.42131	0.256736	-8.2951	0.418409	-9.51722	0.351068	-10.2628	0.824673	-7.94578	0.202583	-8.49917	0.268248	-14.2195	0.819059	-1.29782	0.624762	-0.307604	0.0611309			11.4067	0.527944			1
Odc1	1.0329	7.05196	0.441941	2.46239	1.13184	3.27255	0.951353	6.48637	-0.0210672	0.0278817	-1.42309	36.0338	1.53925	3.82841	1.93752	12.1518	0.705244	0.933228	0.577244	0.471879	1.66288	3.48881	0.9914	0.750846	-2.98262	5.90439	-19.6135	9.53967	-2.28564	4.64869	-2.40703	3.66821	-2.31466	4.71843	-2.2629	3.65952	-0.909336	6.27218	-1.13306	11.2066	1.14187	76.3264	0.170047	0.162957	1.4444	13.8015	-0.834794	2.0036	1
S100a10	0.55959	7.03106	0.7774	15.0033	0.449612	2.16973	0.43359	9.19718	2.11392	23.5851	-0.996164	31.5156	0.690683	3.30984	0.255786	1.98937	0.269045	0.532135	1.10934	5.71973	-0.116887	0.113057	0.682973	1.10109	0.998394	8.5474	0.824408	4.54377	0.723915	6.62263	0.625932	6.47379	2.13547	14.2308	1.76737	14.7065	0.00168689	0.0083502	-0.0930044	1.58551	0.392178	31.4868	0.206889	0.642158	0.29007	1.83722	0.541797	3.98644	1
Gins2	2.99285	7.03025	2.80555	7.70104	2.83935	4.30072	1.82486	10.5464	3.51382	12.9213	-2.48677	19.1404	3.06901	3.02755	2.93286	4.25888	3.58216	2.52618	-7.61467	0.2574	2.87911	0.424602	5.06618	3.53066	-8.72388	0.684771	-10.553	0.573879	-10.9875	1.04708	-14.7569	2.49511	0.900887	0.239135	-0.727085	0.20116	-2.58566	1.54139	0.0290158	0.0175979	-0.0461843	0.036284	-9.18202	0.445644	12.1591	0.84398	-12.1306	0.571408	1
Sumo2	0.312785	7.01641	0.426353	12.0847	0.361966	4.47867	0.173673	4.39771	0.439107	6.22589	-0.3724	16.1919	0.121984	0.489742	0.198057	3.13383	0.53785	2.45012	0.302213	1.05271	0.472334	1.00634	0.838329	2.44092	-0.192407	0.902831	-0.0773232	0.21136	-0.0545408	0.255136	0.136424	2.19458	0.178735	0.637315	0.390058	7.15715	-0.102542	1.12469	-0.148552	5.31411	0.07215	1.54096	-0.039212	1.05323	0.0497117	0.199877	-0.0294356	0.0801383	0
Fgfr3	-3.5613	6.99416	-3.68181	4.4457	-3.41889	3.31126	-0.938266	0.769548	-0.494178	0.178599	1.33273	0.886401	-10.1748	2.41306	-4.00187	11.0537	-2.50998	1.35438	-3.36207	2.93688	-11.9242	0.976774	-11.0992	1.25315	2.01196	4.70476	2.21038	3.08257	2.27979	9.40968	3.06715	5.83153	3.07743	3.90449	5.6227	15.9755	3.21301	28.5134	1.25565	23.6844	-1.01987	16.6162	-2.31827	3.45346	-1.64775	4.75176	1.68332	5.00164
Esco2	4.16701	6.98908	1.53706	1.2472	4.63521	5.46151	2.31505	6.85646	4.91001	14.4246	-4.52695	18.689	4.79175	3.59392	3.71218	4.68849	6.56936	2.15782			-8.05145	0.102722	5.06601	1.43629	-9.56816	0.426144	-9.1033	0.474887	-10.1006	0.424062	-0.782741	0.242585	-8.21102	0.279439	-8.71302	0.379488	-1.47134	0.488642	-1.14646	0.700776	-13.0808	1.47281							1
Plscr3	0.748079	6.97341	1.11615	11.0614	0.890083	3.73529	0.0696433	0.165896	-0.139558	0.257119	-0.681735	7.52163	0.578978	1.90345	0.339668	1.90492	1.37362	3.49745	-0.126307	0.155033	1.30406	1.33613	-0.0742527	0.0273879	0.4556	0.930439	-0.242212	0.208644	0.0337166	0.045629	1.12133	4.598	-0.0148582	0.0162896	-0.946505	5.82837	-0.554771	4.74124	-0.0799485	0.574518	0.0625716	0.346623	-0.63959	2.06664	0.267623	0.460626	-0.16499	0.140661	1
Hmmr	4.33845	6.9616	2.39261	2.56385	4.82545	5.5009	2.22942	7.795	6.67798	25.0386	-4.78729	21.0959	4.35448	2.64124	25.8997	0	6.04548	1.34379			-7.98926	0.122576	3.48264	1.01485	-9.47868	0.440728	-7.08595	0.41948	-9.91051	0.421071	0.222979	0.0968574	-7.81842	0.183891	-9.03659	0.36588	-11.8056	1.10608	0.149561	0.0489218	-13.1724	1.91473			12.25	0.703629	1.47966	0.320987	1
Depdc1a	4.03866	6.96024	1.68016	1.46535	3.98144	2.40239	2.03421	4.52066	5.85655	11.5089	-4.83796	14.7207	5.56218	2.58728	3.59378	2.91938	7.98656	2.40248			-9.37764	0.129146	6.06621	2.9005	-9.30562	0.439255	-7.20082	0.411157	-9.9044	0.414335	-10.6788	0.969948	-7.42908	0.145679	-8.20696	0.260911	0.820359	0.18411	-0.151024	0.0615669					14.1783	0.6586	-12.2318	0.571327	1
Rps10	-0.208759	6.95548	-0.212992	6.0647	0.113947	0.884977	0.182589	5.98958	0.51473	17.0711	-0.360739	29.8923	0.19827	1.13869	0.0429423	0.359403	0.363607	1.60598	0.58887	3.34161	-0.0791107	0.134852	-0.000623806	0.000867611	-0.0166072	0.0880583	-0.151949	0.923022	0.0287483	0.15449	-0.2839	3.26993	-0.65418	8.01021	-0.561886	6.76094	0.0575859	0.84041	-0.0755355	2.72061	0.257104	28.5343	0.776176	13.465	0.258667	3.68087	-0.128111	0.718207	0
Spc25	3.05231	6.94731	2.44934	5.29547	3.83375	7.05604	1.84729	6.6258	3.62515	9.55086	-3.12621	18.3262	4.51472	4.30171	3.99269	3.43521	4.55825	1.03591	-7.04918	0.15326	-8.58679	0.169147	5.80349	4.44577	-9.63906	0.713719	-9.31294	0.668065	-12.4177	0.953754	-0.754562	0.340772	1.23793	0.383091	-0.170178	0.0333841	-1.20754	0.600786	-0.733284	0.35335	-0.944712	0.372604	2.90897	0.848799	0.237858	0.047087	1.48195	0.501632	1
Gadd45g	-1.51309	6.94509	-1.17579	7.27374	-2.64319	6.25594	-0.581184	3.81392	-2.63233	31.562	2.47032	60.6133	-1.78123	3.45043	-1.20723	3.27126	-1.22973	2.72721	-0.821238	0.532111	-0.613939	0.55375	-3.68558	3.01525	2.03461	11.7699	2.71903	29.7955	2.65245	35.8988	1.48356	13.254	0.105308	0.242307	-1.03203	2.30127	1.42086	35.2064	1.58886	56.4677	-0.908501	100.365	0.242122	0.212747	-0.96575	11.8444	0.8115	3.60012
Bcar1	-1.08684	6.9	-0.113088	0.231255	-0.870412	2.47045	-0.435077	0.814796	-3.44465	11.6083	0.601201	3.56787	-0.577751	0.638613	0.561293	2.05283	-1.23647	1.37706	-0.339799	0.194678	-1.13426	0.70973	-1.53288	0.628414	-0.0165306	0.0176226	-0.0306868	0.0232196	0.537673	1.80135	0.00366024	0.00211438	-0.227162	0.218668	-0.23444	0.176609	0.485499	2.29317	-0.105194	0.419964	-0.851373	26.6762	-0.269765	0.237472	-1.08293	7.10045	0.196503	0.230416	0
Plaat3	-0.97682	6.89468	-0.993899	6.14082	-0.899623	3.64003	-0.812707	6.97256																	0.331624	0.612058	0.347739	0.46954	0.333972	1.07851	0.218852	0.409669
Ube2t	3.02622	6.89304	0.35217	0.182984	2.9685	4.21522	1.50045	5.82492	3.09528	8.26674	-2.63846	9.37111	2.85713	1.81136	2.47337	2.75139	2.9925	1.6172	-7.36526	0.170768	-9.15333	0.12912	4.08094	2.4083	-8.06584	0.686747	-13.4021	0.538575	-12.9832	0.93052	-2.19378	1.25623	1.8562	0.85701	-8.53376	0.502423	-12.4059	2.05355	-0.100356	0.0685308	-0.267085	0.262935	4.23092	2.13229	14.6707	0.658625	0.157919	0.0476119	1
Mxd3	4.06789	6.88109	3.56289	5.82314	4.57492	4.97891	2.52845	9.66156	3.85133	4.27308	-4.48735	20.8963	5.99035	4.43147	3.09826	1.51728	-6.33394	0.111343	-8.3331	0.110037	-7.56709	0.124801	30.5254	0	-9.26282	0.494458	-8.96035	0.374348	-10.2775	0.562448	0.677355	0.346266	-9.30414	0.220146	1.0727	0.195396	-12.1344	1.25023	-1.77344	0.931764	-1.00891	0.390858	-9.68788	0.216038	11.6182	0.690846			1
Ankrd33b	-2.9161	6.86743	-2.17603	2.98908	-0.900367	1.14135	-0.81146	1.37589	1.03309	0.690046	-0.77332	0.762894	-0.940284	0.431161	-1.30303	2.84728	-0.77112	0.656706	-4.44494	7.17515	-1.65419	0.517683	-12.434	2.04389	1.46333	2.71334	1.03711	0.670039	1.66821	6.86302	1.38296	2.05955	3.91747	12.0315	4.72249	9.35122	2.30523	15.0599	0.933715	11.9204	-0.511156	10.5616	-1.78248	6.54749	-1.85485	8.68499	0.138924	0.181259
Rps2	0.220509	6.86484	0.0609174	1.08886	0.181987	2.32213	0.236353	7.49883	0.568934	24.5323	-0.844775	116.966	0.56337	4.55163	0.624906	24.4695	1.00687	13.9148	1.08832	10.7598	0.368713	1.30329	0.807477	4.24914	-0.342711	4.67245	-0.453994	6.9974	-0.298001	5.63116	-0.574873	8.92797	-0.43816	6.43445	-0.423868	2.92203	0.17601	3.67643	-0.114466	4.66916	0.177334	17.2198	0.822658	13.3806	0.100594	0.998522	-0.0402657	0.195418	0
Rpl36a	-0.24834	6.86268	-0.37829	14.4174	-0.112274	0.817438	0.0207806	0.172537	0.166742	2.38326	-0.273149	12.7718	0.272958	1.28035	0.26167	3.91979	0.793584	4.69047	0.907158	5.66873	-0.350781	0.695923	0.252622	0.384032	-0.220932	2.05186	-0.472336	5.19246	-0.317699	4.41183	-0.373832	3.43595	-0.845153	16.3857	-0.738838	8.17784	0.0823532	1.06226	-0.128937	4.85432	0.521339	81.6122	0.813063	11.3462	0.656061	15.4884	-0.316344	1.9532	0
Smad6	-3.15289	6.86248	-2.06729	2.43177	-3.70522	4.09077	-0.774029	0.661533	-11.1429	10.974	1.99621	12.8132	-2.67551	3.06753	-2.22455	11.9693	-1.13221	0.643498	-11.6811	14.3131	-10.8136	1.34074	-1.40621	0.430433	1.16769	1.60597	2.93219	5.90997	2.52271	14.3349	2.40325	3.11043	1.02867	1.85087	1.47518	2.81866	1.78239	26.8475	1.1358	40.1233	-1.36201	30.7239	-0.99675	4.43009	-2.0087	8.21031	0.163645	0.171345
Ckb	-2.71488	6.84716	-1.7325	1.89641	-3.88303	6.36805	-0.322397	0.327659	-0.0754794	0.0824026	0.495615	2.72615	-2.37516	2.93163	-31.0191	0	-1.10702	0.746964	0.546175	0.525303	-2.61044	0.984656	-8.56577	1.31402	2.14294	6.11679	3.43841	8.0704	0.70236	1.5242	3.19855	11.9738	1.71972	7.89311	1.90185	8.41071	-0.0259115	0.0596667	0.0186374	0.0821184	-0.336574	2.94167	-1.91124	2.71792	-0.956781	2.43971	0.852137	1.17662
Ssr3	0.136916	6.83268	-0.0333092	0.0927618	0.455289	1.59838	0.00791765	0.0223634	-0.302435	1.10811	0.358095	4.90633	0.27209	0.55873	-0.0631824	0.183419	0.605337	1.27256	0.737119	1.50087	1.04	1.87451	-0.509143	0.332578	-0.432602	0.847744	-0.923352	1.70426	-0.396882	1.02338	-0.156002	0.227571	0.223927	0.425303	-0.311004	0.560353	0.0836106	0.32255	0.0399157	0.239861	0.0881449	0.872035	-0.377639	0.682335	0.358542	1.28813	0.0426026	0.0615224
Hells	1.63344	6.82146	1.13132	3.72674	2.25789	4.99316	1.30734	3.718	3.02241	11.7718	-1.88706	10.2042	2.78855	1.652	2.76574	5.55289	4.461	1.70664	-7.43927	0.283743	1.98454	0.404868	3.48601	1.72579	0.196542	0.100598	0.664647	0.426617	-1.24206	0.725898	-10.4207	1.91291	-9.73095	0.877624	-9.65185	1.22133	-1.393	0.702205	-0.276589	0.249821	-0.355227	0.25292	2.63382	1.30852	1.3613	0.507427	1.47993	0.660508	1
Ubd	-1.39516	6.79659	-1.73606	16.5998	-2.23298	4.61942	-1.20025	17.2667	-3.13704	45.5067	0.94553	23.6961	-0.059985	0.0342696	-2.11945	1.83173	1.60355	0.343164	-8.66624	0.268066	-0.60364	0.141681			-1.67895	3.96232	-2.09616	6.64793	-1.1798	3.16281	-3.21859	35.3716	-3.86742	39.075	-4.80907	24.9294	-0.492324	1.95422	-0.0676785	0.10699	-1.25961	3.56519	-9.81799	0.538598	1.06835	1.44363
Tgif1	0.934575	6.76958	0.991167	10.2081	0.805079	2.56864	0.347912	0.641438	1.07569	2.59379	-1.91089	14.5682	0.0986036	0.0668291	1.14181	2.51483	-0.0800847	0.0613187	1.9939	1.77911	0.401258	0.382579	1.0702	1.17974	-0.877372	1.22328	-1.67953	2.32246	-0.23156	0.331101	-2.47443	1.72265	-0.21347	0.12591	0.807827	0.466033	-0.322545	0.69961	-0.170004	0.325821	-0.250982	4.04799	-0.713107	0.327901	0.0246606	0.0546335	0.442112	1.18242	1
Il1r1	-1.2722	6.74892	-1.0498	4.3684	-0.537182	0.824139	-0.924446	2.60411	-3.89422	8.81978	0.511985	1.17723	-3.18538	1.93464	-2.07906	3.9074	-2.06527	1.0716	-9.84039	1.1363	-11.9101	2.12074	-1.19976	0.377	-1.18107	1.80302	-1.57284	1.64724	-1.06303	2.05482	-0.985009	0.869784	-1.5837	1.62672	0.746706	0.504494	0.0163032	0.016654	0.139225	0.376065	2.42196	95.9516	0.696397	0.542011	1.55821	5.71487	-1.42518	2.27636
Egfl7	-0.258503	6.74	-0.289007	8.20687	-0.59614	10.5581	-0.0408222	0.309728	-1.67381	30.2465	0.128825	2.11945	-0.114987	0.248222	-0.507623	10.7532	0.13154	0.122029	-0.650898	3.99511	-0.131925	0.120143	-0.307849	0.401958	-0.239173	2.20982	-0.407896	3.65845	-0.303554	4.65225	-0.551563	5.20892	0.570706	6.40506	-0.0782501	0.235045	-0.350367	10.0482	-0.0554819	1.28275	0.0257775	0.296169	-0.245929	1.82223	-0.203157	0.962955	-0.204137	0.949788
Nbl1	-2.72168	6.73337	-1.54552	2.0172	-1.72146	0.609212	-0.653297	0.49779	-11.079	0.396794	-0.134181	0.0326673	-0.403143	0.232239	0.208901	0.168292	-0.747224	0.422505	-1.45062	0.868811	-2.28972	0.913847	0.371625	0.16731	-2.91037	2.236	-1.13206	0.409076	-0.688105	0.281197	1.50322	1.05517	-8.1039	0.183155	4.02683	1.23841	0.407881	0.945218	0.161814	0.297546	0.66004	8.87139	0.267377	0.193584	0.376722	0.56856	-0.289312	0.356878
Atp1b1	-0.927636	6.72104	-0.578349	2.82079	0.847695	3.4167	0.201961	0.379388	4.98345	9.51153	-28.5996	0	1.07525	0.430623	0.705747	0.281489	1.2521	0.429695	-7.5854	0.227854	-0.0714134	0.0105364	-8.64274	0.214503	-2.4934	7.56041	-2.82564	5.25543	-2.14924	8.68857	-2.48493	2.78019	-8.12403	0.27875	-10.0205	0.139313	-0.319457	0.193782	-1.42507	1.11784	-0.0529472	0.0722539	-6.79465	0.40622	0.745185	0.366933	-14.8749	0.756767	0
Sema3g	-1.64681	6.70285	-1.60217	2.87626	-2.57817	4.0164	-2.44723	4.89621	-1.65619	1.07737	-0.262259	0.202864	-1.26214	0.592096	-18.4001	3.03971	-7.29162	0.926486	-10.0502	1.31602	-9.00543	0.358319	-12.1672	0.307662	2.83609	24.7077	3.78363	18.824	3.19301	37.7355	3.83208	23.6851	4.63114	30.549	6.29748	31.9869	1.79605	8.77824	3.01024	24.5133	-4.85612	37.7201	-18.2571	3.326	-27.8661	10.1609	25.4547	5.40931
Rrm2	3.57504	6.69578	2.36498	4.02196	3.92297	5.75748	2.03769	13.0412	5.14855	27.7548	-3.90045	20.5622	3.38857	2.60661	3.31171	3.50078	2.46223	1.06854	-9.79633	0.13302	3.74071	1.5793	4.80494	1.78002	-10.2381	0.646412	-8.64646	0.745028	0.12327	0.0306958	-11.5862	3.29742	0.447592	0.100326	-0.512206	0.0873242	-0.715403	0.493922	-0.476344	0.363605	-0.827295	1.68336	-9.45167	0.264508	0.633515	0.245073	-11.6428	1.25418	1
Ttk	5.13243	6.66702	2.20245	1.84488	3.81056	2.93298	0.303488	0.17269	4.49118	6.80153	-4.11679	13.003	4.56203	3.07621	2.97761	1.38556	-6.43568	0.0961258	-8.30567	0.110036	4.7938	1.42396	-8.44775	0.135598	-9.35986	0.294181	-8.11688	0.287304	1.01668	0.257656	-10.2768	0.76766	-7.97542	0.217814	-7.86291	0.29997	-15.0212	1.07743	-12.4567	1.65096	-1.21595	0.399923	-8.89615	0.189337	-0.807885	0.181202			1
Celf4	2.66561	6.66461	0.954518	0.368303	-12.2631	0.40412	-12.9462	0.455612	1.77488	0.534603	-2.35344	7.37263	0.810965	0.28374	1.39999	1.73234	-7.35377	0.204314	-7.20576	0.0966668	-7.24952	0.126262	-9.45946	0.202313	-0.225457	0.0561359	-7.50826	0.262242	-11.303	0.345065	-8.47581	0.133565	-8.28247	0.31913	0.483478	0.105144	-2.42765	1.48404	-0.905318	1.71675	-0.110306	0.0566547	3.6459	1.06961			-0.104963	0.0223396	0
Rcsd1	1.15574	6.64538	1.97098	9.04395	1.33779	5.22053	0.802367	0.59651	1.34564	7.12422	-0.385428	1.86926	0.143494	0.128895	0.655755	13.1984	1.54943	1.5801	0.026514	0.0209058	1.51203	0.503144	-9.60055	0.577468	-3.22009	3.07595	-1.15509	0.433643	-0.79782	1.13667	-9.03382	0.617892	-0.577998	0.545311	-1.80064	1.08666	-0.466885	1.70988	-0.725671	12.1383	-0.0915142	0.263078	0.142766	0.188463	-0.519919	0.452239	-0.965035	0.358153	1
Cald1	-1.2119	6.64342	-0.128572	0.204044	-0.746843	2.25852	-0.2936	0.709647	-1.45041	7.08722	-0.720409	14.3845	-1.11903	1.27016	-0.326793	1.69769	1.11957	2.75425	0.778815	1.44642	-1.09303	0.699639	-0.555456	0.397417	1.15099	4.29212	2.26644	9.48852	0.982714	7.25614	2.41154	19.4924	1.44965	12.1594	1.93001	16.8099	0.723038	8.69927	0.0272786	0.193597	-0.125703	1.31931	-0.0525528	0.0626133	-0.603474	2.46298	-0.0468004	0.0778994	0
Sox7	0.896818	6.64177	1.02952	7.41683	0.678084	1.76972	0.0401686	0.0549939	-2.58862	5.05761	0.356958	0.915227	0.769798	1.6349	0.489357	2.24675	0.483699	0.742347	-1.20558	1.23296	0.675683	0.776291	0.72432	0.680868	0.180008	0.213277	0.23894	0.219033	-0.327854	0.515132	0.546199	0.559135	-0.0236467	0.0147967	1.22818	1.58925	-0.272819	1.13935	-0.30382	3.12053	-0.212093	3.66358	-1.85567	4.89866	0.223498	0.714914	-0.426815	1.23638	0
Tmbim6	-0.429061	6.63555	0.0045534	0.0176104	-0.547318	6.11645	-0.394622	4.49108	-0.784512	10.1134	0.353108	8.67341	-0.345928	1.50585	-0.55314	9.34032	-0.2391	0.605415	-1.50106	9.01735	0.1865	1.55158	-0.703529	1.20712	0.296157	2.8059	0.438357	2.12978	0.279215	2.52619	0.553983	3.19857	0.585145	4.38621	0.320769	1.14393	-0.129787	1.57358	-0.00928349	0.0919402	-0.0994341	3.05611	-0.3769	2.5732	-0.134094	0.837961	0.109214	0.538207
Smyd2	0.978	6.62709	0.9207	5.24364	0.0293378	0.0260804	0.12168	0.217172	-0.13621	0.143151	-0.784523	5.64933	1.20766	2.66472	0.385691	0.727048	1.25686	1.2946	1.80144	1.8125	0.811735	0.474345	1.28648	0.7869	-0.173661	0.151506	-1.18069	0.970244	-0.159417	0.154154	-0.719932	0.644511	-0.143378	0.0844763	0.502196	0.395123	-0.307925	0.739128	0.17814	0.608093	0.00901025	0.0210941	-0.334052	0.193532	0.370731	0.501128	-0.474276	0.406575	1
Bnip3	-3.09363	6.62063	-0.508684	0.497128	-0.328165	0.30242	-0.782609	0.47905	0.191939	0.173797	0.514149	1.09591	-3.29517	3.59982	-1.41118	7.74272	-0.0225429	0.0113427	-1.2556	0.739765	-0.445121	0.116735	-10.1774	0.523699	-0.371582	0.21241	0.211517	0.0745468	1.04695	2.1016	-11.2182	0.805599	1.84483	3.18587	1.24267	1.12201	0.442007	1.48221	0.278367	3.25162	-0.870812	16.2972	-0.993729	1.09129	-0.57137	0.712286	-0.227501	0.105326
Prdx2	0.440951	6.61839	0.513357	8.82328	0.206358	0.785267	0.0659153	0.27971	1.10226	19.9765	-0.167152	3.55663	0.613878	3.04937	0.58445	6.61631	0.897629	2.25949	-0.0519534	0.0581951	1.17607	2.39063	0.536275	0.550389	-0.273349	0.804052	-0.415241	1.0519	-0.221131	1.19892	-0.0199398	0.0325964	-0.229302	0.536125	-0.2879	1.64015	-0.363406	3.73442	-0.146567	1.69313	0.294854	5.5818	0.173111	0.391241	0.032343	0.0714999	-0.102743	0.18156	1
Myadm	0.833655	6.60969	1.07762	6.54911	0.206538	0.384723	0.702239	1.71863	1.0202	1.71323	-1.4466	14.954	0.587017	1.44058	0.847939	11.9646	0.899586	2.57575	-0.849349	0.816769	1.14354	1.54854	1.18844	1.72444	0.412065	0.742942	0.065009	0.044938	0.521351	1.72435	2.22628	6.37528	1.52071	2.27011	2.39114	6.7931	0.240819	1.41143	-0.0580819	0.502863	-0.290486	8.07695	-0.890472	1.59637	-0.290174	0.888079	0.546052	1.60691	1
Nucb1	-0.72195	6.60535	-0.973142	9.44635	-0.68733	3.37969	-0.35669	1.62303	-0.729802	3.92545	0.309134	3.05022	-0.0413803	0.0602549	-0.315816	1.23251	-0.166784	0.177613	-0.209688	0.20268	0.00747392	0.00481459	-1.45774	1.04693	-0.335011	0.717299	-0.473933	0.790022	-0.176873	0.499618	-0.605652	1.06015	-0.265189	0.445441	-0.120475	0.153087	0.0504294	0.179744	0.15282	1.32539	0.215166	3.3085	0.266959	0.531192	0.504419	2.06236	0.199566	0.342456
Adcy4	-0.857073	6.57885	-0.857479	6.32397	-1.65414	8.89856	-1.33181	6.38814	-3.17586	13.8683	0.56791	4.11241	-0.807301	1.65425	-0.828461	4.45769	-0.567858	0.938049	-1.38686	2.24982	-0.764987	0.769501	-0.909648	0.633061	0.362346	0.800882	-0.0577634	0.0585647	0.309939	1.00996	0.745377	1.32955	0.929824	3.03107	1.03513	2.52489	0.615015	7.3911	0.379397	6.17453	0.00398178	0.0295735	-0.263962	0.551284	-0.12348	0.363473	0.492837	1.36711
Syngr2	-0.723496	6.5368	-0.824669	8.84464	-0.827376	4.10348	-0.617963	6.44852	-0.988535	6.32152	0.637064	9.65111	-0.158624	0.265035	-0.398364	2.93907	0.310764	0.322215	-0.691378	0.92557	-1.82883	1.24085	0.676743	0.365571	-0.751236	2.19884	-1.04327	2.7328	-0.944333	5.64078	-1.10948	4.49643	-0.50281	1.091	-0.592997	1.11925	-0.332614	1.90324	-0.0219988	1.64019	0.419044	8.71712	-0.811341	2.35023	0.729849	2.63006	-0.214302	0.222726
Hfe	-1.8088	6.53675	-0.355609	0.579375	-1.90308	4.30936	-0.106255	0.106599	-2.23119	9.35816	1.23431	10.5205	-1.02326	1.39698	-0.80474	2.96163	-1.13727	0.671614	-0.53156	0.384141	-0.777043	0.22157	-14.0162	0.886714	0.976422	1.7916	1.14578	1.41726	0.551841	1.26293	1.17171	1.32528	0.0591103	0.0610981	-0.346355	0.274949	0.402267	1.62627	-0.0871231	0.373062	0.16433	0.817637	-0.319738	0.411961	-0.43888	0.507674	0.421061	0.382442
Acaa2	-1.42751	6.52197	-0.7007	1.81742	-1.15444	3.00922	-0.523357	1.00986	0.432711	0.956998	0.476482	1.72356	-0.371033	0.624712	-1.39345	8.32237	-0.291278	0.221478	-0.618862	0.517762	0.142211	0.0635375	-15.086	1.87334	0.696049	1.24336	1.11348	1.72642	0.0454736	0.0590616	-0.144864	0.083516	1.36019	3.3546	0.688784	0.700622	-0.320794	1.68774	-0.13275	0.816632	-0.131476	1.53819	-0.186993	0.231582	0.0773788	0.0978167	0.280671	0.356927
Hyal2	-0.917271	6.51578	-1.36944	12.8417	-0.594684	1.85736	-0.933585	8.88606	-1.94294	7.61093	-0.0400806	0.117586	-0.243168	0.220357	-0.988044	5.49873	-0.182326	0.0877719	-1.30883	3.41703	-0.0863291	0.0289907	-0.886956	0.43003	0.87494	3.41861	0.682141	1.76912	0.691525	3.87699	0.350929	0.863425	0.788045	1.92773	1.49969	5.45562	0.421171	2.1518	0.463171	8.42082	0.0740431	0.280814	-0.698356	2.87405	-0.438301	0.845266	0.644532	1.17924
Gstt2	-1.30475	6.51434	-0.384987	0.814414	-0.110888	0.141062	-0.943917	2.47737	-1.26966	3.17143	1.00585	5.15905	-1.14194	2.04563	-1.09199	3.56611	-1.54584	1.1618	0.0379469	0.0153661	0.58708	0.309511	1.12511	0.400778	-0.188333	0.192862	0.138781	0.0925456	-1.49887	4.71465	0.451479	0.427527	-0.53144	0.507637	0.107225	0.0638041	-1.48849	23.2709	-0.20137	1.08346	0.139578	0.785753	0.302353	0.247263	0.387682	0.662586	-1.07686	0.649142
Exoc3l2	-1.42454	6.50064	-0.381495	0.689571	-1.90631	3.13082	-0.343432	0.488676	-2.91904	13.2445	1.17841	19.2816													-1.59884	2.28815	-0.480849	0.301326	-1.90593	3.3124	-2.17498	1.33583	-0.376523	0.494182	-1.13485	1.95514
Tbc1d8	-1.68158	6.49813	-1.0469	2.70141	-1.0558	1.37385	-0.471	0.551395	0.299256	0.165271	-0.862049	1.10286	-0.651592	0.304997	-0.171032	0.150783	-8.91353	1.60823	0.734353	0.436321	-10.2908	1.57449	0.478069	0.166192	-2.41366	2.78589	-2.33578	1.52216	-0.325828	0.32914	-12.3085	1.91529	2.24553	2.18533	2.14367	1.02858	0.040722	0.0385213	0.266637	0.590228	1.58055	25.6934	0.530148	0.41757	3.64387	11.8119	-0.762005	0.775756
Arrdc4	-1.32189	6.49549	-1.51708	7.20346	-1.07101	1.89381	-1.55969	4.85042	-0.917298	1.98225	0.265053	0.785696	-0.0733571	0.0517033	-0.314062	0.485888	0.624121	0.718329	1.14543	1.20545	-0.451888	0.228815	0.0110911	0.00352746	0.845241	2.00754	-0.187373	0.143979	0.845257	2.33711	-0.804076	0.63239	0.526926	0.66111	0.283727	0.208781	0.774805	5.0455	0.183158	0.823355	-0.397403	6.11698	0.113959	0.0809122	-0.323132	0.739439	1.13974	2.09348
Ass1	-2.40052	6.48695	-1.97531	5.06455	-2.42551	3.76417	-1.25012	3.023	2.76694	7.33087	-1.35589	2.33487	-11.3308	1.67137	-2.80392	1.80881	-0.734179	0.224371	-10.7664	1.12292	-8.94654	0.442327	-9.46428	0.202311	0.653678	0.669943	0.572497	0.42931	1.93709	10.2382	-1.51489	1.09102	3.3233	5.67066	4.44913	8.41249	2.00957	7.36155	0.997476	3.01716	-0.487057	1.917	-0.622032	0.365368	-0.302929	0.17392	2.47998	0.838294	0
9530068E07Rik	0.886769	6.47185	0.579792	2.22897	0.200672	0.319543	-0.034302	0.106494	0.134518	0.267388	0.0123949	0.317865	0.427537	0.895949	0.0890499	0.233535	0.786266	1.1389	-0.424722	0.341028	-0.0404096	0.0158907	0.851971	0.489687	0.451022	0.534886	0.271547	0.217518	-0.0401062	0.0492276	0.676261	1.2643	-0.151698	0.142688	-0.0124086	0.0184999	0.121623	0.38339	-0.041031	0.0971926	0.0790021	0.418726	-0.366196	0.474532	0.626793	1.15658	0.0328484	0.0266556	0
Tmem255b	-2.68407	6.46705	-2.6261	5.44706	-4.15395	10.0693	-1.08921	0.635989	0.83775	0.166446	-0.30839	0.0810068													1.07699	1.46258	1.71013	2.54376	1.01031	4.2453	0.778931	0.262527	7.38593	19.0162	9.61129	21.1764
Knl1	3.82159	6.45113	1.89808	1.59056	5.19742	3.05411	1.94624	4.68795																	-9.10231	0.413294	-9.55684	0.327765	-10.3281	0.268347	0.310773	0.107605																	0
Tcn2	-0.661494	6.44272	-0.802468	7.59561	-1.08253	6.86157	-0.427292	1.51605	-3.02659	75.4425	1.34442	104.331	-0.466933	0.858913	-0.532916	2.40802	-0.0466966	0.0445406	-0.764824	1.8283	-0.631672	0.493442	-2.82605	1.80089	-0.849632	2.85727	-0.393641	0.667078	-0.740683	4.25861	-0.482773	0.596669	-1.69676	22.9533	-1.95447	18.8153	-0.375793	2.89963	-0.125704	0.979872	0.707748	32.5426	-1.11296	6.52597	0.720131	3.75283	-0.289829	0.471154
Sbds	-0.75008	6.43994	-0.472433	2.62612	-0.770933	3.18881	-0.0536833	0.123106	-0.454334	2.85851	0.500311	4.26683	-0.910455	3.44011	-0.896262	7.47351	-0.931808	1.69023	-0.243123	0.316228	-2.42891	2.87169	-1.45772	1.37991	-0.227481	0.418047	0.746159	2.04544	-0.110741	0.245227	-0.248631	0.300016	0.752143	2.40291	0.388091	0.563013	-0.398047	6.7581	-0.123624	1.27542	0.391857	14.1994	-0.443155	1.23395	0.0291796	0.0702235	-0.33258	0.791061
Golga7	0.684007	6.42786	0.362946	1.81538	0.240674	0.60438	0.0597575	0.156782	-0.0238352	0.0592707	-0.062618	0.495475	0.448266	1.1756	0.180419	0.701722	1.05399	2.57481	-0.719093	0.786944	0.76824	0.966664	-0.358795	0.177924	-0.686923	1.3342	-0.685053	0.898414	-0.376657	0.972835	-0.622985	0.909089	0.510371	0.919916	0.237196	0.272534	-0.154504	0.676524	-0.1101	0.815393	0.103303	0.799814	0.372512	0.761497	0.30235	0.864587	-0.140136	0.183122	0
Fbxo5	2.89921	6.42364	1.7433	1.9181	3.61016	5.42722	3.15131	16.9029	4.80715	21.9117	-2.20769	6.45999	2.9697	2.87761	1.19803	0.810382	3.83564	2.13343	-6.38074	0.289219	-8.02219	0.144191	4.09357	1.18088	-11.678	0.794689	0.515051	0.111664	-15.0167	0.770502	-0.384071	0.142302	1.08024	0.273531	1.97386	0.763233	-0.489832	0.287596	-0.0471028	0.0376883	-0.183688	0.107384	1.64732	0.536084	11.2957	0.521513			1
S1pr1	-0.555425	6.41906	-0.250767	1.32578	-1.43133	13.1394	-0.669217	4.78103	-2.05643	14.1124	-0.0629336	0.260423	-1.12302	4.3323	-0.886558	15.4852	-0.118545	0.171073	-1.0425	4.58729	0.258665	0.29819	-0.301193	0.209075	0.893381	8.32059	1.01916	5.35467	0.972103	16.455	0.791053	3.03796	1.42577	14.4244	2.09792	21.4382	0.361955	7.15468	0.340599	17.7123	-0.23442	8.71009	-0.480456	3.07745	-0.280784	1.66112	0.354205	1.08218
Kitl	-0.618323	6.4071	-0.354801	2.26202	-1.19856	7.90574	-0.119585	0.269809	-0.878424	0.433026	-0.855575	1.18699	-0.697255	1.61255	-0.707245	7.10322	0.425616	0.675679	-2.89161	3.58953	0.304582	0.317291	-0.311429	0.208391	0.711233	4.17981	0.861638	3.84763	0.431951	2.40412	1.3481	5.33017	5.58214	43.9004	5.33514	17.0867	0.667544	14.7613	0.149936	2.67046	-0.414677	17.3369	0.508947	1.00756	-0.1359	0.487878	0.323921	1.11569
Melk	5.35908	6.38396	2.58549	3.58548	4.71647	4.29824	1.09793	1.50804	4.46969	6.96352	-3.37721	10.4287	4.06967	2.34471	3.80186	4.00762	5.95026	2.99484			-6.86394	0.102532			-8.87979	0.283704	-7.68858	0.407138	-11.0907	0.345023	-10.2671	1.06841	-8.60457	0.200875	-6.39249	0.3491	-12.1311	1.50085	-1.49378	0.807661	0.671913	0.274052							1
Tmem59	-0.394901	6.38277	0.0254436	0.125336	-0.632957	7.44263	-0.554838	6.15039	-1.41123	23.4561	0.549788	20.5115	0.0306472	0.0705507	-0.451595	7.54345	-0.206982	0.514757	-0.405121	2.34157	0.2727	0.422602	-0.691596	1.10384	0.15041	0.550069	0.135552	2.18176	0.156634	0.981585	0.57382	2.67515	0.518187	3.47473	0.558931	3.37325	-0.0866141	0.779044	-0.000235746	0.00227254	0.0110736	0.142416	-0.427993	2.91712	-0.0663956	4.84009	0.16044	0.592491
Syt7	-4.22909	6.3746	-1.82286	2.08795	-11.694	2.84309	0.210782	0.097484	-3.58989	3.71694	1.38606	4.72775	-2.66785	3.04953	-2.11132	6.65101	-5.58592	1.77418	-10.1335	1.41878	-1.26033	0.460778	-10.9191	1.05671	0.881211	0.767673	1.69462	1.50035	0.950101	1.03477	1.51161	0.644428	0.136517	0.0660702	0.661474	0.424634	0.792726	4.94077	0.632273	6.67403	0.410921	2.64086	-0.574299	0.384076	-0.277792	0.392514	1.41655	2.93872
Slc25a3	0.0228594	6.36525	0.152269	1.73393	0.151928	0.846939	-0.0224075	0.160373	0.134223	0.790468	-0.249595	6.62578	0.55957	4.99918	0.27833	3.62564	0.935075	6.67294	0.0702623	0.101756	0.478179	1.23035	0.3845	0.78094	0.0201563	6.1403	0.210708	0.786271	-0.179168	0.946168	-0.085534	0.322503	0.132025	0.388089	0.01641	6.8562	0.0770448	0.668002	0.0512271	3.21156	-0.0280501	0.37954	0.546247	3.2254	-0.232518	8.49176	-0.00354262	0.011105	0
Utrn	-0.87283	6.36281	-0.927952	4.55093	-1.08541	4.5049	-0.590288	1.02187	-1.11	3.63431	0.249389	0.979389	-0.855364	2.38452	-0.70191	4.51526	-0.316756	0.393804	1.28076	2.57937	-1.65416	1.69106	-1.70666	1.92163	1.10305	5.87142	1.08382	2.75017	1.05225	8.85783	0.295046	0.188463	1.885	14.7013	1.79471	7.04628	0.78697	15.9175	0.390099	9.37674	-0.681409	33.0017	0.0667569	0.0824765	-0.849691	7.37071	1.2729	11.7796	0
Vsir	0.894331	6.35096	0.550225	2.46072	0.474322	1.00682	-0.29912	0.366898	-0.682263	1.80186	0.726369	3.61485													-1.70864	2.72936	-3.27623	3.36486	-2.52769	6.77893	-11.1154	2.24928	-0.637595	0.832268	-0.775232	0.576582													0
Grk5	1.26986	6.34381	1.4165	6.40722	0.47685	0.516328	-0.166788	0.144197	-0.973811	1.04812	-0.751981	2.2627	0.207319	0.24603	0.738998	2.44856	-1.04803	0.564762	-0.358347	0.145783	-1.53253	0.648197	-0.410306	0.102273	0.0656671	0.0403826	0.665191	0.451815	0.234225	0.196917	0.798725	0.498459	-0.281428	0.135439	1.6121	1.54808	-0.205802	0.608908	-0.149155	0.501805	0.368051	2.51148	-1.73288	1.44844	0.822294	1.79277	0.822094	0.883895	1
Maged1	0.845373	6.33975	0.473777	2.35942	0.456955	1.1408	0.517211	2.40024	-2.34609	11.0831	0.38568	2.91352	-0.0253563	0.0246737	0.147447	0.249635	0.266163	0.250585	-0.141282	0.544362	0.346109	0.226007	0.974629	0.744752	-0.655796	0.908045	-0.866915	1.06271	-0.457314	0.897037	-0.309122	0.324861	-0.891538	1.474	0.188131	0	0.270851	1.03802	0.152263	0.607599	0.149465	1.22586	-1.27405	2.08896	0.263547	0.591215	-0.0365635	0.0393142	0
Etv4	4.12474	6.33228	3.762	4.62259	3.49546	1.58667	1.67746	0.664483			-3.83766	8.40829	-8.56156	0.173817	3.88015	4.60143	3.7609	0.75737			-9.1533	0.128838	-9.53089	0.202333	-8.87599	0.419472	-9.46922	0.251041	1.17233	0.258868	-10.5475	0.25405			-8.36718	0.238114	2.58216	0.622463	-2.47643	1.39804	1.39122	0.770467			11.2416	0.500061	-0.105029	0.0221284	1
Klf10	-0.945949	6.32196	-0.388503	1.3455	-1.19074	3.4705	-0.434668	1.04572	-0.860273	2.05033	-0.0521099	0.110873	-0.162216	0.181851	-0.699531	2.04074	-0.904662	1.24502	0.417612	0.315535	-2.02226	1.69385	-0.664993	0.331746	0.093955	0.127471	0.66009	1.18971	0.637746	2.41783	0.956573	1.84055	0.533485	0.787503	1.74304	4.45387	0.787958	9.77225	0.511439	6.08025	-0.826251	41.9345	0.338252	0.39061	-0.799999	4.59071	0.171261	0.253199
Gprin3	2.50739	6.32016	2.56247	3.69228	2.39697	2.47405	1.09275	0.22629	1.27999	1.18419	-1.26116	2.15967	1.76656	1.20786	1.14515	0.230693	-7.19753	0.282168	0.0817273	0.0183959	-11.3667	0.191947	4.06627	1.18067	-0.499907	0.130815	-8.56618	0.443382	-0.568805	0.164445	-8.54609	0.209825	-11.576	1.13015	1.74589	0.753902	-1.27805	1.16937	-12.5964	1.04679	-1.57988	1.90136	-1.64809	0.74516	12.5053	0.806016	-12.1549	0.571411	0
Tmem205	-0.875161	6.30842	-0.840551	6.15	-1.43472	5.63646	-0.72015	2.9613	-0.789274	2.16899	0.270356	1.18238	-1.58331	4.81138	-0.673068	2.5243	-0.295331	0.192835	-0.692625	0.744156	-2.18993	1.26694	-0.868746	0.44581	0.0673833	0.0923062	0.213104	0.28555	0.120621	0.22927	0.384796	0.528068	0.000811596	0.000806042	0.47072	0.556656	-0.347971	1.65881	0.100205	0.528285	0.182247	1.26795	-0.27086	1.10638	0.578039	1.57643	0.611465	1.26192
Hist1h2ae	3.93409	6.30303	1.61176	1.38752	3.82426	2.3573	1.93039	4.22549	5.69924	20.3691	-4.51739	15.8104	4.82683	4.67369	2.94099	5.27454	4.93723	1.85711	2.25373	0.662056	-9.00959	0.1291	-8.79625	0.135898	-1.13128	0.171581	-8.66045	0.467865	-10.0232	0.423177	-0.615101	0.177155	-9.02235	0.31312	-7.33271	0.392275	-0.64128	0.226112	-0.260979	0.223121	-2.16442	1.76072	1.2308	0.334832	-1.80822	0.408902	1.48039	0.320974	1
Epb41	-2.05945	6.29869	-1.2954	1.62469	-1.87427	2.25978	-0.323313	0.176392	1.00044	1.51993	-0.468808	0.837026													-0.239366	0.166139	-9.93063	1.24848	-0.0127699	0	-11.4431	0.789104	-10.6072	1.16298	0.261009	0.0929896
Pxmp2	-2.59757	6.28895	-2.16434	6.87946	-2.28302	2.09427	-1.64322	2.77565	-0.44839	0.340603	1.04676	2.51479	0.446018	0.244575	1.24953	1.0514	-7.65138	0.543044	-0.399649	0.105483	-11.7917	0.498548	2.48137	0.714245	-1.68877	1.25642	-9.15328	2.9178	-3.24778	2.9663	-1.87648	0.972627	-11.4308	1.54488	-1.09865	0.407112	-1.27927	2.12574	-0.138764	0.113698	1.28072	4.18332	-1.83846	0.890166	0.278774	0.144965	0.479773	0.10269
Tmem238	-1.33493	6.2863	-1.38946	7.63665	-1.75207	4.56973	-0.259371	0.702926	0.548602	0.811271	-0.482089	1.094													0.541542	0.865814	0.171968	0.159354	0.561758	1.41775	-0.195081	0.200534	0.865	0.764707	1.57217	1.56173
Cep55	4.39711	6.27719	2.92757	4.04002	5.6013	4.131	0.76825	1.03509	5.1888	12.4068	-5.00651	16.0654	4.56218	3.07627	3.33808	2.13782	6.49739	4.25468	-6.29534	0.0955807	-7.21424	0.0998234	-11.2896	0.171394	-9.37145	0.439455	-11.0598	0.340156	-10.0587	0.414361	-0.39581	0.151128	-7.91744	0.218602	-8.40883	0.283376	-15.4705	1.0775	-0.609559	0.311538	-0.542394	0.194734	4.81929	1.76223	11.1992	0.520262	0.479782	0.102485	1
Mcm5	1.96692	6.27343	1.63842	3.87729	2.21907	6.43147	1.50472	8.35052	3.24223	18.3099	-1.93579	16.3891	1.54625	1.37604	1.71451	3.46752	2.70282	1.5938	2.20488	1.25462	4.623	2.91196	4.48582	3.68687	-0.378588	0.138925	-0.792813	0.230941	-0.0448496	0.0245183	-2.60471	1.84484	1.18759	0.684689	-0.756879	0.292878	-1.71475	2.55672	-0.593773	1.30572	-0.281661	0.438107	-0.402187	0.100205	0.286592	0.0964299	-1.35611	0.445602	1
Glud1	0.594823	6.25648	0.879474	10.0304	0.618258	3.08392	0.338482	1.52278	-0.227711	0.651142	-0.016297	0.0637978	0.351634	0.839067	0.209655	0.935563	-0.0308588	0.0351509	1.1644	3.74889	0.368126	0.336086	0.647609	0.75091	-0.138587	0.531029	0.56217	1.03139	0.0760034	0.150498	0.514765	0.997983	-0.0271795	0.0333444	0.309823	0	-0.152195	1.8371	0.0998584	0.78796	-0.179396	3.37745	0.387517	0.976559	-0.253481	0.855533	0.208606	0.502006	0
Pttg1ip	-0.740573	6.23598	0.0296406	0.0666274	-0.919876	4.19098	-0.173454	0.432196	-2.20337	23.8777	0.602299	11.3063	-0.75169	2.46685	-1.10527	12.0821	-0.519352	0.827193	-0.206379	0.298826	-1.44255	1.72856	-0.810042	0.627872	0.383619	0.982775	0.665692	1.30684	0.391707	1.58389	-0.102862	0.0972758	-0.159187	0.32072	-0.366975	0.759005	-0.0382296	0.157215	0.131879	1.58035	-0.387526	13.0282	-0.541772	1.86635	-0.373424	1.9454	0.190037	0.387994
Sgms1	-0.881417	6.22208	-0.695081	2.12171	-1.5537	6.56528	-0.33162	0.394373	-1.0811	3.41903	-0.265818	1.27098	-1.60637	4.3073	-0.845465	5.3582	-0.585029	0.662634	-2.90868	2.32394	-0.814716	0.544243	-0.165315	0.0726628	-0.0575486	0.0740704	0.51745	0.552989	0.343618	1.01876	1.22045	1.36925	1.47649	6.33047	0.529349	0.658563	0.239011	1.38174	0.0216225	0.11256	-0.521478	15.0519	-0.140085	0.141573	-0.693294	3.38132	-0.219545	0.277912
Caskin2	-1.15144	6.20704	-0.815415	2.09761	-1.52767	4.03567	-0.451547	0.841887	-1.88732	6.28114	0.592184	3.42776	-1.29586	2.35887	-1.15449	9.48389	0.407703	0.319824	-0.573877	0.514615	-0.25714	0.0903315	-0.558811	0.238003	-0.417134	0.526701	0.540902	0.476971	-0.0535851	0.0692448	0.677426	0.724414	0.848098	1.95491	0.770991	1.13022	-0.194011	0.630138	-0.0227007	0.0944536	0.249308	1.88702	-0.208249	0.257515	-0.49988	0.934623	-1.35635	2.4434
Prex2	-0.791766	6.1985	-0.432382	1.51032	-2.09145	12.3615	-1.14885	4.55685	-2.52643	14.2348	1.13117	17.899	-0.701889	1.45957	-0.691932	2.96658	-1.0186	1.20269	-0.0115879	0.00683858	-2.97887	2.36885	-0.647111	0.414384	1.11232	7.28952	1.93652	11.9051	0.73986	5.16876	2.43855	17.1389	0.762722	2.65702	1.18638	4.75618	-0.107268	0.428518	0.210199	1.86615	0.0991959	0.845992	0.0863239	0.104251	-0.397606	1.5788	-0.0914676	0.145822
Troap	5.16388	6.19424	-9.95257	0.353611	-10.8966	0.262078	2.31782	2.68734	5.01391	5.08034	-4.50782	6.07508	5.68705	2.51352	3.89028	3.62637	-9.12712	0.103488							-8.54814	0.299829	-10.8179	0.118753	-10.4311	0.26834	-9.56614	0.518631	-7.75697	0.0982434	-10.4271	0.159726	-0.756438	0.197618	-0.957896	0.462244	-0.257973	0.0782756							1
Cyfip2	1.93331	6.19344	1.82704	6.33078	3.32358	6.61483	0.67702	0.243153	4.7744	20.7695	-5.19542	12.5276	0.356658	0.102423	-11.6359	0.605517	1.16239	0.247936	3.58517	2.61011	-11.1976	0.327103	-9.25813	0.293433	0.337864	0.144782	1.67976	1.45867	0.167812	0.0542606	-9.81813	0.348038	-9.16632	0.233254	-7.5739	0.148897	-0.251462	0.122375	1.01419	0.535231	0.935879	0.675482	0.7712	0.201313	1.94142	0.706959			1
Prdm1	1.13712	6.19281	1.81085	14.7032	0.64979	0.695693	-0.587914	0.572401	2.10654	1.54294	-2.34123	4.95193	1.60381	1.54711	1.51508	3.7894	1.50654	0.616759	-9.51136	0.926271	0.0739855	0.0181288	2.19372	2.08903	-1.0205	1.06283	-2.69494	1.89472	-1.18629	1.1164	0.44633	0.203217	0.816085	0.183165	-8.74652	0.375378	-0.306934	0.32102	-0.0492831	0.0734956	-0.711302	2.32574	-10.0482	0.869019	0.34108	0.289352	-0.796582	1.18864	1
Cdk6	2.71486	6.19075	2.06043	3.15804	3.56226	6.70424	1.23631	1.14377	1.19871	2.90931	-1.51076	10.9469	-0.136472	0.032657	-1.19239	0.458057	-8.40333	0.369534	-8.28585	0.415292	-11.4153	0.227253	-8.74846	0.135874	-0.202991	0.0488376	-8.97219	0.543773	0.709849	0.303728	1.57853	0.698725	0.2827	0.160541	0.182082	0.0671963	1.24972	1.13403	0.0631628	0.0470312	-2.25823	4.18291	0.875132	0.350359	-0.808152	0.27321			1
Ska1	3.94941	6.16251	2.77049	3.34641	6.7156	9.54182	2.64381	11.1472	5.67987	20.5972	-5.2294	19.2063	4.8666	4.95478	3.86298	2.24602	5.2736	2.42875	-9.18998	0.0670591					1.2577	0.276202	-8.70741	0.365245	-9.99655	0.485489	-1.06434	0.372106	-8.07052	0.201331	-12.239	0.296	-13.6858	2.18352	-1.78191	0.825116	-12.949	2.20095							1
Scgb3a1	-2.54189	6.16118	-12.1781	6.39036	-11.8286	2.55399	-2.15687	2.05696	-11.8899	6.09727	3.7153	5.61641	-14.1871	1.20371	-4.77706	3.53491	-10.0684	0.616244	0.381299	0.0660878	-9.65604	0.419249	-1.69509	1.38384	-2.59743	2.39523	-1.35545	0.473184	-2.12483	1.37296	-13.2953	1.56737	-0.41454	0.230703	2.73711	3.01242	0.111402	0.0835462	1.63147	10.1241	-2.14597	8.44568	4.49994	9.30355	-3.65957	4.66351	0.374077	0.939382
Spata13	1.01941	6.15113	1.46022	8.01048	0.436481	0.482129	0.271607	0.31509	-1.03322	0.499944	-1.91549	7.51424	0.629765	0.941094	1.43331	9.84472	0.792607	0.619282	2.92701	1.92801	1.16876	0.980893	1.55964	1.22457	-0.232124	0.200348	-0.480953	0.251595	0.472863	0.545988	-0.0940324	0.0398987	1.87565	1.40476	2.98088	3.47301	0.5752	3.05599	0.0158513	0.0404858	-0.398436	2.78267	-0.0649125	0.0140829	-0.504231	1.01732	0.0412408	0.0373463	1
Gm19705	3.42393	6.14315	2.82893	5.03089	-12.6883	0.467246	1.3549	0.524756	3.30389	4.10092	0.0766557	0.0384081	1.81525	0.735882	3.12887	2.01966	3.54177	1.85681	-7.20102	0.096689	4.16378	1.14826	-11.6873	0.33084	-9.88543	0.490316	-8.39339	0.428916	1.33894	0.345117	-9.36142	0.278218	-12.2821	0.305568	-9.48578	0.41254	-12.4082	1.10028	-0.98579	0.306699	1.18428	1.3817	-7.62599	0.126771	10.8965	0.499985	-13.4705	0.93021	1
Eif4a1	0.34767	6.09646	0.511173	13.7383	0.452354	6.19355	0.451323	11.194	0.849259	15.7916	-1.06465	65.1645	0.176693	0.531269	0.762974	15.8879	0.0916569	0.171789	0.714308	3.27248	-0.450321	0.806851	-0.614424	1.01771	0.0903875	0.298818	0.286577	1.23741	0.0598482	0.283461	-0.136174	0.483051	0.71456	5.51009	0.721183	3.30543	0.109182	1.03724	0.010515	0.0863712	-0.137079	5.36173	-0.00929412	0.0212696	-0.417455	6.10208	-0.118669	0.474125	1
Anp32b	0.577076	6.09609	0.438279	3.30441	0.833485	5.17634	0.732332	11.1619	1.92296	44.57	-1.19019	54.8943	0.455074	1.39991	0.447548	3.47418	1.81935	9.45432	0.840478	1.36675	-0.909126	1.03621	1.31386	2.70205	-0.528021	1.22861	0.140291	0.185983	0.0943601	0.197382	-0.686981	1.88804	0.0770689	0.105265	0.0865992	0.118143	-0.0786623	0.357092	0.0487264	0.373962	0.091816	0.817785	0.661784	1.78977	0.11333	0.337228	-0.262996	0.657961	1
Edf1	-0.340589	6.09433	-0.19911	2.41747	-0.592065	8.39135	-0.155757	2.18209	-0.515427	6.68586	-0.0574133	1.3588	0.040949	0.758756	-0.134646	1.40959	0.50342	1.58582	0.242136	0.536817	0.239042	0.304398	0.451837	0.329456	0.145224	0.622593	-0.0945636	0.255191	0.145927	0.800209	-0.159429	1.2613	0.094939	0.471523	0.174709	1.17367	0.00235461	0.324066	0.0326599	0.382457	0.0342105	0.398037	0.0595193	0.145772	-0.0127618	0.0386477	0.108459	0.335627
Arpp19	0.368928	6.09128	0.593598	14.9267	0.0264356	0.119961	0.287139	2.78996	0.295099	1.86076	-0.44478	12.0618	0.0579845	0.145987	0.341757	4.41048	0.147421	0.214057	0.190656	0.27889	0.870329	2.14111	0.453605	0.64375	-0.136329	0.402963	0.0593765	0.119574	0.273331	1.80774	-0.0632148	0	0.393436	1.32686	0.218281	0.555151	-0.0420873	0.246306	0.00449723	1.22775	-0.0412363	0.392595	0.155425	0.342671	0.183745	0.762752	-0.318691	1.06928	0
Cyb561	-1.54581	6.07825	-1.724	5.13473	-1.14019	2.31372	-0.243052	0.381716	-2.16695	2.06115	-0.15582	0.137653	-0.907496	0.886657	0.0908885	0.137108	-0.802454	0.710548	-0.74562	0.807345	-0.0405032	0.0176854	-11.4637	1.87395	-0.147936	0.119088	-0.727207	0.458917	0.375944	0.712258	0.39669	0.325826	2.05286	3.37587	2.66708	2.68267	0.496516	2.02406	0.434088	3.52718	0.115078	0.83777	-0.473705	0.842574	-0.0232384	0.0310975	-0.508502	0.71942
Foxn3	-0.894373	6.06902	-0.148629	0.342515	-0.307631	0.650201	-0.504084	0.752124	-0.983903	3.42084	0.709911	6.19633	-0.617924	1.34184	-0.808099	3.77591	-0.864595	0.87744	-1.78086	1.71586	0.0222042	0.0128944	-0.081994	0.0361766	0.942844	3.98663	1.81702	8.46438	0.842349	4.78093	1.51761	2.43813	0.151559	0.175163	0.665768	2.43519	0.0522931	0.170414	0.186618	1.4646	-0.505426	10.0731	-0.560313	0.87252	-0.205497	0.523204	0.656319	1.67831
Cenph	3.3335	6.05113	1.86518	2.1329	2.63155	1.33361	1.91574	5.31479	4.66493	12.9979	-2.89733	11.4239	4.13876	2.51339	2.0908	0.864269	5.99032	2.74044	-6.89354	0.131036			-8.77863	0.135877	-10.3023	0.528996	-8.89324	0.467737	-10.4432	0.569422	-10.9056	1.17407	-8.72684	0.201466	0.868354	0.197522	-1.26089	0.388505	0.588116	0.276353	0.688093	0.301974	-8.21419	0.188535			1.47966	0.320976	1
Smad7	-1.37942	6.04181	-1.74327	5.01712	-1.6059	3.12915	-1.34729	2.88729	-0.785188	1.8905	0.335333	0.881553	-1.43529	1.83608	-2.13138	17.8474	-0.302547	0.277126	-4.79706	8.91049	-1.6997	0.92482	-1.29417	0.780906	1.13337	3.09723	1.04209	1.29196	1.43483	6.81129	2.92167	13.0599	1.62914	8.11748	2.23449	7.15131	1.49334	23.209	0.637725	19.3004	-0.606822	18.0164	-1.45329	7.41179	-0.607731	2.15355	-0.363492	0.759382
Nes	1.20661	6.03021	2.06797	12.3693	0.615541	1.00529	0.985429	1.80793	0.568931	0.527019	-1.66456	18.1922	1.11546	3.50618	0.647209	4.71874	2.61706	8.5025	-1.62903	1.9817	1.6188	1.4336	0.893973	0.514401	-0.0522713	0.0353541	0.877267	0.633863	0.179641	0.19873	3.94803	18.554	2.89602	9.03158	2.57629	7.14201	0.327622	1.823	0.357385	6.76247	-0.915895	18.3786	-0.681161	1.15138	-0.93349	2.49975	1.14141	3.24208	1
Prnp	0.622481	6.0275	0.595919	5.53388	0.944425	7.64735	-0.707573	4.27321	2.87011	8.99384	-2.22822	11.6175	2.10466	16.5207	1.06715	12.4366	0.986504	2.67316	1.69807	0.830932	2.15352	5.76053	0.558642	0.381602	-1.13087	3.61404	-0.49523	0.816304	-0.337962	1.10114	0.752905	2.3803	2.72005	4.68567	3.5477	6.0011	-0.881893	10.0231	-0.185233	1.73189	-0.186267	3.57621	2.1294	2.59273	0.104898	0.229977	-0.0252998	0.0389657	1
Klf6	0.626754	6.02595	0.942784	11.8125	-0.735327	3.5736	0.0622446	0.143734	-0.840573	3.60709	0.116927	0.405388	-0.0468026	0.0561506	-0.228688	1.02716	-0.677115	1.06576	0.64683	1.5493	0.791665	1.21341	0.953218	1.56664	1.07885	7.57778	0.821407	2.60071	1.39921	29.7087	1.40463	7.57734	1.02186	5.52271	1.23875	3.73774	0.985589	29.0228	0.448918	19.3872	-1.15539	136.288	-0.859249	3.47588	-0.868099	10.6994	0.623136	4.02283	0
Rpl23a	-0.177873	6.02429	-0.169634	4.89536	0.00768573	0.0500142	0.103724	2.15283	0.607348	31.27	-0.419475	37.4825	-0.00478342	0.0155748	0.159576	2.49979	0.355889	1.93755	0.697366	4.83928	-0.372522	1.11655	0.185982	0.397971	-0.0591847	0.43737	-0.126712	0.834529	0.00249499	0.0166514	-0.0916778	0.626751	-0.628942	12.2325	-0.551981	6.76857	0.0610289	1.05341	-0.129917	8.40192	0.29247	51.0981	0.82743	17.4149	0.35274	8.33845	-0.291972	3.01366	0
Golm1	-1.73453	6.01972	-1.17244	2.35526	-1.29023	1.3119	-0.507289	0.5622	-1.05413	1.64282	0.335188	0.822138	-11.026	1.1903	0.465578	0.285886	0.0565764	0.0174943	-10.6372	1.37271	-9.26039	0.825649	-0.476466	0.120603	-0.606296	0.532205	-0.180696	0.10468	-0.430375	0.362879	-1.52999	0.689776	0.242932	0.158298	-0.332454	0.164194	1.17292	1.75576	0.742826	1.26541	0.9596	7.52307	-0.292379	0.139198	1.51673	1.91865	-1.10643	1.1486
Jup	-0.959913	6.01789	0.0950178	0.1667	-1.57275	5.09815	-0.560023	1.5	-2.203	17.0523	0.554852	9.4971	-0.189198	0.35028	-0.559489	5.29165	0.234726	0.279195	-0.989075	2.34094	-0.1275	0.0667078	-0.205711	0.119862	-0.114484	0.146034	0.694227	0.885719	-0.0301146	0.0449079	1.36672	3.80149	0.339056	0.873097	0.0504703	0.0722699	-0.346635	4.42615	-0.0486786	0.477516	-0.465426	14.3694	-1.1274	6.03763	-0.874303	4.56497	-0.444989	0.89479
Atpif1	0.402941	6.00106	0.30557	3.50395	0.269642	1.20307	0.264622	11.2513	1.51529	33.1677	-0.689952	23.1981	0.503914	1.10203	0.787187	8.67439	0.832568	1.7942	-0.388112	0.613809	-0.252861	0.170598	1.07529	2.33562	-0.353368	1.26967	-0.714078	2.54934	-0.304929	1.2765	-0.543723	2.53423	0.363179	1.02454	-0.332629	0.680628	-0.210572	1.20488	-0.117793	1.05812	0.441622	11.2098	-0.247962	0.620137	0.125884	0.304711	0.19586	0.459588	0
Mid2	-1.67496	5.98851	-0.79963	1.89713	-2.40682	2.49925	-0.392867	0.332397	-4.05086	9.71854	1.08948	8.71031	-1.10682	0.92813	-0.593958	0.60458	0.841529	0.400237	-0.695486	0.323292	0.110949	0.0255979	1.25457	0.442157	-0.155017	0.117429	-0.329903	0.192825	-0.516006	0.448214	0.0562393	0.0187898	-0.721104	0.702312	0.124764	0.0969358	0.166052	0.269439	0.505897	1.69248	0.379891	1.17661	0.420564	0.390403	-0.638577	0.652806	-0.733265	0.478143
Gm21057	3.98062	5.98407	2.4484	1.69801	-11.4187	0.336756																			-13.6481	0.371194	-8.28853	0.261127	-10.2085	0.268212																			0
Bvht	-0.780335	5.98271	-0.440906	2.09114	-1.11772	4.98347	-0.432386	2.04359	-3.50944	33.1305	0.924899	19.8325													0.226942	0.421747	0.110685	0.122655	-0.112451	0.231409	0.249865	0.385355	0.417565	1.3828	-0.478706	0.96914
Tank	0.711129	5.94821	0.696502	6.15019	0.70687	2.69015	-0.156768	0.31881	-0.79269	1.69723	-0.0503344	0.104689	0.57239	0.623228	0.616306	1.38937	1.67607	1.72639	-1.05244	0.371877	-0.549225	0.184333	-11.2544	0.693328	-0.803221	1.51057	-0.65453	0.887141	-0.508329	1.13883	0.424187	0.517563	-1.54524	1.5442	-0.846123	0.563558	-0.45825	0.921118	-0.0241894	0.0507865	0.22162	0.759853	-0.245134	0.13271	0.891982	1.74053	1.06662	1.19111	0
Nck1	-0.486847	5.91846	-0.191627	1.26717	-0.608878	4.72975	-0.418726	3.58084	-0.292341	0.629559	-0.00479046	0.0132707	-0.408862	0.52653	-1.40909	14.7075	-0.0520096	0.0461433	-0.361683	0.363929	0.0844368	0.0481459	-0.62142	0.297136	0.917193	9.77609	1.21196	12.3365	0.754235	12.2354	1.23443	13.4089	1.84365	13.6674	1.68201	7.68491	0.540063	4.29502	0.453849	12.8986	-0.255273	4.06846	0.171295	0.274505	-0.14931	0.33673	0.44721	0.783723
Mcl1	-0.641448	5.91516	-0.514761	3.68355	-0.920954	3.76767	-0.236124	0.637066	-0.754978	4.07637	0.492761	4.17565	-0.349228	0.750903	-0.129727	0.472887	-0.73184	1.89688	-0.844332	1.44925	-1.17606	2.64335	0.491029	0.722252	0.0512893	0.0874552	-0.183586	0.263055	0.0835603	0.169216	0.498794	0.810639	0.422927	1.22423	-0.150164	0.161447	0.220557	1.95495	0.192176	2.69635	-0.254919	11.2037	-0.118042	0.224354	-0.298541	2.65582	0.00604413	0.0162341
Cpeb2	-1.73634	5.91489	-2.35691	16.2734	-0.30173	0.213283	-1.80936	2.52973	-2.34975	3.6477	1.03825	2.76598	-2.90149	2.11126	0.663513	0.84987	-1.35147	0.476587	0.516858	0.128556	-0.559803	0.19668	-0.825905	0.261936	-1.77679	1.89562	-3.78203	4.78213	-1.18231	1.11121	-1.36255	0.567879	-1.4982	1.01708	0.895728	0.59654	-0.00594504	0.00671746	0.0467628	0.0686266	-0.00855378	0.0181508	-10.4343	1.07566	-0.144059	0.177742	0.0396325	0.0288297
Rnf11	0.683481	5.91448	0.458362	2.33321	-0.29296	0.651678	0.216386	0.516778	-1.50915	5.10231	0.195235	0.889034	-0.513086	0.624046	0.65895	3.23427	1.40426	2.64753	1.24951	1.88405	0.839779	0.697681	1.29113	1.10467	0.72243	2.15859	0.332929	0.410444	0.675408	3.21964	0.94538	1.94298	0.174945	0.17555	0.856313	2.58777	0.12586	0.334286	0.312857	2.69128	-0.367723	3.55011	-0.242211	0.234672	-0.498901	1.26866	0.822037	1.63978	1
Myh10	2.73603	5.91191	5.59777	8.92076	0.822867	0.400236	-11.6752	0.728579	-0.39332	0.366685	-1.02422	6.62642	1.21418	2.13456	1.5391	9.61939	3.22632	4.42151	1.53536	0.621372	1.7607	0.915905	-9.8845	0.456493	1.18067	0.458159	-8.67962	0.264187	1.75349	1.4475	-11.479	0.253956	-0.443683	0.226894	0.216909	0.107744	0.612751	2.26483	0.191966	0.693667	-1.39863	6.24665	-0.48259	0.137202	-1.56347	2.75312	1.8906	1.54861	1
Calcrl	-0.670921	5.90213	-0.932512	9.77835	-1.31453	5.47705	-0.952342	4.79569	-2.22428	15.5667	0.769577	12.2911	-1.19158	1.53125	-0.288421	0.548471	-1.11656	0.913321	-2.89075	18.4424	-0.71592	0.371292	-1.77909	1.71195	-0.60517	1.63628	-0.851189	1.91144	-0.949118	3.53529	-0.940781	1.41702	-1.15012	3.28284	-1.54472	3.87561	-0.887242	5.05176	-0.464285	4.23408	2.21363	150.727	-1.41792	18.2283	2.26175	12.4914	-1.62352	9.10489
Stox2	-1.50429	5.88848	-0.694656	1.10202	-2.01971	3.30586	-1.90816	1.6361	-3.57756	13.268	0.999008	4.85258	-0.680501	0.558257	-0.405821	0.587885	-1.3404	0.977798	2.05997	2.01299	-10.7059	1.33136	1.0553	0.785075	-0.486085	0.471301	-7.36754	1.94414	0.704916	1.37296	0.57992	0.221735	-0.851167	1.25224	0.491489	0.398146	-0.158342	0.278835	0.192476	0.682238	0.593957	8.25502	-0.180735	0.0964845	0.567558	0.876051	-0.482735	0.644659	0
Idh2	0.935087	5.88803	0.882893	4.53623	0.802103	2.57075	1.0473	6.1205	0.952259	5.1876	-0.441809	3.52718	0.512581	0.702245	0.640801	3.82469	1.75287	3.56993	0.543097	0.578808	0.886639	0.386964	1.39765	0.927282	0.165161	0.154421	0.816592	1.01884	0.403238	0.812009	0.490672	0.523613	1.02824	2.46747	0.0445879	0.0326998	0.130342	0.300156	0.210566	1.61275	-0.338614	2.4817	-0.991185	1.31084	-0.473223	0.619972	-0.05585	0.0332922	1
Kif15	3.84368	5.8872	3.18453	3.41908	4.3964	1.87952	2.25513	5.06743	5.97426	21.9497	-4.63312	13.121	2.23735	0.507009	3.48873	2.79021	6.53142	3.90371					5.06643	2.50589	-9.23272	0.387399	-7.94352	0.283528	-10.3148	0.268255	-10.8073	0.833834	-8.69375	0.200911	-8.28789	0.284077	-12.3526	0.814678	-0.88981	0.375702	0.323977	0.106					0.479863	0.102643	1
Cd69	3.96247	5.87073	1.26249	1.07394	5.40586	17.0875	1.4014	0.712826	2.61855	2.73115	-5.83748	14.0851	-10.7566	0.819423	1.54367	0.416394	-7.79219	0.217011	-8.20463	0.257862	-8.87377	0.385644			-9.08861	0.396933	-8.96437	0.436809	-0.749812	0.148039	0.96774	0.20369	-13.073	0.511427	-6.04766	0.0935908	1.15029	1.22489	-0.722714	0.201141	-0.890946	0.548256	-10.0166	0.515376	-0.0747047	0.026924			1
Ccnb2	3.2251	5.86841	2.4076	4.05995	5.48754	12.9261	1.53311	9.33648	5.03441	25.6524	-4.01981	19.5581	4.00902	3.08283	3.35814	2.07901	3.9691	2.00769	-7.48902	0.203034	-10.0646	0.162128	3.57929	1.00525	-9.03771	0.656924	-10.8314	0.695083	-9.23735	1.00867	-2.03613	2.14564	-10.2773	0.526389	-10.5673	0.555084	-3.13168	2.0137	-0.390873	0.213618	-1.05613	1.24531	-8.9724	0.368126	1.81622	0.386571	1.09591	0.444696	1
Chaf1a	2.97748	5.86726	1.63232	1.96858	2.98166	3.19692	1.11846	1.11727	3.56204	10.7223	-2.17425	8.38481	0.525429	0.121988	1.96091	2.58105	-5.12867	0.255177	-7.3561	0.243127	-8.92804	0.144567			-13.8637	0.599986	-9.3354	0.51268	-11.2454	0.601239	-0.00988974	0.00217073	-8.8164	0.451883	-12.0115	0.687772	-0.519965	0.22499	-0.0856163	0.0710632	0.603823	0.549463	-9.32766	0.444795	-1.78398	0.368692			1
Sgo2a	2.48163	5.85997	1.82259	2.54133	2.04153	1.86817	2.05389	7.47556																	-10.2624	0.997705	-9.6768	0.663339	-11.0926	1.15077	-1.11967	0.409309																	0
Sptlc2	-0.861121	5.85605	-0.634106	2.65915	-1.32822	4.52609	-0.671601	3.33311	-1.41102	11.3373	1.14475	25.212	-2.05669	4.38342	-0.990967	5.635	-1.26967	1.81047	-0.792184	0.777225	-0.907185	0.734383	-0.474148	0.239936	-0.208901	0.296794	0.133932	0.122624	-0.104247	0.166636	0.723817	1.76212	-0.277659	0.836345	-0.730456	1.38958	-0.11391	0.341315	0.0368669	0.171592	0.518213	15.934	-0.60877	1.08569	0.182589	0.483361	0.147974	0.179393
C1rb	-2.28504	5.84158	-2.01059	3.80421			-1.07428	2.07993									-12.2042	0.0577276							-1.67378	1.2949	-8.40871	1.84244			-2.13322	1.27097									16.5436	1.32445
Tpd52l2	0.591742	5.8395	0.529192	4.24025	0.467005	1.45949	-0.0390607	0.126973	0.250733	0.624306	-0.322239	3.29199	0.392576	0.814342	0.237448	3.66968	1.01816	2.15782	-0.477263	0.529914	0.595469	0.606944	-2.1353	1.19872	-0.332419	0.607692	-0.475982	0.668127	0.334495	0.850575	0.469782	1.43941	0.769102	1.79813	0.379719	0	-0.047149	0.125153	-0.0311577	3.44282	-0.00658971	0.0319719	-0.043088	0.045711	0.158019	0.356588	0.3641	0.593494	0
Luc7l2	-0.510028	5.83223	-0.25656	1.4196	-0.59928	2.90939	-0.0348665	0.0788897	-0.218177	0.961044	-0.00714186	0.0286904	-0.387219	0.914667	-0.0799532	0.263604	0.438232	0.73358	0.353888	0.353083	-0.800477	0.823605	-0.354447	0.418388	0.00615253	0.0116737	0.323391	0.82847	0.349369	1.6293	0.189255	0.244789	-0.0186329	0.0306464	0.320235	0.591767	0.0824249	0.370922	0.170174	2.11316	-0.221819	3.74721	0.324396	0.60064	-0.388392	1.91413	-0.247223	0.650406
Btf3	0.28741	5.82251	0.167499	2.11465	0.274426	2.82801	0.096024	1.2103	0.671412	19.6	-0.480397	31.5074	0.411931	4.31656	0.295678	6.67251	0.566841	5.37141	0.627191	3.89957	0.306131	1.02346	-0.14449	0.444207	0.0260967	0.0795892	-0.0547184	0	-0.0255059	0.106287	-0.284599	1.82095	0.0115423	0.0438503	-0.00736765	0.0174849	-0.0113146	0.0887854	-0.0180102	0.249224	0.00888289	2.30291	0.245561	1.40657	-0.0209006	0.124515	-0.271724	2.20173	0
Gm16104	1.81613	5.81832	1.3114	3.18671	2.3961	1.77897	-0.981624	0.91342	-0.762722	0.319405	-1.23645	3.35385													-1.58382	0.66292	-0.924768	0.306288	-9.47523	0.823917	-10.8807	1.25987	-12.8568	0.741374	2.58541	2.33913													0
Tap2	-0.639254	5.81821	-0.166885	0.661146	-1.35205	11.6073	-0.774263	6.50823	-1.30409	7.47521	0.302756	2.07213	-0.777495	1.94583	-30.8429	0	-1.05099	1.71818	-0.21032	0.227663	0.197892	0.143549	-0.134968	0.0769621	0.24821	0.599879	0.023163	0.0271748	0.401179	2.63891	0.0398824	0.0557682	1.1148	6.06385	1.01359	3.19097	0.194216	1.34893	0.317687	5.24731	-0.419756	13.1305	-0.92811	2.91607	-0.261126	0.856738	-0.55387	1.59909
Prelid1	0.424227	5.81406	0.340286	3.09576	0.366187	1.53125	0.19151	1.65523	0.215765	0.93417	-0.342001	5.3277	1.10932	7.84211	0.924508	14.6504	1.74397	6.88259	0.502357	0.882363	1.63986	3.20772	1.79339	4.08117	-0.141522	0.290893	-0.212907	0.363585	0.10465	0.253677	-0.00520097	0.0101078	-0.0301892	0.0446553	-0.49712	0.994237	-0.212795	1.28835	-0.0237691	0.139405	0.0237794	0.121867	-0.167662	0.323427	0.0897454	0.170817	0.00370265	0.00447241	0
Hotairm1	-0.990196	5.8095	-1.8849	12.5246	-2.13904	3.49848	-0.239177	0.244877	-2.14497	5.05069	1.49103	6.25284													0.452039	0.873125	0.831383	1.70123	1.21925	3.89177	1.50056	1.83726	0.122982	0.0976689	1.9437	3.99533
Cdc42ep2	-0.903909	5.8086	-0.121014	0.238458	-2.33917	10.9038	-0.0937564	0.185843	-2.48762	6.87872	0.121271	0.420504	-0.388922	0.511672	-0.809641	4.81198	-0.598029	0.547034	-1.34601	1.43507	0.118522	0.0688534	-11.072	1.85121	-0.74236	1.46255	0.294275	0.282819	-0.769678	2.72841	0.382213	0.488596	0.169929	0.162544	-0.462598	0.456867	-0.288513	1.38641	-0.0164896	0.0838908	-0.667278	20.0143	-0.0837935	0.0875099	-0.91674	5.97429	-0.495133	0.709383
Rps23	-0.161488	5.80795	-0.259507	13.7894	-0.219659	4.57781	0.0248749	0.362731	0.335261	12.4248	-0.351928	29.801	-0.0548915	0.205923	0.0293982	0.225648	0.195526	0.814715	0.718039	5.7584	-0.443969	1.52369	0.195882	0.446348	-0.077392	0.720527	-0.223025	2.70304	0.022353	0.201218	-0.226431	3.43987	-0.388918	7.53018	-0.336027	3.54161	0.0995067	2.41708	-0.0954327	5.00922	0.289943	57.8858	0.786647	17.2364	0.359816	9.40419	-0.241176	2.47079	0
Cerk	1.17285	5.80462	1.12796	3.40733	1.04221	2.181	0.412415	0.351328	-0.0811005	0.112165	0.282862	1.24628	0.830153	1.57305	0.744441	2.47563	-0.986361	0.516259	-0.678756	0.424728	0.458983	0.193572	-10.0186	0.596393	-8.80967	3.37261	-10.8069	1.5776	-0.8175	0.840742	0.477558	0.174362	-1.27002	1.5789	-2.25038	2.41439	-0.251308	0.614774	-0.572241	3.3094	-0.078027	0.250046	0.186507	0.178411	0.717187	1.21666	0.21128	0.100647	0
Xdh	-2.32827	5.79568	-1.24495	0.751166	-2.7288	4.46328	-0.571371	0.240739	-0.947085	1.08946	1.05729	3.32958	-2.01598	5.55019	-2.88077	26.4668	-2.79477	3.28364	-1.25856	1.78409	-0.270569	0.138401	-11.3209	1.38256	-0.686533	0.469928	-9.07935	0.617985	0.105371	0.110772	-9.52469	0.564723	2.19209	6.28983	1.08726	0.997243	-0.695182	8.58635	-0.56371	13.4123	0.307085	4.813	-0.730598	1.66544	0.0695126	0.102873	-1.23381	1.80103
Klf7	-0.551079	5.79087	-0.110235	0.44125	-1.38416	9.22635	-0.476791	2.40701	-1.60025	10.1238	0.397293	3.31944	-0.456851	0.82463	-1.15827	10.8894	-1.47227	2.6992	-1.21341	1.87919	-1.70712	1.49453	-0.230724	0.13558	0.117228	0.274081	0.0818925	0.124005	0.382797	1.92773	0.511569	1.15657	1.01452	6.19464	0.875077	2.61226	0.101322	0.383166	0.187883	2.41053	-0.00368299	0.0243418	-1.14301	3.43514	0.130333	0.300742	-0.182456	0.326308
Mecom	0.653055	5.7853	0.78285	5.12793	-0.323113	0.555365	-0.962284	1.43859	1.4681	1.16302	-1.71013	3.31761	-0.710985	0.560216	-1.03918	2.89694	-0.672781	0.350074	-13.7292	0.873625	-1.28791	0.452478	-0.944303	0.310142	2.02116	28.1037	2.30427	15.7115	2.14737	31.8833	2.34706	5.91263	5.58256	35.5004	5.96098	20.2472	2.09472	35.1808	1.34677	34.5125	-0.614495	6.4115	1.37122	1.58804	-0.663936	1.47128	1.21745	3.0152	0
Tcf3	0.636931	5.7843	0.730061	5.56638	0.7285	4.01103	0.709495	3.02553	1.42174	13.1947	-0.270692	1.28953	0.448344	0.904541	0.861419	8.07876	1.74841	4.81737	0.479098	0.406292	1.52146	2.15881	0.728747	0.436662	0.576151	1.63205	0.508219	0.787405	0.72849	4.151	-0.111212	0.0810638	0.242823	0.295331	-0.0751458	0.0533002	0.0426096	0.135914	-0.187067	6.439	-0.256975	2.19859	0.353139	0.464002	0.0668096	0.0972612	0.183368	0.208944	1
Tspan8	-1.02996	5.77867	-0.465502	1.75565	-0.724676	0.684584	-0.840409	4.4635	4.26163	3.55848	-4.13427	3.04908	0.76319	0.171057	0.143925	0.0669242	-9.6119	0.348812	-5.25355	8.77939	-8.96488	0.265148	-10.9423	0.438947	1.13813	4.60211	1.26531	4.51382	1.56081	5.07714	2.11055	19.0986	-7.33953	0.14636	5.0251	1.54887	1.47619	1.36016	1.32934	4.39771	-2.24346	4.25625	-1.76451	6.20178	-1.10776	0.449223	2.13641	2.08141	0
Slc2a1	-1.9275	5.77863	0.119648	0.171564	-0.201325	0.187088	-0.826583	1.63636	-3.15436	6.30187	0.591117	2.3592	-10.3733	2.78925	0.84583	1.56591	-0.0860386	0.0430359	0.95464	0.351425	-0.385651	0.181209	1.29408	0.660949	-1.77354	1.73496	0.13399	0.0749766	-1.39186	2.06132	0.418733	0.314905	-1.98938	1.81871	-0.329001	0.204085	-0.180878	0.229045	0.202974	0.459502	0.7118	12.651	-0.647708	0.286643	0.333447	0.68192	-0.345522	0.281574
Carmil1	-4.08623	5.76821	-2.40982	2.76626	-1.87938	0.952329	-2.64115	1.88617																	1.34066	1.6075	-0.635657	0.195469	1.43942	1.60799	-9.47842	0.899192
Chrnb1	2.38633	5.76342	2.39203	3.02346	1.91399	1.94916	0.927844	0.554503	2.09891	1.36906	-2.26237	4.24121	0.548382	0.490087	0.636441	1.37314	0.45475	0.321074	5.06648	5.10645	-0.174691	0.0427321	-9.21816	0.669411	-9.8548	0.845013	-7.07971	0.374428	-0.503493	0.198088	0.659285	0.160978	-9.28634	0.393876	-6.95682	0.334497	-0.529038	1.18832	-0.17087	0.467836	-0.811576	10.3122	1.42209	0.369085	-0.151468	0.126972	0.873096	0.407075	1
Taf7	-0.900321	5.7546	-0.742642	3.16967	-0.891045	2.2564	-0.113684	0.172233	0.0498759	0.0614847	0.35032	1.13825	-1.10711	1.99568	-0.967354	3.58029	-1.87719	2.85895	-2.68619	1.94468	-0.653984	0.467091	-0.634019	0.380209	0.334679	0.633292	1.146	3.02432	0.39016	0.96243	0.330373	0.297788	1.60475	6.2541	0.670158	0.667756	0.12835	0.474266	0.282784	2.00505	-0.588801	19.9112	-1.05172	1.52621	-0.525346	2.45838	0.132462	0.210661
Efnb2	-0.954381	5.75183	-0.76757	2.85505	-2.53459	8.29158	-0.84807	1.38853	-2.78965	5.88504	0.234197	0.344435	-2.42035	3.59778	-0.87304	3.22767	-0.55958	0.379604	-2.11953	2.80133	-0.91936	0.304501	0.236483	0.112228	1.41742	8.40083	2.03444	10.2776	1.64941	15.4469	2.27082	6.2468	2.55215	16.5617	3.73465	14.0351	1.79313	39.2559	0.92329	25.2797	-1.33367	38.5621	-0.258767	0.422278	-2.21902	11.9949	-0.136589	0.16341
Tob2	-1.04218	5.74176	-0.531522	1.71708	-1.51886	5.31371	-0.238541	0.224728	-0.746876	2.50996	0.809511	4.12542	-0.48292	0.734114	-0.954346	2.53522	-0.287821	0.243648	-0.718481	0.336559	-2.14743	1.79553	0.568704	0.485583	0.00418168	0.00406253	1.21023	3.01177	0.0323587	0.0500136	-0.395862	0.159418	0.733272	1.92624	0.20665	0.149722	0.785792	10.4958	0.299777	1.72172	-0.534643	12.403	0.256948	0.207247	-0.806909	5.0247	-0.270911	0.604204
Ube2s	0.501632	5.74071	0.495288	5.9206	0.841729	6.39997	1.19121	18.4376	0.928766	11.134	-0.913867	23.1101	0.597673	2.93107	1.12999	15.7644	0.874448	3.59404	0.292376	0.428891	0.267422	0.394004	0.794474	1.87238	0.56712	2.4126	0.959543	5.52325	0.566268	3.11409	-0.0347722	0.0409471	0.213886	0.447315	0.134913	0.169925	0.363719	4.99374	0.0764043	0.517934	-0.292564	11.0797	-0.00886582	0	-0.426521	4.55178	0.0279346	0.0760443	1
Chp2	-13.3503	5.73949	-15.4468	3.43905	-11.8481	1.90777	-0.0236392	0.0120433	-14.0537	2.48719	1.54151	1.64889													0.607995	0.343095	-9.58492	0.805292	-0.105133	0.0430766	-11.6077	0.451879	-0.672785	0.203139	1.88562	1.03523
Eef1g	0.274582	5.72787	0.0281925	0.199826	0.156682	1.04597	0.157657	2.10649	0.236373	2.86118	-0.543665	31.2056	0.387759	2.50954	0.418485	7.5089	0.927173	6.77063	0.45324	1.32863	0.58251	1.84196	0.529308	1.23778	-0.249521	1.39597	-0.408571	2.24633	-0.311685	2.80512	-0.257616	1.30909	-0.471812	3.49844	-0.583464	2.88468	0.170734	2.62096	-0.0780131	15.1211	0.0973922	2.68557	0.676622	5.5739	0.125542	0.849986	-0.266936	1.44308	0
Tbca	0.340359	5.72428	0.42357	7.40301	0.167647	0.695513	-0.129192	1.5114	-0.330036	2.59463	-0.0713968	0.773377	0.265822	1.66428	0.343696	4.5967	0.714339	2.69166	-0.160521	0.591594	-0.0893777	2.02421	0.781887	1.4708	-0.124571	0.375202	0.227834	0.629221	0.225864	1.05681	0.405568	2.56415	0.0389164	0.0516084	0.171373	0.451269	0.0108629	0.0536322	0.000752503	1.11406	0.0755776	1.05435	0.0308604	0.0592492	-0.156707	0.996051	-0.0244246	0.0639911	0
Knop1	0.508686	5.72377	0.713738	9.86052	0.0699414	0.117476	0.301795	1.26507	-0.274582	0.566985	-0.724567	8.73643													-0.190958	0.395659	-0.223405	0.327725	-0.213535	0.427398	-0.390719	0.521482	0.902912	2.38891	0.577188	0.81809													0
Tcf15	-1.31951	5.72227	0.599759	1.46534	-1.87094	5.95621	0.0899525	0.0632062	-0.310885	0.146563	-0.66221	0.683613	-0.880523	2.35378	-1.09526	16.6209	-0.929349	1.06025	2.2342	0.615624	0.0221673	0.0096575	-0.291355	0.116478	0.522479	0.831929	2.1421	5.7519	0.125348	0.233144	1.89353	2.36237	5.53612	52.8017	4.70912	9.35731	-0.453092	7.36675	-0.16288	3.75615	-0.356375	8.49564	2.82274	2.2158	-0.918133	4.14002	0.023548	0.0272405
Synm	-1.46039	5.71603	-1.18279	2.6476	-1.81508	2.44824	-0.208628	0.251701	-22.3079	11.3823	0.597901	1.00575	-1.2488	2.10606	-1.15384	2.47029	-0.99598	0.459775	0.90615	0.512294	0.216599	0.101093	1.38098	1.48942	-0.410363	0.379684	0.550597	0.402877	-0.0299051	0.0244983	0.288858	0.169082	-0.347474	0.270223	-0.0283583	0.00900897	-0.483416	2.8105	-0.283148	1.16211	0.065473	0.18908	-0.220313	0.0927429	0.677404	1.39143	-0.856399	1.27802
Mdfi	1.52827	5.71061	1.25623	3.45754	-12.8626	2.59937	1.09263	1.44454	-2.05944	6.31686	0.404583	1.83554	1.47389	0.494136	1.90675	1.13787	1.25847	0.344445	-8.4548	0.459866	-10.3587	0.779911	1.52643	0.548441	-12.7282	2.23557	-10.5651	1.29533	-11.1529	2.52314	-10.1344	0.994606	-3.54936	4.19888	-3.0338	2.72953	-12.9371	1.88359	-1.30764	0.750389	-0.29968	0.39547	1.092	0.549225	1.29339	1.19479	-0.829214	0.598633	0
Tbc1d10b	1.21497	5.70771	1.75357	8.02109	0.627637	0.78751	-0.0410856	0.0383823	0.217997	0.243507	-0.619168	2.72022	-0.340795	1.59053	1.04553	4.39219	1.38268	0.868049	0.105254	0.0359813	0.767402	0.281692	-10.1082	0.574301	0.833129	0.97614	-1.21172	0.471853	0.921074	1.47585	-0.271127	0.101918	1.02409	1.12389	0.290122	0.153394	0.224497	0.434942	0.0872921	0.234254	-0.433993	1.38413	-0.0880804	0.0434868	-0.674256	0.812031	2.13213	2.69693	1
Cttnbp2nl	0.952099	5.69817	0.956639	3.59104	0.30259	0.396473	0.43644	0.749748	-0.917868	1.55955	-0.108415	0.266243	0.0414331	0.0395239	0.491453	2.40621	-0.254976	0.222176	-1.06105	1.26637	0.501807	0.448341	0.83028	0.467498	-0.883509	0.964666	0.742029	0.638324	0.637459	1.29098	0.212676	0.121588	1.08697	2.03701	0.773115	0.82829	0.235728	0.82375	0.131274	0.862265	-0.143182	1.31325	0.115398	0.16434	0.16319	0.366491	-0.386171	0.453629	0
Dennd2d	-13.7774	5.69527	-4.00325	5.67904	-12.6022	1.15054	-12.6124	3.08701	-0.917335	0.706679	26.7705	0	-9.39701	0.376484	3.12847	0.870952	-8.36829	0.310858	-8.95106	0.132793	-8.82432	0.333603	-8.59972	0.135596	-9.00271	1.60362	-9.13673	1.52587	-11.2367	1.18427	-10.4205	0.866295	-10.6576	1.44799	-9.40281	0.892594	-13.2574	1.10028	0.599379	0.130302	1.46944	2.76633	-9.81644	0.21606	1.8922	0.898071	1.48044	0.320987
Dek	0.614056	5.68028	0.542972	4.03095	0.694743	3.52597	1.15711	14.3113	1.47114	24.0097	-0.879972	21.8114	0.342339	0.989607	0.133139	0.497373	1.2025	4.16034	0.47131	0.625637	-0.0110061	0.00740518	1.12704	1.9941	0.21483	0.406428	0.30655	0.453766	0.201636	0.507098	-0.419627	0.600421	0.250339	0.491297	0.463793	0.919083	0.208674	1.62764	0.124664	1.34285	-0.26975	5.00737	-0.077026	0.100595	-0.410139	1.86029	0.0897101	0.174592	1
Gadd45a	1.5197	5.67936	0.965641	2.48363	1.21039	1.36927	-0.680365	0.473206	0.52481	1.53104	0.0772208	0.159141	0.694528	1.04383	0.0503132	0.0445449	-0.214364	0.140261	2.44054	2.44219	-0.250394	0.100604	0.545929	0.262981	1.59685	2.40157	-0.407033	0.166206	0.997057	1.19388	1.43944	0.834471	0.281185	0.361938	-2.01765	1.68144	-0.12119	0.286462	0.0190362	0.0341976	-0.51117	8.87077	1.03002	0.839897	-0.53855	1.31657	-0.573798	0.640969	0
Dnajb1	-0.815497	5.67446	-0.604198	4.13432	-0.803383	2.72572	-0.362774	0.943194	-0.88095	4.16647	0.530905	2.42821	-0.908843	1.80028	-0.445561	1.14299	-1.88386	2.92159	-0.0562237	0.0322066	-0.477678	0.405129	-1.38084	1.57445	0.523199	1.44967	0.763359	2.53754	0.142888	0.315916	0.996036	2.2397	0.50348	1.40808	-0.0238156	0.0164466	0.426066	4.30429	0.621617	9.34141	-1.09577	70.0912	-0.430844	0.474247	-0.589711	3.9017	0.0285005	0.0599568
Mrpl34	0.645917	5.66919	0.399185	2.11485	0.403437	1.13285	0.424071	1.98157	0.74978	4.47845	-0.31007	3.23275	0.584639	1.18825	0.286122	0.937066	1.44384	1.40452	-0.519338	0.48967	0.856313	0.403855	0.743581	0.455177	-0.91929	2.01444	-0.0532388	0.0499477	-0.0257464	0.0367123	0.0718385	0.0721548	-0.55293	0.675313	-1.00131	1.9628	-0.332879	1.27139	-0.236614	1.71475	0.0055384	0.0132945	-0.0313948	0.0306013	0.726002	0.917973	0.301762	0.343233	0
AA467197	3.12952	5.66885	3.5906	3.76489	2.11109	1.03417	-0.558011	1.49828	4.47228	12.9671	-4.62321	41.8319	2.8634	5.30731	2.29243	4.8311	4.47989	5.95079	6.21817	4.63243	2.6032	1.87168	0.305461	0.0353179	-11.443	0.712199	2.89431	1.01534	-11.1676	1.07055	-1.62534	2.6591	0.679093	0.16703	-10.9286	0.825087	-3.49156	14.1018	-0.903858	2.40184	-0.30769	0.626198	2.25278	0.43151	0.236537	0.207401	0.925848	0.423368	1
Prrg3	1.23699	5.6676	0.432344	0.742212	1.73961	2.19355	0.58936	0.317552	1.55029	0.662135	-0.94599	1.37565	2.6951	7.3321	1.15029	5.81563	1.56939	0.992928	2.07861	0.567721	-9.21071	0.45153	1.36282	0.320432	-1.12358	0.848697	-1.62656	0.770169	-1.79613	0.875562	-10.3726	0.546653	1.2379	0.2843	0.572909	0.140044	-1.10604	2.2662	-0.757142	5.83677	1.08592	6.42989	1.79275	0.416	0.820787	0.445862	-1.55097	0.511327	1
Acer2	-2.15159	5.66612	-1.87491	2.2382	-3.09482	4.16854	-1.75252	4.27003	-3.27241	11.0252	1.57054	5.31478	-1.87872	2.37796	-2.54719	12.8476	-25.0459	3.23451	-3.82169	6.67552	-9.3441	1.77616	-12.9263	0.946249	0.26213	0.191803	2.61168	4.14745	0.659367	1.0857	1.03021	1.26087	0.889989	2.15791	1.11012	0.989692	0.895871	6.88328	0.176877	1.19195	0.34207	3.40487	-0.390718	1.2398	-0.201624	0.294942	-1.09039	1.10887
Ech1	-0.534298	5.66246	-0.148302	0.662376	-0.694093	4.04685	-0.398791	2.2727	-0.379384	1.62436	0.519288	6.01644	-0.511357	1.44136	-0.881776	9.11389	0.0754257	0.0689846	0.403782	0.655802	-0.765051	0.625575	-1.83053	1.4342	-0.101083	0.207099	0.561801	1.6524	-0.170005	0.56854	0.742578	2.7363	-0.297029	0.543252	0.133609	0.162595	-0.306906	3.103	-0.0615094	0.516844	0.146538	1.61402	-0.253514	0.486352	-0.0617412	0.136416	0.120299	0.187667
Pmf1	1.59622	5.65789	0.796334	1.48025	3.01164	12.485	1.42578	6.58206	3.34758	27.8981	-2.38222	30.2675	1.46131	1.56669	1.7896	4.47302	2.3024	1.78468	0.00555382	0.00125456	1.92982	0.73742	2.2193	0.940403	-0.220071	0.0962932	0.467181	0.213162	-0.828907	0.519732	-0.141406	0.0720592	-1.05949	0.382606	-0.108605	0.0375547	-1.22629	2.06245	-0.636752	1.27008	-0.346427	0.658426	0.469568	0.216068	0.339025	0.207034	0.74312	0.30799	1
Tubb4b	-0.543248	5.64755	-0.00848615	0.0268116	-0.59641	3.86738	0.386549	3.51932	1.0261	9.24869	-0.852704	19.3424	-0.286435	0.571676	-0.477938	2.86374	-0.424656	0.694088	0.269821	0.473748	-0.908797	1.11676	-0.12204	0.0846843	-0.0832005	0.174578	0.316083	0.781104	0.0898682	0.324607	0.650538	3.44514	0.779306	2.55862	-0.427729	0.617282	0.0600438	0.324722	0.149869	2.12967	-0.42156	20.5017	0.233047	0.674796	-0.550368	4.66904	-0.277559	0.753502	0
Slc30a4	0.921559	5.64032	0.636973	2.4624	-0.724609	0.621965	0.350553	0.713912	-0.344104	0.303273	-0.28753	0.682125	0.439025	0.560795	0.639929	1.51344	1.94095	2.75534	0.225708	0.0543361	0.905437	0.535347	-0.457256	0.129419	-0.464831	0.452996	0.724793	0.854587	0.627752	0.693832	0.689577	0.750888	0.728549	0.635349	1.09356	1.05221	0.0103664	0.018125	0.0871996	0.217	-0.124992	0.425559	1.32279	1.06277	0.0567131	0.0643576	0.364349	0.320391	0
Bcl2	1.07066	5.63316	1.62703	9.46756	0.0200495	0.0184553	0.123467	0.0914599	-1.29733	3.97234	-0.909987	8.60577	0.125068	0.0855905	1.00143	6.78699	0.839484	0.604683	0.982746	1.2791	1.13213	0.492567	0.96207	0.348785	0.0580385	0.0408276	0.0156524	0.00726156	-0.48723	0.649269	1.54818	1.28579	-0.83312	1.07403	-0.193413	0.13613	0.331654	0.782597	-0.768374	10.4443	-0.395299	2.34554	0.392303	0.519393	0.679739	0.664388	0.934364	0.934587	1
Sgo1	3.71446	5.63071	2.22455	2.36408	4.71648	4.29824	2.55446	6.43031																	-8.70663	0.363374	-8.19682	0.353555	-10.3258	0.268374	0.724864	0.265838																	0
Rps27a	-0.171398	5.63057	-0.231869	9.92351	0.0188687	0.128151	0.134087	4.89366	0.467547	18.8785	-0.378412	36.1852	0.191102	1.09835	0.306057	8.17404	0.47584	3.39797	0.655217	4.56538	-0.214707	0.53824	0.160212	0.349261	-0.272372	4.38918	-0.260771	3.10698	-0.0946065	1.08284	-0.425816	10.0911	-0.678825	14.4775	-0.483964	6.35157	0.0388271	0.547993	-0.150513	10.5402	0.346535	72.7962	0.743261	14.4316	0.388373	10.4539	-0.307731	3.55359	0
Nuf2	4.42277	5.62312	2.97815	4.41468	17.9361	12.2336	2.12571	8.13366	5.38634	19.952	-5.02117	21.1471	3.24047	1.47594	3.68212	2.61917	3.92559	1.21145	-8.59811	0.109795	-7.24441	0.100005	6.04069	3.06664	-8.81628	0.322988	-8.70839	0.401578	-10.2807	0.423263	-1.27688	0.501575	-8.47446	0.249118	1.28578	0.238092	-1.08508	0.339262	-1.9162	1.02764	-0.480604	0.206229	-8.50259	0.189148			-12.0479	0.571402	1
Hist1h2af	5.84965	5.61288	3.27672	0.849566	2.39643	0.63619			4.86374	3.17132	-5.68307	4.73321	-10.0169	0.209249	3.18894	1.27484									-8.43009	0.233793	-11.6989	0.0946715					-7.28901	0.0983391	-6.24473	0.105936	-11.4827	0.654911	-12.2826	1.04839									0
Uhrf1	3.22102	5.60545	1.29624	1.13608	4.2663	9.18764	0.890333	1.54219	3.99662	15.8194	-2.79799	16.6739	3.53894	2.59112	3.19074	5.46703	4.38121	3.43643	-11.0293	0.18082	-8.5418	0.223572	4.89984	2.58175	-9.47521	0.467341	-8.85632	0.508185	-10.8608	0.78388	-11.0596	1.59489	-9.37681	0.587296	-9.75269	0.76683	-0.107352	0.045909	0.137098	0.0940679	-1.45631	2.93629	-8.86615	0.308051	-0.630406	0.178578	1.49001	0.510313	1
Col6a4	2.70263	5.59812	2.56009	5.26842	0.226439	0.052704	0.677185	0.161333					-8.78413	0.164829							-8.0442	0.151363			0.168129	0.0387544	0.919521	0.240767	-16.2687	0.770517	-8.29349	0.227213					-11.2097	0.497442							-0.22317	0.0483484			0
Slc28a2	-2.69741	5.59259	-1.39996	1.1812	-3.08363	3.86146	0.80211	0.377851	1.69171	0.462207	-0.327996	0.0763835	-1.22212	2.1759	-1.23145	9.96797	-1.52548	1.3543	-7.07107	0.131127	0.278852	0.0977894	-9.26088	0.30163	-11.9002	3.40326	-9.23684	0.88711	-0.785456	0.96318	-11.7537	0.432025	-9.56649	0.123878	-7.23183	0.118284	-1.1869	14.908	-0.79408	26.5822	-0.0798182	0.50004	4.38686	1.58701	-0.464385	0.761918	-13.1593	1.41955
Map4	0.669185	5.58913	0.612459	2.54446	0.180854	0.239244	-0.526763	1.12456	-0.286604	0.454988	-0.0912853	0.269942													0.212605	0.323957	0.714903	0.910431	0.684983	1.81991	0.333518	0.271728	1.65266	7.1205	1.32434	3.16494													0
Slc26a10	-4.75737	5.58786	-12.6064	3.82449	-17.872	7.53539	-0.64548	0.187286	-12.0589	1.29615	12.278	1.39641	-4.64411	3.20439	-3.01797	28.6195	-15.7747	3.38938	-11.2963	0.70385	-15.38	0.679167	-10.2535	0.561472	2.38415	4.00745	3.96483	6.74509	1.79874	7.90457	-11.0917	0.325816	6.12626	27.225	7.66047	16.1493	1.11178	6.72201	0.62624	21.0235	-0.710006	10.1342	-1.66952	0.637489	-3.80682	10.13	1.01976	0.832832
Dclk1	-1.63467	5.58643	-2.89116	30.6294	-2.03538	3.32892	-3.69079	9.60988	-3.95715	16.6612	2.91111	42.9108	-10.5499	0.638022	1.95913	0.871473	-9.41018	0.331449	-6.01783	0.0814828	-12.6261	0.704138			-3.45822	4.56175	-19.2991	11.3472	-11.094	11.3578	-9.66979	3.50669	-21.6883	10.9002	-4.49673	6.36587	0.43872	0.248434	-1.72284	0.742578	2.45164	6.53159			2.61359	2.87173
Hdac3	-1.44607	5.57714	-0.511744	1.16135	-0.348887	0.403996	-0.147661	0.193359	-0.99653	3.57722	0.715565	4.34022	-0.245398	0.294015	-0.353415	0.78185	-0.948565	0.746555	-0.0771908	0.0333336	-0.274367	0.104548	1.06618	0.442978	-2.34435	2.69298	-0.188276	0.114303	0.1141	0.114722	0.0802494	0.0475827	-0.878037	1.22602	-0.65887	0.534729	0.0307761	0.0747043	0.26742	1.54485	-0.535603	6.30835	-0.89802	0.758194	-0.299669	0.48295	0.851221	0.861521
Lipc	4.13208	5.57707	2.59488	1.19977	2.39721	0.636176	-14.4564	0.551551	-10.4654	0.518706	-2.5496	1.09006	-9.2826	0.346998	-11.0398	0.249233	-6.5603	0.0698065	-9.06169	0.0671148	-8.8991	0.129075			-8.54936	0.333402	-7.74675	0.181284	-10.8043	0.345008	-7.79599	0.133691			-6.31388	0.0937538	-12.8607	0.801794	0.599013	0.13049	0.741739	0.143787			14.6028	0.658602			0
Hmbox1	-1.0572	5.57629	-0.407131	0.938688	-2.07844	4.97246	0.0462335	0.0598313	-2.1249	6.25912	0.635675	3.30652	1.10166	0.596771	-0.52133	0.334173	0.316653	0.075299	-9.79378	1.19403	-8.91601	0.376471	-13.3789	0.375937	-0.406964	0.530505	-0.0134768	0.00837392	-0.0562131	0.0645044	-0.731776	0.463461	0.145485	0.108026	-1.07403	0.84348	0.618841	0.564807	-0.402908	0.592966	-0.605053	1.33058	-1.96258	1.0613	-0.231089	0.101547	-13.1767	1.87569
Cdca2	3.59397	5.57437	2.74634	4.06883	5.34115	5.70518	2.23637	4.48745	4.75371	9.80201	-3.67384	11.3234	5.60613	3.34084	3.04337	1.48898	5.38088	1.645	-6.43472	0.0960463	-9.37049	0.129147	-9.47369	0.202316	-9.09712	0.426832	-8.76453	0.385553	1.33925	0.308954	-0.0265745	0.0157241	-8.45769	0.266252	-9.61123	0.338334	-11.6754	0.820875	-1.38881	0.611403	0.457306	0.174089	-9.04706	0.189296	14.2749	0.658605	-0.10552	0.0223602	1
Wars	-1.02441	5.57281	-1.14015	5.04192	-2.28837	8.37162	-1.78614	20.7775	-0.424552	0.58306	0.377167	1.31947	-1.0628	1.66811	-30.4327	0	-1.89722	2.03256	-1.2354	1.49491	0.25285	0.110585	-11.723	1.67347	0.364061	0.584042	0.677318	0.966763	0.666643	2.53462	0.36497	0.827679	1.45982	3.63302	1.14788	1.78912	0.76555	8.11121	0.50145	8.50401	-0.424453	7.20278	-0.57296	1.02681	-1.36756	6.50572	-0.168403	0.175093
Adgrl2	0.662535	5.56988	0.979016	9.31666	-0.31594	0.501592	0.339517	0.995581	-1.62587	6.61339	-0.0139609	6.4693													-1.05002	2.36911	-0.518991	0.562234	-0.57169	1.05149	-1.48471	1.79457	-0.28078	0.32538	0.0331742	0.0206587													0
Stx6	0.644762	5.56157	0.730204	5.55285	0.236097	0.475895	0.342196	1.06917	-1.03047	3.10883	-0.505365	3.099	0.457771	0.666256	0.869128	5.26907	0.268597	0.215196	-0.410211	0.213758	1.33642	1.20272	-0.821	0.260251	-0.237552	0.339548	0.702099	1.31015	-0.00546602	0.00748364	-0.663506	0.707079	-0.603953	0.67043	0.415821	0.38454	0.529837	2.83898	0.19429	1.17769	-0.163864	1.09261	0.0563777	0.044612	0.206288	0.30441	0.198865	0.167717	1
Gm12216	-1.19892	5.5571	-0.966113	7.21284	-2.0968	5.88716	0.0368574	0.0317685	-2.35712	10.7945	1.6876	6.39929	-0.940414	1.19291	-1.21962	1.42656	-3.6815	4.60893	-2.40488	2.11345	1.42123	0.7641	-1.33962	0.71418	0.497203	0.845012	0.625434	1.53824	-0.23289	0.428325	-0.0647713	0.0275016	0.308971	0.549152	0.77153	0.588884	0.617898	4.94734	0.910551	6.31527	-1.01052	41.5242	-1.27719	2.09608	-0.363417	0.506101	-0.590031	1.09477
Irf1	-0.881161	5.54087	-0.529864	2.76781	-1.79939	6.54757	-0.631384	4.12282	-2.3328	16.3764	0.699033	4.51262	-1.15486	2.26782	-30.6483	0	-1.42288	2.71231	-2.07337	2.8776	-1.54648	1.1794	-1.0378	1.05897	0.536045	1.31254	1.00955	3.40876	0.485924	1.63331	-0.363546	0.645471	0.427155	1.2535	0.0588591	0.0449585	0.640189	8.29942	0.420633	6.9903	-1.02225	97.1499	-1.71407	4.9556	-0.389525	1.29604	0.447518	2.15506
Clk1	-0.474673	5.5253	-0.557207	7.08476	-0.484686	2.14629	-0.211571	0.540492	-0.968487	8.09454	0.92088	13.2118	-0.0576712	0.090432	-0.950005	5.22168	0.427472	0.645037	0.0428304	0.0375098	-0.866374	0.776203	-0.465046	0.291486	0.0865765	0.21091	0.228308	0.592656	0.318764	1.47173	0.459675	0.69676	-0.075632	0.148242	-0.413019	0.615259	0.0194335	0.0766589	0.0760412	0.438273	-0.365814	9.21965	-1.28646	4.07593	-0.137166	0.368295	-0.0747534	0.108023
Cd28	5.71737	5.52502	2.27667	1.32605	3.01562	1.03716			1.28164	0.390514	-4.94883	6.53962	-9.79058	0.335791	-9.4896	0.243793	4.38493	1.35916	-9.77799	0.153899	-9.59803	0.279596	-10.4905	0.110581	-9.42499	0.25283	-10.3624	0.207463	-9.5569	0.432759			-8.33657	0.21709	-6.30554	0.117904	-0.979746	0.249997	-0.543691	0.109736	0.42032	0.176918	-8.97581	0.264387	1.46517	0.383849	-12.9088	0.561713	0
Pglyrp1	-1.34206	5.5234	-2.1075	21.7335	-0.849029	1.25272	-1.10612	6.68284	4.33226	6.44237	-40.6145	0	1.31476	1.01933	-0.753361	0.432814	0.734927	0.356688	3.17513	6.61377	-0.46187	0.0987386	0.675641	0.252524	-3.80079	7.6872	-32.1975	0	-3.31837	9.23868	-3.63647	7.37272	-8.91258	0.488654	4.70457	2.53331	-0.439905	0.488334	-0.235149	0.279383	1.64795	21.6617	-11.379	1.55271	3.03792	5.68555	-1.32036	1.41593	0
Ptp4a2	-0.332863	5.51628	-0.244961	0.972554	-0.449105	1.22709	0.123322	0.300052	-0.612109	3.49388	0.279409	3.07112	0.176276	0.419159	0.18299	0.795787	0.0830491	0.0900742	-0.388873	0.405924	0.170418	0.18867	0.23859	0.221722	-0.137282	0.247195	0.00356695	0.00366587	0.27877	0.759385	0.177463	0.19422	-0.560747	1.40477	-0.940536	2.29616	0.427646	6.96455	0.0276854	0.178677	-0.0284401	0.216192	0.309837	0.734851	-0.183656	0.848779	0.229286	0.642117
Nhp2	0.703045	5.51623	0.596609	5.32506	0.816389	3.36699	0.734291	13.8398	1.67433	15.4566	-1.63976	45.5759	0.958687	2.10687	1.08922	6.46675	1.57772	3.25896	0.840181	0.907604	-0.216654	0.134348	1.37406	1.7823	-0.911992	1.62365	-0.5226	0.757395	-0.279414	0.489221	-0.438839	1.21406	0.0201238	0.0173338	-0.0428916	0.0299821	-0.100036	0.24746	-0.0929067	0.343247	0.702347	15.2309	0.67652	0.994212	0.959656	4.72742	0.0769359	0.0981761	1
Ddrgk1	-0.592808	5.51082	-0.280905	1.48954	-0.730997	3.37297	-0.138285	0.407947	-1.57166	15.9338	0.567046	8.8392	-0.497744	1.65243	-0.989601	10.7424	-0.279974	0.338863	-0.121753	0.24892	-0.395945	0.38005	-0.873519	0.676393	-0.221805	0.457395	0.230878	0.384349	0.106255	0.264906	0.421631	0.795938	-0.341963	0.757234	-0.184576	0.263488	-0.202383	1.53962	0.0361086	2.15052	0.0831816	0.823676	0.114753	0.312982	-0.119995	0.356892	-0.49765	1.25951
Fbln5	-2.52042	5.50378	-2.01629	4.68874	-4.80717	7.88841	-4.46967	7.65656	-2.8377	3.31381	1.00715	3.86173	-2.57084	2.2723	-3.08186	2.83825	-4.23556	3.24999	3.02318	3.61438	-2.84575	1.23426	-0.357903	0.0935696	4.5983	47.0087	4.98795	60.3531	5.24528	144.71	5.32484	47.1685	5.19206	87.8431	4.66303	55.1051	3.55128	105.612	4.87913	128.877	-2.44598	118.819	2.12878	3.75967	-3.24679	44.2352	4.43044	24.9986	0
Tmem88	-0.724097	5.4921	-0.410611	1.53879	-1.42617	11.6956	0.162474	0.557697	-2.19569	13.1896	0.267892	1.561	-0.292263	0.557984	-0.487448	4.19075	-0.822653	1.32418	0.406573	0.332449	-0.0195922	0.0127592	-1.64345	1.37849	0.0258099	0.0360353	0.584703	0.977653	-0.215821	0.826393	-0.110316	0.134119	1.32453	9.6428	1.15516	3.90719	-0.233849	2.04244	-0.0584229	0.654651	-0.130777	2.09353	0.743933	1.7334	-0.396346	1.81632	-0.413572	1.10918
Rpl26	-0.203621	5.49007	-0.371697	16.207	-0.0808876	0.727167	0.0129033	0.0922138	0.25768	5.90544	-0.197219	9.38189	-0.225282	0.0982609	2.10184	6.28828	1.4363	0.827052	-9.48927	0.582819	1.70658	0.775386	-10.5256	0.283328	-0.173458	1.55264	-0.275526	2.38126	0.00924196	0.0597507	-0.30093	2.03566	-0.633519	12.5634	-0.474456	5.76699	-0.90457	1.42337	-0.169156	0.224896	0.121734	0.210282	0.300143	0.109791	0.39307	0.244629	-0.520412	0.131651	0
Snrpf	0.46302	5.47677	0.690719	11.1847	0.70831	5.46079	0.4914	6.20763	1.44163	33.77	-0.711521	35.5118	0.567403	2.59911	0.871904	14.8116	1.18408	4.94773	-0.149045	0.16128	0.741556	3.08065	1.07317	2.07954	-0.287778	0.687289	0.153145	0.250585	-0.0709003	0.163304	-0.101989	0.184812	-0.376609	0.853734	-0.578016	2.04904	-0.129604	0.756725	-0.137325	1.4338	0.154466	2.35755	0.281726	0.67504	0.438721	2.99858	-0.169743	0.384433	1
Lockd	2.68568	5.4752	2.12871	5.5086	4.14512	14.1268	1.31395	2.91932	4.75459	20.608	-3.73517	16.2649													-12.2269	0.75298	-11.2586	0.929341	-11.8651	1.3901	-0.228444	0.0846942	-0.40753	0.0683767	-9.50505	0.623573													1
Palm	-1.69332	5.47473	-0.512799	0.593099	-2.72511	5.0886	-0.945811	0.958334	1.71316	2.65299	-1.21939	2.15152	-1.0051	1.35497	-1.13774	6.42049	-1.29736	0.966959	2.36741	4.24695	0.863193	0.404182	0.310422	0.112889	-0.00551338	0.00426101	-0.364386	0.14047	-0.000261487	0.000580863	1.3326	1.02882	2.23982	2.12021	3.27286	3.38493	-0.285522	1.03277	-0.142822	1.11536	0.0407041	0.159182	-0.0560156	0.0361499	-0.0354572	0.0299797	-0.32156	0.237676	0
Rpl21	-0.175947	5.47183	-0.203049	6.31168	-0.120819	1.41428	0.21141	5.5555	0.567511	21.7845	-0.539862	55.5252	-0.176029	1.00099	-0.0420022	0.349654	0.327156	1.73578	0.446315	2.21297	-0.00877119	0.0170063	-0.0195196	0.0306456	0.0337538	0.207486	-0.0302155	0.135024	0.0656753	0.635599	-0.18064	2.46283	-0.136299	0.897436	0.00936081	0.0345349	0.0440023	0.686929	-0.0996038	5.23925	0.213549	27.6234	0.699378	12.7085	0.137504	1.8936	-0.145879	1.07767	0
Tspyl1	-1.23823	5.44806	0.128223	0.235022	-0.470857	0.769525	-0.176553	0.248379	-0.70667	1.28684	0.066989	0.5153	0.175841	0.196364	-0.00653626	0.0107705	0.225676	0.144627	-0.936778	0.669663	0.280139	0.128747	0.65138	0.32491	0.3253	0.38445	0.116189	0.078588	0.885643	3.15974	0.876837	1.05068	-0.390333	0.268079	0.850342	1.05112	-0.219274	0.63731	-0.00052931	0.129503	-0.258793	1.7867	-0.905637	1.14619	-0.28686	0.452839	0.158032	0.136111
Rplp0	0.212112	5.44627	-0.105793	2.03938	0.323262	6.50246	0.154701	4.9643	0.884576	56.5554	-0.862624	98.8323	0.910005	11.8165	0.772791	39.002	0.879741	8.5581	0.637806	3.92454	0.23998	0.520151	0.594078	1.8905	-0.353807	4.45151	-0.551403	8.72164	-0.451622	12.3076	-0.703611	19.8032	-0.207569	1.97122	-0.078232	0.27139	-0.255669	6.9837	-0.250064	20.2078	0.564868	158.281	0.994328	22.7618	0.704391	22.3208	-0.355849	3.57016	0
Srsf5	-0.431807	5.44372	-0.178521	0.96038	-0.639888	4.35557	0.103546	0.431979	-1.00412	10.2328	0.264886	3.24102	-1.04414	7.42505	-0.29099	2.46388	-0.788054	2.10827	-0.149341	0.259751	-0.474358	0.751607	-1.44842	2.67854	0.306402	1.32446	0.83641	4.11064	0.48367	4.17676	0.810307	4.22235	0.38529	1.58457	-0.0082547	0.012332	0.060343	0.470936	0.0706484	7.88937	-0.231758	8.75453	-0.383165	1.86316	-0.0381038	0.148834	0.207622	0.698236
Fbxw2	-0.640246	5.43139	0.0698074	0.171964	-1.22757	7.1781	-0.07743	0.168444	-0.56128	1.88881	0.437981	3.18723	-0.191474	0.381448	-0.463133	2.82718	0.149915	0.141155	-0.288316	0.302278	-0.750651	0.537518	0.0109076	0	0.369982	1.00213	0.516017	0.828561	0.243744	0.835784	0.766673	1.70632	0.896059	2.8086	0.929903	4.26386	-0.0404659	2.24232	0.203452	2.6433	-0.147692	1.35994	0.16376	0.283323	-0.240169	0.616028	-0.554056	0.993966
Lpar6	0.57809	5.42905	0.794378	7.65395	0.198968	0.567161	0.617298	2.69373	-1.49517	7.12241	0.413434	3.88382	-0.12267	0.12707	-0.00509826	0.00780182	0.171765	0.0875898	1.29863	1.93553	1.04841	0.734042	-1.36154	0.715156	-0.122026	0.215436	0.551783	1.12009	-0.423882	2.05353	0.485008	0.689462	-0.266906	0.454499	-0.674011	1.30114	-0.62726	6.12228	0.163655	1.06004	-0.799484	13.5768	0.187412	0.192885	0.231845	0.362731	-0.410292	0.778237	0
Tmem204	-0.816736	5.4129	-0.288164	0.714786	-1.42888	6.83444	-0.0955675	0.179109	-2.65159	12.7801	0.766385	11.3189	-1.20575	2.99382	-0.797219	8.62704	-0.310009	0.20537	-0.781407	1.16142	1.61601	1.78499	0.54396	0.373478	-0.0223556	0.0271577	-0.42862	0.386581	0.0818312	0.1692	0.680347	1.09817	0.484704	0.92902	-0.193906	0.247801	-0.0760766	0.309637	-0.350232	9.72834	0.00255542	0.00952819	-0.140433	0.230483	0.466127	0.839973	-1.81743	6.56236
Ankrd12	-0.866558	5.41265	-0.425856	1.09928	-1.10267	3.60834	-0.635921	1.27844	-0.731672	2.3684	0.377555	1.3189	-0.693606	1.45142	-0.781671	3.25667	-0.848369	0.777392	0.691758	0.778056	0.426059	0.235121	-0.879576	0.502502	0.374768	0.702912	1.01556	1.77631	0.57293	2.06789	0.806839	0.92338	1.34124	6.74134	1.87261	5.86282	0.00999455	0.0292259	0.109998	0.723005	0.072187	0.446558	-0.486366	0.633423	0.0565667	0.0800174	0.344239	0.626589
Rpl9	-0.162745	5.40735	-0.292686	14.7805	-0.231829	3.74112	0.0448219	0.766965	0.0565938	0.571326	-0.212596	11.9067	-0.10352	0.536308	0.12224	1.73964	0.332946	2.1429	0.711222	5.34684	-0.0144113	0.0302857	-0.0641557	0.124675	-0.0935324	0.836581	-0.283096	3.21532	-0.0741376	0.707422	-0.333501	5.66288	-0.553926	11.2193	-0.229788	1.83929	-0.104324	2.91943	-0.156983	12.3502	0.222018	35.5845	0.776748	15.6515	0.246079	5.97035	-0.267403	3.26234	0
Ptprr	-12.0679	5.4031	-11.9766	2.11363	-15.2725	6.23054	-1.92858	1.27356	-11.7468	0.659021	2.69803	0.703679	-13.9069	2.99294	-2.88841	6.19813	-2.34477	1.63214	-8.98788	1.29113	-10.0526	0.822233	-10.944	1.04041	4.34951	18.8722	4.24646	5.7096	3.40656	31.0797	5.18445	17.4719	7.88238	24.3863	31.4574	0	2.8043	30.2515	1.25646	19.1244	-0.398762	4.48768	0.679142	0.669691	-1.41751	2.89024	1.80154	4.47481
Rps3	-0.268957	5.40091	-0.502355	23.8744	-0.089136	0.667563	-0.0408144	0.496449	-0.365563	9.26281	0.0880219	1.9156	0.280495	1.27941	0.384358	10.9681	0.828986	5.4979	1.36445	17.131	-0.448376	0.763595	0.403852	1.11003	-0.581662	8.26443	-0.697861	10.9524	-0.221239	3.32229	-0.678938	16.4571	-1.33109	48.4871	-1.1178	21.5399	0.120145	2.39878	-0.191634	14.4374	0.523048	113.673	0.796964	13.5368	0.462712	9.5155	-0.361506	4.03864	0
Pdk4	-27.0135	5.39789	-0.915579	0.732654	-1.77827	0.765856	-12.0922	1.66561	-13.275	2.08397	1.38868	2.24733	-0.566803	0.305337	0.180809	0.0797569	-6.76375	0.39709	-10.0582	0.153049	-10.2195	0.981677	-9.21086	0.330376	-10.9924	1.54927	-7.63014	0.904385	-0.732428	0.324082	-9.94918	0.497986	-8.56681	1.02649	-10.269	1.11731	-0.704228	1.44695	-0.310186	0.313286	0.0922169	0.0856138	-12.1316	0.28724	0.388295	0.392893	-0.770785	0.259716
Cenpf	2.8186	5.3967	2.87183	7.40798	5.25487	8.25105	2.51526	12.6328	4.99953	19.0035	-4.58549	20.8463	5.11266	4.2088	29.328	0	4.14471	1.77106	-8.38926	0.210856	-8.71797	0.129019	4.29354	0.451736	0.504456	0.138459	-8.16396	0.792812	-10.8766	0.624881	0.127421	0.0548314	0.763384	0.148472	-8.64518	0.468088	-3.07748	1.69216	0	0	-0.740915	0.622997	-9.41799	0.366077	14.3541	0.658635	3.17275	0.610153	1
Marveld1	-1.68572	5.39609	-1.66906	5.07379	-1.24405	1.4437	-0.611917	0.501414	-2.21513	4.18837	1.13959	5.37698	-2.42192	1.95689	-1.2249	2.38048	-0.607208	0.262194	-1.63588	1.13773	-1.00144	0.289483	-0.720389	0.214977	0.896214	1.3888	-0.0584813	0.0319329	1.16635	2.62626	1.2485	0.825449	0.909259	1.17608	1.00577	1.17767	2.04939	21.5825	0.821859	6.65892	0.42012	2.94588	0.0727462	0.0772889	-0.0521754	0.0499812	0.505835	0.51144
Hmgb3	1.14194	5.39029	1.07911	5.04225	2.07256	9.6499	1.0563	5.95673	2.61567	25.6414	-1.053	9.38784	1.53208	3.55044	2.72051	10.9138	1.76289	2.09449	2.08267	2.28972	0.495378	0.169689	0.61574	0.21744	-0.389645	0.26205	0.484813	0.351993	-1.89619	2.25997	-0.708706	0.610402	-0.297432	0.188803	0.28226	0.178366	-0.686543	1.76079	-0.898065	1.99949	0.177913	0.547257	0.470981	0.296509	0.29434	0.29151	-1.03471	0.767245	1
Lamb2	-1.10497	5.37474	-1.01601	3.8131	-1.74037	5.70143	-0.370875	0.44638	-4.99787	10.3129	0.746243	3.74369	-1.22706	3.39523	-1.58313	9.3407	-2.46097	3.43439	0.827037	0.751256	-0.50764	0.367696	-12.7214	2.9341	1.20832	4.2161	1.35414	3.34254	1.07532	6.11938	2.1767	5.15881	2.03023	9.64782	1.75655	4.7777	0.591903	7.85671	0.559109	9.99341	0.129745	1.2953	-0.737571	0.759693	-0.593198	3.11526	0.189501	0.334524
Nefh	-13.6575	5.37371	-4.49946	7.63188	-12.2082	1.07415	-11.6594	1.05508	0.921195	0.285929	0.0571181	0.0237442									-9.14101	0.206402			-13.8561	1.6552	-10.4135	1.93033	-11.3758	1.16605	-9.36863	0.339656	-8.80437	0.409039	-12.1789	0.35017									13.3841	1.12931
Snrk	-0.434548	5.36718	-0.359902	2.32989	-1.35867	13.5843	-0.503507	2.09652	-1.87378	16.0969	0.502218	7.91726	-0.565704	2.01532	-0.733302	8.62932	-0.192942	0.187943	0.613602	1.58365	0.538575	0.496976	-1.32646	0.849702	-0.613459	3.13165	-0.154706	0.234237	-0.173704	0.718975	-0.270367	0.306985	0.503366	2.0335	0.282997	0.604754	0.0706579	0.536774	-0.0750943	0.981584	-0.40008	11.0745	0.150505	0.326611	-0.0527968	0.109016	-1.00428	3.44581
Ces2g	-1.78496	5.36375	-3.15452	14.2459	-3.38023	6.20311	-1.2765	2.07305	1.97583	3.95296	0.428301	0.554345	-11.8508	1.15809	-8.66463	1.0444	-11.1901	1.05724	-2.44852	1.41299	-10.895	0.862276	-11.7577	0.984801	-0.683957	0.551627	-0.989476	0.884868	-0.173359	0.193957	-1.85069	0.937884	1.98416	1.94312	1.63628	1.16604	2.45808	6.57884	1.79244	2.60429	-0.684262	3.08942	-0.788349	0.642535	0.581143	0.524388	-0.0245723	0.0170997	0
Hnrnpa3	0.439451	5.35704	0.111918	0.516259	0.660538	6.08098	0.324103	2.99797	0.768622	14.1808	-0.451133	19.2237	0.377342	1.71141	0.203577	1.91058	0.54965	1.53803	0.554386	1.01282	-0.626004	1.1332	0.105527	0.118369	-0.177977	0.406843	0.0570131	0.0827209	0.0152179	0.038163	-0.309998	0.756687	0.311741	1.18553	-0.35466	25.469	0.0276139	0.148316	0.014264	6.36314	0.0887893	1.36903	-0.198369	0.366619	-0.212523	2.7549	-0.0047452	0.0839932	1
Calu	0.642033	5.34933	0.998214	11.5888	0.320818	0.845068	0.0512192	0.154133	-1.13589	6.24403	-0.0100222	0.0408973	0.731796	3.12298	0.727444	6.74839	1.10865	3.88591	0.560726	0.701043	0.0782189	0.0619097	0.341533	0.284533	0.152792	0.215721	-0.799692	1.0348	-0.053561	0.0878763	-0.408831	0.739005	-0.493775	0.885414	-0.498964	0.879311	0.00192399	0.00571386	0.0959717	0.653561	0.143284	1.86723	0.0299057	0.0346146	0.243752	0.874712	0.184029	0.347808	1
Arf1	0.328378	5.3372	0.595905	13.6674	0.13116	0	0.0585753	0.38835	-0.315325	2.48439	-0.0670426	3.5635	-0.102416	4.72671	0.0532701	0.596953	0.358433	1.45007	-0.318114	0.893325	0.182729	1.87713	0.327224	0.49035	0.0545866	0.276926	0.159829	0.348512	0.214365	0.447454	0.637875	6.29711	0.324439	1.40418	0.330926	3.82538	-0.0532041	0.398958	0.0678042	1.45987	-0.17895	8.37688	-0.000566212	0.00150898	-0.134181	2.17195	0.191161	0.73454	0
Aurkb	3.53705	5.33617	3.02005	5.44913	3.2164	2.91772	2.53247	13.2594	5.90901	29.0102	-4.18609	23.4365	3.64186	2.02303	4.20763	3.78883	5.22896	1.8801	-9.14227	0.0835544			-8.73975	0.135862	-8.64892	0.44811	-6.94284	0.435252	-9.54353	0.679049	-11.2458	2.04195	-8.81854	0.25093	-9.5781	0.441574	-1.54029	0.533546	-1.81473	1.03917	-1.66828	0.776575	-10.0376	0.160625			1.47966	0.320987	1
Csrp2	-0.81835	5.33429	-0.83123	6.63643	0.110273	0.177831	-0.44471	3.23645	-1.5428	10.3481	0.711105	9.17521	-0.717138	0.648219	0.206468	0.447744	-1.05323	1.16577	-0.841464	0.769131	-1.57404	1.67199	-0.0573889	0.0359348	-0.728387	1.5006	-1.83085	3.91164	-1.28525	4.46656	-0.81124	2.43469	-1.11346	3.46717	-1.35045	2.6648	-0.151253	0.399024	0.0648631	0.251334	1.14768	71.6328	1.23184	5.90329	1.43637	13.4223	-0.943587	3.86185
Cav1	0.346239	5.32131	0.694898	20.0807	-0.388329	2.63846	0.292101	2.11458	1.68128	2.61313	-2.26796	14.4937	0.604024	3.45459	-0.102599	0.86119	0.124869	0.197155	-1.43706	8.96893	1.48203	5.04153	1.26145	3.64223	0.31221	1.75344	0.136027	0.350211	0.0760585	0.364367	0.384564	1.28931	4.67263	31.6061	4.94336	21.6239	-0.273198	6.53702	-0.0432878	0.983844	-0.0891923	2.19527	-0.286398	1.88368	-0.209557	1.13558	0.351135	1.68563	0
Rpl13	-0.156131	5.30612	-0.308615	17.8618	-0.102337	1.41956	0.141953	5.95037	0.322626	11.094	-0.540909	66.4816	0.194886	1.14887	0.19693	3.55584	0.583582	5.20878	0.552035	3.6934	-0.115332	0.243451	0.315929	0.952467	-0.120817	1.36191	-0.291301	4.19108	-0.0860846	1.29068	-0.264324	5.32417	-0.52242	13.4016	-0.444911	5.38123	0.0687952	1.29556	-0.127953	8.64409	0.319265	72.8766	0.665264	12.799	0.371925	9.36774	-0.29026	3.65939	0
Rtl8b	-0.542863	5.28219	-0.459862	2.79694	-1.18806	6.91408	-0.415178	2.48854																	0.0880861	0.180343	0.333819	0.624435	-0.610725	2.85563	0.926982	4.64912
Cmtm8	-1.1263	5.27896	-1.81868	7.31915	-1.66818	6.16901	-0.220129	0.386858	-3.05617	19.3612	0.841737	14.7226	-1.03379	2.26326	-0.93045	7.80346	-0.239162	0.204173	0.41394	0.375558	-1.42051	0.811027	-1.03595	0.607328	-0.526881	0.64388	-0.441484	0.320282	0.314717	0.777237	-0.375211	0.287149	0.409122	0	-0.284625	0.410542	-0.0786508	0.296659	-0.115782	1.09631	-0.0921384	0.709381	-0.595381	1.06681	-0.285054	0.620962	-0.912145	2.35166
Nfat5	-0.970855	5.27718	-0.75786	2.87039	-1.0422	2.20536	-0.527828	0.767273	-30.7126	0	1.14009	11.0669	-0.120455	0.11364	-0.608605	1.46622	-0.59134	0.538313	1.14716	1.16598	-0.159535	0.100034	-0.0445193	0.0243999	-0.333288	0.4362	0.945029	1.7958	0.279979	0.453302	-0.919915	0.501649	0.22962	0.350091	0.144361	0.12855	0.460376	2.29409	-0.204457	0.95951	0.508167	10.9237	0.396551	0.401482	0.422999	1.37531	-0.153419	0.275159
Rpl37a	-0.147828	5.27087	-0.27171	15.8706	-0.199172	3.99625	0.0479836	0.774809	-0.188181	3.88003	-0.10727	3.10679	0.0443205	0.1618	0.110718	1.41278	0.323041	1.79532	0.736962	5.71308	-0.173681	0.395637	0.305564	0.759283	-0.149276	2.09938	-0.360622	6.83761	-0.156088	3.14496	-0.282175	4.03609	-0.92103	36.7793	-0.895453	18.4864	-0.0436265	0.671558	-0.186064	17.6637	0.374195	101.428	0.769686	15.0925	0.457577	13.9649	-0.264653	2.51609	0
H2afv	0.513783	5.26923	0.611973	6.12816	1.13886	11.2777	1.05793	12.038	1.25826	19.801	-0.489946	8.00999	0.258132	0.797434	0.232532	1.3383	0.520623	0.916089	0.550747	0.904825	-0.0799754	0.0515523	1.47384	3.82239	0.406848	1.23941	0.0206068	0.0232265	0.352462	1.37904	-0.162412	0.199569	0.487204	1.48779	-0.0642165	0.0813478	0.0530152	0.25771	-0.169244	2.28903	0.0910348	0.849125	0.215249	0.445149	0.309017	0.959312	-0.0589007	0.101489	1
Rpl8	-0.17088	5.26816	-0.14577	4.15496	-0.0744581	2.18606	0.199098	8.22644	0.554736	27.1669	-0.467237	44.5583	0.152215	0.998789	0.0535557	0.559336	0.413118	3.22273	0.429004	2.48661	-0.0470794	0.101814	0.409133	1.60908	0.0908269	0.740797	-0.0695401	0.388893	0.0939291	2.92369	0.0183464	0.0995862	-0.290556	5.68782	-0.0824037	0.371807	0.0961966	2.31584	-0.0885037	4.46112	0.132011	12.8473	0.565769	8.97846	0.0734276	0.742902	-0.206756	2.01434	0
Ehd4	-0.67608	5.26676	-0.525688	3.60393	-1.64972	11.0247	-0.551537	4.07075	0.498917	0.835653	-1.02893	8.66311	-1.05027	0.91997	-0.430597	1.20992	-0.455048	0.435875	-2.8623	22.6249	-2.86205	3.84343	-0.44215	0.401014	-0.721737	2.07745	-0.449532	0.776211	-0.848793	5.77928	0.560292	1.81118	2.53964	11.8	2.91586	14.7605	0.34652	1.14838	1.17234	42.8211	1.22701	102.276	-0.393746	2.93272	1.06194	10.1764	-0.958287	8.89691	0
Rgs2	-1.4811	5.25956	-0.766977	1.85149	1.81082	4.79032	-0.399909	0.478988	1.1506	4.95868	-0.169835	0.41713	-0.592174	0.397515	-0.469359	0.281685	-0.706737	0.244638	0.319468	0.125411	-11.9638	1.53761	-12.1425	0.896526	1.54961	4.92417	1.55061	3.33242	0.980237	1.59838	1.15381	1.31988	-0.666824	0.797369	0.246097	0.184113	-0.361687	0.961156	0.311469	0.633953	-0.134532	0.458665	-0.794037	0.541839	-0.376171	0.592842	-0.616173	0.435457	0
Eif2b2	1.01537	5.25697	1.18636	6.33406	1.19494	4.24986	0.387093	0.831652	0.857501	1.88616	-1.25665	11.6746	0.887377	1.52348	0.743114	2.85885	2.60291	8.57805	0.627273	0.505968	2.33639	3.84876	1.52542	1.39978	-0.0565955	0.0390344	0.161111	0.0919238	-0.909409	1.35277	0.255566	0.181414	2.03238	4.66126	0.128591	0.063012	-0.0117	0.0194164	-0.105036	0.360706	-0.229774	1.3888	-0.00454264	0.00492255	-0.302482	0.487294	-0.528968	0.641065	1
Nfib	-0.315896	5.23473	-0.444636	7.08195	-1.03093	2.64384	-0.561632	3.52327	-2.32772	25.8513	0.434557	7.18151	-0.0171017	0.0244589	0.197143	1.1349	-0.330452	0.452386	0.0842658	0.109217	0.306026	0.37356	-0.443507	0.475539	-0.458741	3.25785	-0.511913	2.13089	-0.421601	3.37696	0.264769	0.475179	0.161415	0.423654	0.497069	1.67856	0.228049	1.95418	0.0571604	0.621091	0.354601	12.0665	-0.171301	0.414041	0.178321	0.718588	-0.865925	6.51194
Fignl1	3.36255	5.23435	1.77864	1.35735	4.48137	7.20566	0.626039	0.488554	5.11497	17.9456	-2.61413	9.90754	3.243	0.819782	2.86444	2.76245	-6.93176	0.0929695	-8.68419	0.109934					-8.93576	0.448761	-8.11279	0.321475	-11.0095	0.889224	0.0580831	0.0169227	-7.9547	0.263563	-8.31316	0.515413	-11.4583	0.82174	-1.46028	0.87845	0.156829	0.0421231	-9.40421	0.216212					1
Gas7	-2.10332	5.21616	-3.93677	16.9588	-0.826007	1.2563	-2.66579	3.11246	0.264592	0.278048	0.0481947	0.0769854	0.122631	0.0427868	0.687225	0.320375	0.0949892	0.0246948	4.70037	5.03356	0.739722	0.268842	1.26816	0.395474	-12.2438	3.54169	-9.95328	4.33878	-12.1533	10.5106	-11.7269	1.46757	-12.9745	2.68415	-8.84429	1.97841	-1.04822	1.4791	0.236951	0.177729	1.51373	8.53157	1.97011	0.744682	0.47254	0.463004	-1.57032	0.804842	0
Pck2	0.803831	5.21165	0.749704	3.89034	0.736585	2.69519	0.427244	0.899823	0.427612	0.691149	-0.192248	0.383276	0.750026	1.29683	0.25039	0.462617	-0.0298763	0.0119402	1.01928	0.640324	1.03977	0.691243	-0.791353	0.25905	-0.471484	0.536028	0.0634953	0.0439717	-0.278879	0.460609	0.121119	0.0739958	-0.107736	0.0678975	0.863278	0.668451	-0.161512	0.385961	-0.00848302	0.0216398	-0.0645577	0.183032	0.523236	0.381918	0.351793	0.446995	-0.742377	0.855717	0
Ubb	-0.183821	5.20458	-0.00173604	0.0145983	-0.259313	5.36899	-0.155437	2.82189	-0.0455656	0.258655	-0.191291	5.11423	-0.490674	3.1664	0.0330338	0.206026	-0.149989	0.355873	-0.216229	0.953126	-0.326244	0.455642	-1.28981	2.68007	0.36459	7.7158	0.599926	14.017	0.374579	16.6155	0.479637	8.54538	0.909197	30.1473	0.605834	7.26411	0.0981748	1.64673	0.0977793	3.55396	-0.53224	108.084	-0.35381	4.0331	-0.73185	15.1814	0.192324	0.86011
Cenpk	4.23504	5.19789	-0.914259	0.295536	3.89585	6.2769	1.55675	2.72134	4.49667	13.3118	-2.72303	10.2506	3.88375	3.88782	2.80509	2.29816	-9.38839	0.13075	-7.09952	0.121074	4.54217	1.23075	5.066	1.43629	-9.00931	0.298733	-8.96078	0.344217	-10.3031	0.714911	-0.315045	0.0833206	-10.3495	0.263148	-9.42354	0.486349	-1.71242	0.738862	0.588164	0.345584	-0.842874	0.34216	-9.48302	0.216083	12.1757	0.993468			1
Rundc3a	4.35535	5.18849	4.86198	2.78519	-11.0995	0.262136	-17.5683	0.350969	-9.90874	0.718803	12.1993	1.42234			3.12918	0.870961	-7.52407	0.0824545	-7.9963	0.187722					-9.85215	0.295082	-7.56345	0.138799	-10.6203	0.26841	-7.82223	0.133596	1.99436	0.57309	-8.42529	0.229116			0.599678	0.130159	1.74144	0.51523	-9.16644	0.307985					0
Calm3	0.507466	5.17915	0.380395	2.89922	0.993657	8.98728	0.432819	4.41187	0.525577	4.23242	-0.230248	0	0.680277	3.5189	0.384877	4.35578	1.06143	2.82292	0.379199	0.506122	0.56436	0.482377	1.56686	3.4745	-0.111849	3.22014	0.032466	0.043563	0.0985657	0.534594	0.0323824	0.0511791	-0.152071	0.255414	-0.476829	0.972571	-0.0132742	0.0516927	-0.127616	1.519	0.171094	1.96323	0.530154	1.5816	-0.117325	0.244419	-0.10878	0.137165	1
Emid1	-2.24674	5.17358	-1.27302	2.47228	-1.76925	2.1219	0.294278	0.35781	-1.5741	3.13383	0.65683	2.05661	-1.62325	0.495037	1.54401	0.416812	0.518468	0.103289	4.76018	3.93042	-9.47485	0.513584	0.161392	0.0468089	-0.189376	0.10994	-1.27433	0.721315	-1.41685	1.86965	0.814252	0.622272	0.621604	0.701868	-1.07007	0.592901	-0.512118	0.396953	23.981	0	-1.7013	1.78898	1.0235	0.224182	-0.151171	0.0726499	0.392613	0.272949	0
Il16	1.84843	5.16837	2.79125	6.53569	3.47566	17.0291	-0.130694	0.0318054	1.25136	3.08253	-0.593292	1.86705	1.09967	1.12668	1.55612	4.86241	2.22312	1.35335	3.09575	1.58293	1.40149	0.387473	-10.2581	0.283315	-1.0397	0.3653	-9.25965	0.521983	-2.31827	1.39689	-9.77675	0.302869	-1.8995	1.00671	-9.75231	1.58269	-2.38441	7.65352	-1.63908	9.54537	0.419144	0.888266	-10.1008	0.497719	-0.130049	0.0673061	0.895273	0.293597	1
Timp2	-0.799863	5.16242	-1.15604	13.3847	-0.834902	1.77718	-0.860012	3.65548	-1.24408	3.43054	-0.403247	1.20907	-1.22613	1.69235	1.53638	9.14653	-1.79476	1.82415	0.616073	1.46583	-1.5001	1.00207	0.0482156	0.0222863	-0.0607551	0.0806891	-0.380627	0.684877	0.466643	1.17495	0.592572	1.01947	0.642432	1.14173	2.79057	9.65478	0.998699	11.6215	0.594129	4.36205	1.007	45.1782	-0.454606	1.36443	0.681819	2.32037	0.286389	0.47986	0
Abca3	0.773031	5.15713	0.41033	1.22443	1.12216	3.10268	-0.132156	0.129682	-0.347468	0.519182	0.493998	1.96283	1.16112	3.27999	0.997575	3.38481	0.773384	0.459104	1.63305	1.74449	1.65427	1.25857	1.78588	1.34617	-0.685045	0.967924	-2.88646	2.43783	-1.34268	2.18578	0.190646	0.095188	-0.29472	0.231371	0.138903	0.0698523	-0.64045	2.5925	0.0133817	0.0277196	0.676737	4.36399	0.601882	0.530711	0.747032	1.0383	-1.12563	1.33393	1
Rnf122	1.10735	5.13555	1.30706	5.01694	0.471215	0.519553	0.148599	0.107927	-1.64061	2.27895	-0.471776	0.850675	0.97277	0.909511	1.99691	5.29807	0.231804	0.158802	1.58094	0.872666	-0.946839	0.394288	1.19282	0.447496	-0.320305	0.234433	0.559754	0.346003	-0.752229	0.767855	0.950711	0.501847	-0.0168636	0.00902177	1.25634	0.786396	0.397953	0.601546	-0.583298	1.16173	0.557268	9.62328	-1.18433	0.430912	0.769109	1.51147	-1.70419	1.54195	0
AU021092	-1.66009	5.12766	-1.47866	5.19319	-1.41185	2.24166	-0.897715	1.32892					-2.56065	0.773682	-4.07304	10.8987	-2.13966	1.19295	-2.0322	0.687077	-11.5307	1.31974	-10.8319	1.3072	0.285357	0.243556	-1.94053	1.66841	1.10208	3.35618	0.0717883	0.0334723					1.65995	4.11219	1.31844	26.1613	1.07275	23.7332	0.581691	0.497362	0.352468	0.483963	-0.11459	0.106051
Map4k4	0.66144	5.1121	0.625001	3.28196	0.0514081	0.0649391	0.0839403	0.139354	-2.11987	16.183	0.430582	5.27409	0.795994	2.54313	0.987359	8.95767	1.18626	2.10647	0.338209	0.221968	-0.0291094	0.0178467	0.807026	0.799708	-0.185489	0.258477	0.0829539	0.0680281	0.727263	2.3719	-0.457411	0.375829	-0.545552	1.39608	-0.186307	0.279308	0.137313	0.504492	0.239301	2.11745	0.471197	7.17058	0.786537	1.56819	0.522212	2.11593	-0.120611	0.19577	1
Ggta1	-1.20975	5.10972	-0.654745	1.32785	-1.9129	5.7423	-0.72881	1.5031	-2.20692	10.3006	1.20153	12.8821	-1.0754	3.12796	-30.7983	0	-1.16976	1.38586	-1.16476	1.13804	-11.7597	2.89218	-12.8259	1.69205	1.52257	6.076	0.936885	1.01725	0.132142	0.211917	0.0949614	0.0554915	0.695497	1.60488	0.96934	2.11601	-0.140003	0.729954	-0.0258165	0.140606	-0.311745	4.87095	-1.03487	1.86058	-0.47887	1.5732	-0.584595	0.800464
Ddx3x	-0.537629	5.10967	-0.838349	13.6785	-0.892453	5.15373	-0.264143	0.89906	-1.63213	19.8718	0.763555	16.6531	-0.597735	2.26085	0.00628467	0.0159234	-0.655252	1.52193	-0.641702	0.761148	-0.994204	2.5473	-0.264822	0.352074	0.226268	0.588583	0.128512	0.269513	0.0327738	0.0746095	-0.381133	0.508449	-0.463716	1.69124	-0.288637	0.574633	0.273941	3.85076	0.0330212	0.225279	0.211819	7.59699	-0.482817	1.05625	-0.188432	1.54614	-0.213239	1.07045
Aspm	4.21948	5.10572	3.13277	3.00222	-11.3095	0.262191	2.58607	5.37342	4.41111	10.7657	-3.50583	6.96895	6.36534	5.13758	3.85411	2.45932	2.98987	0.63302	-7.18433	0.0969174	-7.3908	0.125226	2.59054	0.550986	-10.1016	0.32274	-9.52747	0.257393	-10.8266	0.26842	0.334135	0.0821107	1.62007	0.404076	-7.36194	0.214874	-12.4669	1.37766	0.372427	0.150102	-0.739584	0.402787			11.5106	0.52531	-0.549127	0.121898	1
Lratd2	-1.45982	5.10418	-1.48521	6.57851	-0.291971	0.238105	-0.222773	0.188743																	-3.65679	4.03277	-10.3617	4.72081	-1.73434	1.88889	-1.41844	0.591547
Tmem86a	-1.58845	5.10346	-2.01305	6.86788	-1.87044	2.61992	-1.27583	1.49433	-2.74912	7.67478	0.236925	0.697809	-1.35194	1.30221	-0.943061	1.49822	0.951121	0.349042	1.7161	0.964257	1.78208	0.698171	-10.4128	0.312739	0.641014	0.839045	-1.60962	1.18305	-0.440867	0.463985	0.47833	0.22291	0.544332	0.699478	0.82335	1.00536	-0.614115	2.34282	0.611282	4.06111	-0.808541	2.64582	1.03966	0.631314	-0.602316	0.410946	3.06497	1.36963
Bora	1.49047	5.08573	1.18108	1.8993	1.84675	2.37504	1.22555	4.13459	1.53062	0.92894	-1.15528	1.24547													0.0485481	0.0198436	-0.110626	0.0269031	-0.749383	0.356687	0.520513	0.33779	-7.50792	0.382776	-7.9824	0.381302													0
Ckap2	2.26413	5.07957	1.95737	2.86846	2.78213	2.07128	2.2088	8.62265	3.32855	4.66965	-3.65025	17.4004	1.59402	0.384193	2.62521	1.15385	3.37629	0.993185	-6.55123	0.108397	3.01278	0.706928	4.48144	2.23625	-10.7201	1.01509	-9.46627	0.596619	0.510419	0.100862	-1.24387	0.480603	-8.71127	0.38547	-6.43302	0.479996	-1.69965	0.652243	-0.0183115	0.00719438	-2.12509	1.59666	-11.4855	0.189042	0.137824	0.0354347	-13.4103	0.9302	1
Atf3	-0.78231	5.07931	-0.250616	1.36067	-2.8283	7.03711	-0.0458082	0.074501	-1.42787	5.03579	1.28887	4.17105	-1.35101	2.43019	-0.0880116	0.0670913	-1.6843	3.11936	-1.41096	0.870055	-0.919898	0.823076	-1.07114	0.999968	0.862777	3.82753	1.38276	12.4511	1.14653	5.25449	0.326789	0.388285	1.53041	8.29384	-0.90357	0.455254	1.03097	19.7028	1.81718	29.643	-1.33224	138.979	-1.69871	2.35249	-0.795825	5.94428	0.421885	1.70574
D830030K20Rik	2.89129	5.07619	1.46937	0.600119	3.07448	2.35408	2.67872	0.661975	-11.8104	0.467235	1.53745	0.598882	2.16491	1.84174	-0.550943	0.448527	0.849747	0.236709	-9.11791	0.0835598	-7.37777	0.126026	-8.37984	0.135649	-9.1761	0.553539	-8.87645	0.221976	-11.792	0.658982	-7.97049	0.133741	-8.81798	0.233701	-8.00474	0.265521	-1.32884	1.27198	-0.438538	0.971411	0.280635	0.457993	-9.94684	0.160635	12.3327	0.681236	-12.0281	0.571382	0
Cdk4	0.562926	5.07582	0.569831	5.02073	0.823641	4.88906	0.651865	5.67779	1.09779	12.0193	-0.952508	26.1639	0.962832	4.06584	0.913543	11.0655	1.6066	5.33659	0.599323	1.05338	1.18452	1.68998	1.17421	1.67799	-0.187817	0.285096	-0.157497	0.184571	-0.00578772	0.0108187	-0.498374	0.814275	-0.406298	0.778966	0.0746952	0.0816921	-0.27241	1.44654	-0.431495	6.71003	0.122806	0.859262	-0.509204	1.26486	0.440933	1.18346	0.212815	0.339113	1
Hlx	-0.644914	5.06066	-0.609243	3.33761	-1.00955	4.15891	-0.00260138	0.00375648	1.12278	0.966501	-0.450045	0.533997	1.28088	2.33245	0.417043	1.08342	1.68055	1.79024	-2.2968	3.68153	-0.949653	0.230789	0.013563	0.00275256	0.358955	0.973493	0.570511	1.23162	0.330621	1.1451	0.1724	0.149509	3.65993	9.57931	2.76478	2.7209	-0.146403	0.285375	-0.0663784	0.271773	-0.13226	0.505263	0.0398048	0.0521027	2.19175	4.66326	-0.703274	0.519519	0
Lrp6	-1.46692	5.05908	-0.748709	1.38464	-3.125	2.88477	-0.411129	0.423929	-2.40659	9.56406	1.0239	8.31386	-0.924167	1.1216	-0.357815	0.543836	-0.405777	0.167179	-0.610591	0.268202	-15.6343	1.30661	-1.06212	0.388513	0.430878	0.467634	-0.850297	0.455396	-0.190928	0.134128	0.247464	0.108755	0.0770195	0.0745768	-0.548649	0.468617	0.377085	1.42368	-0.104154	0.298337	-0.135852	0.382785	0.401335	0.392953	-0.372033	0.51027	0.0952159	0.0902844
Nectin2	0.54478	5.04677	0.519323	4.03011	0.567482	2.31903	0.0694479	0.177116																	-1.27598	3.87989	-1.2723	2.35522	-2.66577	14.22	-1.65756	3.2056																	0
Wdr60	-25.1481	5.04611	-13.0859	3.07548	-10.6116	0.802031	-1.32289	0.513426	0.21329	0.132997	1.23252	1.61571	0.341321	0.122071	0.220434	0.0793446	-7.75307	0.285806	1.3457	0.354009	-12.0785	0.244136	1.4815	0.408505	1.48819	1.39538	0.237861	0.0585425	-10.7586	0.770104	1.29531	0.353338	0.25479	0.0880434	1.12639	0.459111	-0.26816	0.156498	0.439907	0.419338	0.630822	0.6491	1.09507	0.443812	-1.39191	0.648504	1.15777	0.611996
Kcnq1ot1	-0.895251	5.03541	-0.22626	0.538191	-0.946837	2.57238	0.0110173	0.0137699	-0.887259	2.49906	1.03473	6.74241	-0.959842	1.05019	-0.0311802	0.0383486	0.230598	0.133383	0.544025	0.453015	-0.614303	0.303784	-1.20426	0.574268	0.594939	1.40532	0.0605878	0.0476207	-0.197067	0.35259	0.119099	0.0781363	0.337891	0.495987	0.445106	0.446718	0.391441	1.49506	0.178499	0.881343	0.0433716	0.187504	0.281248	0.314857	0.348147	0.726887	0.231954	0.31797
Magix	-1.2433	5.03005	-0.732743	1.36147	-2.33316	4.95175	-2.11354	2.30283	-11.5346	1.31064	1.41372	0.7905	-1.59981	2.02774	-0.95919	2.85263	-14.3279	1.80988	-8.71137	0.940364	-10.4896	0.603301	-9.96991	0.70424	0.70558	1.22325	2.29712	5.90235	1.06446	3.8761	2.26307	2.93655	4.95275	12.5529	4.71531	6.67192	0.397394	1.72929	0.309602	2.27325	-0.42046	2.43011	-0.208605	0.0761802	-1.0962	1.09293	0.800685	0.747905
Tspan6	0.699924	5.02295	0.644551	5.64646	0.265593	0.461392	0.0329202	0.0748666	-1.00977	1.31305	-0.784114	6.1751	0.796309	1.33219	0.184322	0.522049	0.104359	0.0671131	0.206648	0.0852249	2.05547	2.7095	2.46797	2.10969	-0.973778	1.66075	-0.648104	0.936258	-0.321016	0.565997	0.44047	0.812223	-0.093329	0.0389567	-0.140434	0.0852861	-1.16231	9.09615	-0.26752	2.61891	0.0315942	0.151325	1.16692	2.15695	0.125532	0.157362	-0.286998	0.151579	1
Actg1	0.273719	5.02271	0.699251	41.3382	0.298683	3.1084	0.255834	5.99499	1.28394	36.2482	-1.18424	95.0801	0.644599	3.83616	0.564799	9.55784	-0.0837893	0.118069	-0.537161	2.48308	0.24435	0.298078	0.0712988	0.0919	0.258989	2.00176	0.182191	1.05997	0.300673	4.66983	1.05543	42.6525	1.32433	27.2225	1.85753	34.5104	0.298932	7.31435	0.216367	9.34129	-0.601271	73.4181	-0.429977	3.74995	-1.03964	24.6438	0.273482	2.0314	0
Susd2	-1.59469	5.02164	-1.63664	8.15999	-1.30888	1.42247	-1.26593	1.90644	-11.7078	0.320683	-1.3271	0.529918	-11.0345	1.1899	-11.4865	0.570746	-7.99548	0.441674	-10.4066	0.143462	0.0215648	0.00285938	-8.92317	0.230892	-0.501964	0.420886	-1.74774	1.93799	-3.67821	4.22328	-10.8582	1.88332	-9.07315	0.165414	-8.56919	0.129132	0.801387	0.568713	0.791782	0.403197	0.572335	0.379044	-9.40432	0.216202	13.4634	3.26907	-14.6524	0.75675
Cmah	-2.41725	5.0098	-4.94241	9.90377	-2.77674	1.86626	-16.9648	14.165	-1.66	1.64025	-0.527923	0.493193	-10.6218	0.754097	2.43014	1.18944	-1.10348	0.211895	2.98585	1.71777	-12.5687	0.75701	-13.4409	0.871038	-11.4415	3.10052	-7.70134	2.39564	-1.73159	1.28139	-15.1118	3.58149	-1.66704	0.769316	-10.2003	0.522792	-0.303033	0.147021	0.209037	0.084594	3.66326	37.9369	-1.25023	0.367005	2.5453	2.59534	-1.33766	0.855702
Cmip	-0.886936	5.00324	-1.66395	6.43757	-1.85077	5.24626	-0.745811	1.72377	-1.72793	10.0434	0.480154	3.43291													0.717574	1.90135	1.62595	4.41091	1.13089	6.14408	2.08879	7.50908	1.23574	7.57685	1.57338	7.03664
Cenpq	1.99948	4.9979	2.17654	6.47366	3.85878	8.16789	1.64428	7.02544	3.34397	11.8588	-2.98481	26.4254	2.24181	1.85923	2.18099	2.73305	1.5665	0.528197	-8.18109	0.385973	4.1598	2.24319	2.82276	0.933043	0.870628	0.401734	-0.315213	0.0799093	-10.9632	0.995706	-2.14049	1.19525	-9.5362	0.588898	-0.481406	0.118451	-1.0495	0.899118	0.44898	0.487312	-0.621747	0.895841	1.94342	1.08269	0.907825	0.292606	0.785272	0.319578	1
Lurap1l	1.16378	4.99698	1.96437	12.8551	1.13499	3.74508	0.404832	0.376265	-0.487559	0.320719	-0.609985	1.79666													-0.436786	0.293006	0.384764	0.20606	0.313067	0.460362	0.163491	0.0565109	0.339399	0.173111	1.42294	1.49415													0
Kcng2	4.87858	4.99626	4.27696	4.55638					-2.17603	2.01288	1.19555	3.03584	2.51814	1.16751	4.08229	7.18796	-6.83986	0.0702358			-8.28324	0.151481	-8.63986	0.135659	-8.47323	0.278235	-8.90909	0.222119					-15.1231	1.69908	-1.22293	0.464881	-12.4355	2.01022	-0.775344	0.482513	16.5074	1.32445			11.676	0.675209			0
Fam110a	2.53639	4.98768	1.16286	0.806255	2.22672	2.87316	1.53918	1.16685	1.07377	1.11708	-0.788051	1.33439	-0.34747	0.102932	-1.34676	1.31535	-0.618146	0.212552	-14.2886	2.7468	-8.22743	0.595763	-11.3018	0.623945	1.12671	0.436329	-9.61082	0.416054	2.44502	2.86845	1.29533	0.353208	2.75143	4.52401	1.04828	0.41325	1.24463	2.02106	0.118127	0.209281	-1.34468	15.1873	-0.33349	0.27479	-1.64155	2.46433	-0.703322	0.383979	0
Vamp5	-0.336404	4.98633	-0.575977	12.5189	-0.950555	10.4184	-0.417632	6.68559	-1.10698	11.5896	0.47198	12.1502	-0.281768	0.470814	-0.545766	3.15865	0.129732	0.0910203	0.167423	0.155858	-1.12962	0.68466	-2.89666	2.49117	-0.96729	8.35567	-0.873551	4.94843	-0.915478	11.1266	-0.340226	7.42466	-0.00248857	0.00779815	-0.876154	0	-0.364013	3.14594	0.187808	2.29909	0.674073	16.3847	0.125637	0.176793	0.439182	1.12942	-1.23826	6.96918
Aprt	-0.725053	4.98538	-0.899363	8.57912	-0.599752	2.09143	-0.013933	0.0557309	0.944924	6.62572	-0.786688	16.7271	0.267081	0.353197	0.826458	6.06601	1.41321	3.49755	1.0575	1.41084	-0.168514	0.101795	0.575166	0.407712	-0.642471	1.35362	-0.0356464	0.0425091	-0.707064	2.7185	-0.949751	4.54449	-1.73973	3.37608	-1.64597	3.14005	-0.22343	0.821128	-0.200653	1.55792	0.444137	7.26831	0.480485	0.816311	0.178573	0.429521	0.0435551	0.0492537	0
Ssu72	0.386346	4.98535	0.602404	9.35272	0.511116	3.43289	-0.107049	0.550327	0.21319	0.667666	-0.0533368	0.260549	0.446772	1.38194	0.0367942	0.114437	0.444795	0.561674	0.393434	0.677383	-0.351575	0.198964	-0.647492	0.471431	0.216299	0.637772	0.141899	0.247574	0.157611	0.522945	0.369132	1.30933	0.146239	0.209599	0.420758	1.9202	-0.0743924	0.332988	-0.0677741	0.547694	0.164016	1.77558	-0.272731	0.566364	0.229256	0.488701	-0.352159	0.726935	0
Etnk1	-0.873551	4.98025	-0.291208	0.801194	-0.827473	1.83649	-0.255123	0.560043	-1.67003	11.871	1.23619	26.7708	-0.615489	0.994798	-0.220609	0.509902	-0.65845	0.502657	-0.286805	0.13301	-0.942319	0.654837	0.862552	0.753515	-0.836457	1.51308	-1.00005	1.07501	-0.771395	1.61026	-0.979324	1.03826	-1.51508	4.82594	-0.985082	2.11614	0.151743	0.535039	-0.00841579	0	0.939829	26.2989	0.057653	0.0431474	0.677116	2.4539	-1.09319	2.99047
Alox12	-2.57543	4.97992	-2.42987	1.96603	-4.39201	5.34707	-0.329004	0.32883	-4.31591	11.1837	-0.24446	0.847764	-12.8589	2.88399	-2.22527	2.47437	-7.63171	0.70263	-8.79753	0.270684	-9.84491	0.528291	-10.3967	0.658866	2.61455	8.78738	3.65668	6.28383	2.65106	18.3352	1.75349	2.36201	1.60802	6.45117	0.667133	0.814149	3.08638	36.9417	2.76911	48.0693	-2.70321	15.2205	0.877771	0.192251	-5.34726	13.4259	1.44869	1.72473
Trp53	0.548053	4.97557	0.769836	8.77213	0.421786	1.28478	0.657351	5.38491	0.814578	5.28514	-1.12791	28.7507	0.853334	2.3409	0.878665	7.55689	1.33261	3.49454	0.698207	1.03637	1.60818	3.20211	-0.294533	0.169294	0.369014	0.854071	-0.32088	0.414302	0.0202294	0.0347437	-0.0196418	0.0215776	0.542047	1.02114	0.268793	0.309135	0.0547532	0.139482	-0.0619926	0.30917	-0.016253	0.0780923	0.0075011	0.00822681	-0.0694935	0.124634	0.275773	0.502454	1
Trim2	-0.823822	4.97147	-1.21004	6.91749	-0.752917	1.44771	-0.61995	1.18486	-1.62455	4.68846	0.6107	3.10884	-0.457398	0.267883	0.0050843	0.00368116	1.24102	0.498779	-0.56585	0.159254	-9.72286	0.656106	0.872752	0.201262	-0.730015	1.32823	-1.99187	2.6194	-0.955772	2.13199	0.643162	0.603955	0.0712612	0.0625765	0.187444	0.142517	0.362272	0.580191	0.0225677	0.0361776	-0.324638	0.549563	-1.92088	0.991835	-0.743773	0.76047	-1.10499	0.562921
Sptan1	-0.619502	4.95979	-0.182442	0.613601	-1.15753	5.36181	-0.620995	1.88763	-2.40781	15.4671	0.437344	4.45512													0.219497	0.466952	0.501442	0.962801	0.160749	0.386497	0.917178	1.74513	1.10669	6.44467	0.774621	2.23361
Hecw2	-1.10877	4.95968	-0.171094	0.300041	-2.55978	5.59246	0.281974	0.420867	-3.45364	13.6673	0.935236	8.39166	-2.75434	2.537	-1.0809	3.30362	0.240676	0.108533	-1.33975	0.871815	-10.237	0.948997	-1.62996	0.581101	-0.180832	0.175946	-1.25697	1.04778	-1.49786	3.11508	-2.4115	1.56579	1.16441	4.22016	0.0872122	0.0740275	0.00603754	0.00896658	-0.177262	0.78366	0.655758	5.81737	0.109619	0.102774	0.764769	0.848677	-1.44032	2.97674
Mrpl33	0.35472	4.94727	0.258277	2.92909	0.121701	0.414693	0.083835	2.16665	0.585752	4.48992	-0.625484	17.5102	0.440415	1.81609	0.389069	2.76274	0.555373	0.861977	-0.0335401	0.0327542	0.203805	0.182622	-0.459187	0.326097	-0.00265569	0.00557807	0.134951	0.320217	-0.597599	4.92932	0.199915	0.695239	0.664871	2.53574	-0.315871	0.560228	-0.324565	3.43869	0.0463405	0.346186	0.132895	1.8241	-0.312536	0.597896	0.725124	5.45829	0.306731	0.770768	0
Aif1l	2.16793	4.94537	2.16013	4.92675	1.21341	1.08297	-13.2678	0.551426	-11.2962	0.551124	-2.09717	2.17076	-1.66909	0.515923	-2.23982	0.794328	-7.83612	0.983244	-10.1292	0.189283	-9.22304	0.416664	-9.93739	0.577648	3.96928	9.52129	2.46983	2.15827	3.83903	14.4426	6.68764	4.41656	8.65463	23.5561	6.04226	9.63299	3.18948	14.6063	4.56627	22.0435	-4.24361	38.4746	-8.33872	0.328864	-3.56657	5.62785	4.54	9.64136	0
Sntb2	-0.639677	4.93876	-0.257548	0.996321	-0.743848	3.03988	-0.279559	0.849316	-2.70074	15.2719	0.389684	6.98484	-0.0272461	0.0261554	-0.279646	0.613749	-0.240333	0.216681	2.03722	4.32858	-0.654619	0.519142	0.14738	0.0921472	-0.771847	2.06431	-1.31585	2.28628	-0.619848	2.56004	-0.670831	0.914463	-0.248767	0.377017	0.0336275	5.20137	-0.443095	1.93617	-0.0202632	0.0678689	0.833733	41.5136	-0.414669	0.342836	1.34459	10.7228	-0.792958	2.34766	0
Nt5dc2	1.81496	4.92929	1.54942	3.50692	2.44793	3.26738	1.0376	1.95969	0.81969	1.40957	-1.45144	7.13208	2.09499	2.25838	3.17935	6.24623	1.69478	0.441917	0.823644	0.191948	1.00694	0.206701	5.01949	2.00578	-11.5536	1.27848	-9.7817	0.944684	0.415646	0.160084	-11.0858	1.44924	-0.77057	0.371996	-8.19715	1.14276	-0.861227	0.933254	-1.36951	1.42077	0.550002	0.618236	-10.4617	1.00116	2.09279	0.988237			1
Sntg2	6.18548	4.92435	4.8617	2.78536	3.06409	0.83532	2.67663	0.662195					4.37069	3.27457	3.12865	0.870867	6.02275	1.798							-9.52439	0.20689	-7.65067	0.138634	-9.66761	0.356595	-8.32455	0.133826					-11.2969	0.669843	-15.7896	0.719622									0
Ahr	-0.930744	4.91999	-0.93906	3.50541	-2.32538	7.18115	0.0668106	0.109793	-0.84769	1.22973	0.202314	0.342639	-1.77024	2.12176	-1.69231	4.828	-1.84396	0.740385	-2.51615	2.96345	-1.49608	0.455525	-1.20519	0.445254	0.241576	0.342983	0.507291	0.581831	-0.857382	2.05689	0.15757	0.129067	1.40842	2.73495	0.371102	0.193489	-0.300263	0.840541	0.0358249	0.104095	0.432638	2.71968	-0.248103	0.342365	1.83544	3.59206	-0.377966	0.466211
Trim47	-0.520931	4.91975	-0.41131	3.0804	-1.05311	8.17552	-0.134113	0.439034	-1.80357	4.00286	-0.419852	1.75563	-0.599746	1.03029	0.0283026	0.06156	0.544573	0.778635	1.29801	1.59864	-1.23279	0.783022	-0.128397	0.0721427	0.195241	0.478251	0.273731	0.567696	0.461132	3.32987	0.745879	2.52581	2.28487	13.6522	2.45199	10.5126	0.833869	12.0066	0.511202	10.9954	-0.421979	10.3623	1.12175	2.02979	-0.187284	0.419745	0.114814	0.181588
Mgst1	-1.32919	4.91971	-1.2789	3.76869	-1.10806	3.03054	-0.626158	1.40938	-2.2916	39.3464	1.78457	116.198	-1.29141	2.68514	-1.31955	2.40958	-27.2766	3.45455	0.176717	0.07451	-1.83315	1.36195	-10.4489	1.76832	0.577376	0.83594	2.09136	6.36911	1.37557	11.1768	1.69939	5.00736	-1.7012	17.761	-2.0474	16.7317	0.649682	8.67518	1.43011	24.0232	0.729761	14.579	1.23316	2.29031	-0.674285	3.20633	1.21	2.87413
Rps19	-0.15146	4.91846	-0.336793	21.7902	-0.0789079	0.929422	0.10322	3.38392	0.349335	13.6279	-0.550932	72.7555	0.168393	0.769174	0.124106	1.50526	0.52346	3.59681	0.513606	2.56533	0.034443	0.0615414	0.447686	1.78005	-0.118105	1.27805	-0.290514	4.20577	-0.133624	2.44875	-0.392761	10.1991	-0.509953	13.1286	-0.557773	8.29502	0.0916959	1.79597	-0.060056	2.13104	0.270453	43.8509	0.72239	12.5151	0.38075	9.35156	-0.259251	3.24547	0
Apold1	-0.551945	4.91006	-0.128371	0.483745	-0.988937	5.06474	-0.0737746	0.184593	-2.24743	15.4635	1.84499	15.4051	-1.12069	1.96626	-0.371614	1.39174	-1.06877	2.28364	2.46188	3.36562	-0.384387	0.354342	-1.34458	1.56269	0.266737	0.845782	0.638535	2.25105	0.562352	3.99088	1.58619	11.8168	0.683982	2.82665	1.06748	1.72764	0.798071	12.9904	0.543094	16.8375	-0.799659	76.2432	1.47279	2.82635	-0.505376	3.74702	0.535525	2.62748	0
Snrpe	0.3878	4.90955	0.445052	5.92721	0.936082	10.3407	0.513608	14.0501	1.33793	29.1182	-0.603101	22.1665	0.576785	3.0119	0.769372	11.5772	1.33116	5.4355	-0.233371	0	0.925131	1.9142	1.0476	1.92964	0.0228103	0.0450474	0.369543	1.03848	0.0737986	0.188279	0.177587	0.555112	0.628771	2.05506	-0.0372286	15.1194	-0.130489	0.784441	0.00586819	0.0337807	0.0933203	0.899581	-0.0668309	0.114466	0.209564	1.34424	0.303052	0.863164	1
Slc50a1	-0.542708	4.90442	-0.282234	1.50202	-1.05931	7.85493	-0.119906	0.366917	-1.56931	10.1811	0.86898	12.8199	-1.28501	4.75363	-0.334134	1.54234	-0.649349	0.908313	-0.490861	0.729734	0.0296245	0.0169621	-1.87289	1.47522	0.6464	3.12327	0.874066	3.44852	0.559915	4.51789	0.904304	3.47017	1.01078	5.61925	-0.139556	0.163172	0.0785855	0.402886	-0.0804909	0.623651	-0.352964	9.07486	-0.70846	2.3215	-0.523469	2.27575	0.798542	3.19837
Pcdh7	-3.99588	4.8996	-3.87983	9.24387	-1.91693	0.92734	-2.44683	2.71354	-4.72841	7.76155	1.50566	4.6832	-10.5498	0.79881	2.6888	1.95778	-11.2483	0.883712	1.99698	0.681158	-11.5235	0.85719	-9.98254	0.494362	-13.0053	1.89482	-12.0167	2.42955	-12.3894	2.20335	-10.7296	1.32737	-18.8819	3.97778	-8.1791	1.74374	-0.501428	0.193203	-0.547889	0.256829	4.75589	66.2897	3.91999	7.60274	2.99004	3.70799	-0.31973	0.150459
Stard5	1.14374	4.89373	1.27308	5.18638	2.14409	6.69332	0.310534	0.296187	0.949137	1.18405	-0.500622	1.15298	1.15729	1.49239	0.713378	1.32895	-9.11048	1.08322	-10.0362	0.55391	2.39916	1.42539	-13.4654	0.439146	-0.517094	0.336076	0.332016	0.176693	-0.704312	0.507716	-1.26978	0.495355	0.315882	0.142933	0.0459736	0.0170059	0.0906164	0.114697	0.257226	0.678107	-0.391577	1.25236	-12.4139	1.01778	1.20494	1.11268	-1.97996	0.949353	0
Nr4a3	-15.2021	4.8878	-3.48704	3.01152	-11.1952	1.29282			0.426353	0.382812	-0.262161	0.194453	-15.9996	0.679379	3.13928	0.871066	-7.07302	0.200279			-8.55167	0.172271	-8.3324	0.135565	1.13873	0.773605	-0.757453	0.213586	-11.1585	1.33153			0.169423	0.0686939	-0.974241	0.218665	0.235253	0.0920468	1.59954	0.35242	-0.552275	0.352988			-0.223349	0.0481735	-12.0213	0.571361
Pin1	0.642187	4.88586	0.55148	3.25527	0.226683	0.48775	0.318747	1.8098	0.694629	3.68975	-0.577898	6.35731	0.553871	1.56943	0.52275	3.84906	0.594364	1.43816	0.181131	0.136329	0.34651	0.213465	0.849283	0.618046	0.239732	0.350153	-0.11209	0.0987613	0.133484	0.231846	0.050376	0.055237	0.0986397	0.103886	0.767289	3.00086	0.0831304	0.274824	-0.0653044	0.367344	-0.044746	0.915963	-1.01775	1.88716	0.152413	0.253985	-0.388328	0.437544	1
Trip10	-0.892607	4.88555	-0.613088	2.26675	-0.630472	1.57542	-0.444279	1.05372	-1.78959	3.28432	-0.120097	0.241854	-1.75497	3.3258	-0.984724	5.73408	-0.610748	0.803302	-0.999453	0.792792	-0.97059	0.795609	-0.756322	0.431136	0.514531	1.01221	0.123726	0.0925627	0.282157	0.615629	0.146583	0.11739	1.47055	3.38809	2.3405	6.84241	0.664933	4.7902	0.224056	2.10461	-0.493965	14.8188	-0.258495	0.272612	-0.97283	7.75077	0.0997802	0.141163
Cdkn1c	-2.33652	4.88123	-0.41717	0.266625	-3.18516	4.95542	0.146749	0.0586127	-4.28084	27.1171	2.03231	21.6777	-2.33931	4.06359	-2.0825	10.0106	-3.27455	4.63566	0.252779	0.0823021	-1.01072	0.452897	-10.409	1.95872	-0.0442433	0.0241105	1.62713	0.947389	0.0908054	0.0936092	1.5611	0.564261	-0.126343	0.193466	0.604278	0.826175	-0.174465	0.673082	0.0480026	0.220538	-0.35052	7.24891	-0.970854	0.534928	-0.857416	2.58129	0.467166	0.705207
Ezh2	1.58208	4.87719	0.839176	1.21087	3.93659	14.9569	2.01712	8.61207	2.68924	23.4531	-1.68308	13.8223	1.7836	2.19589	1.40686	2.57978	1.33642	1.2179	-14.1101	0.771131	-10.8571	1.06608	0.936942	0.381127	-0.412193	0.162199	-7.96067	1.04599	-0.469244	0.193427	-1.34072	0.554898	-1.43689	0.972922	0.563583	0.286276	0.0526949	0.0510935	-0.290294	0.483698	-0.433676	2.80743	-10.3528	1.67537	-0.525108	0.691819	-0.220505	0.1548	1
Gch1	-0.806615	4.87264	-0.419438	1.73451	-1.40123	4.56329	-0.36074	1.55504	-0.360366	0.383618	-1.32498	5.35139	-0.204441	0.195488	-1.19742	5.42885	-1.75014	3.67276	-12.3585	2.49255	-1.23269	1.49282	-1.21279	0.872187	0.126645	0.16952	0.898019	2.36302	0.748733	3.17816	0.752827	2.2694	1.24521	1.97096	2.29338	3.10718	0.503512	3.10505	0.421409	4.82111	-0.129847	1.97611	-0.973282	1.27215	0.0777089	0.232757	0.280755	0.724142	0
Adamts1	-0.653646	4.86208	-0.22977	0.966529	-1.70046	9.12326	-0.224792	0.773254	-2.99498	27.4835	1.57284	20.692	-0.405075	0.502624	-0.650005	1.94566	-0.631938	0.854667	-0.907945	1.067	-0.543713	0.482048	-0.867433	0.741551	0.784354	3.99382	0.822575	3.16063	1.1304	12.9856	0.9954	4.44182	0.565959	2.40341	0.39125	0.528033	1.09702	23.4287	0.843109	22.5765	-0.682486	43.4674	-1.13008	4.02111	-0.513631	3.67645	0.879424	6.06094
Kif5b	0.457798	4.85685	0.815232	11.8325	0.225658	0.743841	0.0900097	0.28851	-0.613725	3.72908	-0.17095	1.39545	0.059578	0.137745	0.00160278	0	0.778569	2.3611	0.684082	1.49743	0.175525	1.52548	0.841372	1.59602	0.339471	0.991506	0.931906	3.58843	0.641484	4.76272	0.604153	1.7724	1.31466	13.3527	1.1169	6.27805	0.245687	3.13754	0.313994	10.4078	-0.351532	12.2559	-0.0403562	0.0658574	-0.408497	3.08064	0.507935	3.07686	0
Oaf	1.52221	4.85084	1.19611	3.81094	1.37374	2.54531	0.223645	0.427698	-0.935386	2.99212	0.0224563	0.0661662	1.59607	2.05147	2.6351	6.65658	0.439872	0.193119	2.33145	0.599803	0.129445	0.0583937	1.99267	1.4491	-1.43398	0.612611	-8.44241	1.66773	-1.20791	0.976286	-2.9502	2.57981	-30.2261	8.31233	-2.18652	3.03788	-1.13214	2.94731	-0.647561	0.838123	2.62731	85.023	-13.3101	0.463734	1.57725	6.9758	-0.428065	0.379937	1
Selp	-17.8429	4.84944	-14.3946	8.53548	-1.02295	0.212112	-2.25089	5.58378	-4.15001	30.3068	2.38423	58.6414	-13.1922	1.16953	12.5309	0	-6.59371	1.90681	-9.58327	0.63334	-16.7652	3.16759	-0.444232	0.068762	-11.647	1.88427	-10.3562	2.0621	-0.202479	0.0655396	-12.3413	4.22506	-10.664	22.5904	-3.33036	8.64885	-2.23196	2.55267	0	0	5.97745	305.684	2.11018	1.6348	5.13138	27.8214	-3.25903	4.32229
Rogdi	-1.97903	4.84813	-0.317326	0.4302	-0.75057	0.826481	0.0498922	0.0459034	0.734835	1.03822	-0.518025	1.06295	-0.201256	0.127368	-1.36971	1.87414	1.03875	0.548545	-1.35567	0.551331	0.483846	0.11719	0.532923	0.120323	-2.57392	1.85318	0.294188	0.156894	-1.21001	1.44549	-0.638082	0.295601	-1.433	0.610412	-0.724251	0.231834	-0.989675	2.58836	-0.32203	0.826491	0.46885	1.63972	-0.249171	0.170223	1.41428	1.18093	-2.49143	1.36981
Tspan12	-0.604923	4.8361	-0.411008	2.24011	-1.54996	9.97042	-0.0411418	0.0947414	-2.16993	8.09542	-0.0127363	0.0337748	-0.605265	1.39944	-0.371838	2.14812	0.0148163	0.0171488	-1.1857	1.77864	-0.00897114	0.00493798	0.49773	0.49398	-0.142917	0.251696	0.28471	0.469275	-0.10541	0.259826	0.487169	0.931159	0.741902	1.76641	1.03565	2.37103	0.274067	1.9228	-0.250353	3.97861	0.0311418	0.231735	0.00484799	1.48132	-0.629881	3.07175	-0.568238	1.54536
Gas2l3	4.7175	4.83492	3.92372	3.72471	5.21688	3.0373	1.82891	1.43773	4.32154	3.82624	-3.60316	6.60606	3.51367	2.66467	3.72353	4.22257	3.84863	1.50308	4.63124	1.42676	-9.03255	0.148052	-8.79319	0.135884	-9.7225	0.252889	-8.72567	0.190414			-11.7466	0.432028	-8.2993	0.0996205	-8.45852	0.23974	-1.74077	0.72648	-0.118633	0.0577619	-2.02974	1.46453	-9.00805	0.189336	11.3463	0.526279	1.47966	0.320978	1
Kif1b	-0.866719	4.83227	-0.215562	0.517212	-0.782647	1.38511	-1.08077	2.69049	-1.99218	7.04484	0.266747	0.994893	-0.804053	1.6008	-0.376045	1.47705	-1.17408	1.05778	-0.620639	0.465317	-0.438299	0.219423	0.360453	0.197666	-0.254153	0.32433	-0.420835	0.372614	-0.0341514	0.0381559	1.29562	2.3454	0.56074	0.903709	1.43539	3.61154	0.161711	0.685809	0.018917	0.0901552	-0.245744	2.2715	-0.980453	1.37589	-0.388734	0.856483	0.109189	0.135352
Zeb1	0.593217	4.83142	0.624072	4.08907	0.245814	0.461877	-0.125749	0.205834	-1.55544	8.19029	0.158138	0.745337	0.142692	0.189294	0.04136	0.0799786	1.01748	1.34636	0.283988	0.188288	-1.12043	0.582095	-0.862177	0.434485	0.166947	0.262424	0.423057	0.591993	0.538892	1.64292	0.205761	0.166216	0.476819	1.09512	0.443358	0.697118	0.544843	3.85952	0.105931	0.59953	-0.0550754	0.230949	-0.134278	0.116931	-0.592658	1.82916	-0.142813	0.178123	0
Med9	1.00772	4.82453	0.890015	3.25611	-0.419948	0.503338	0.35608	0.977373	0.0236746	0.0281754	-0.224094	1.06092	0.43305	0.638109	0.377912	1.10147	-0.406353	0.164911	0.436191	0.275474	0.67525	0.256352	0.159391	0.040789	0.953433	1.46373	-0.470004	0.248576	0.33233	0.442736	0.795467	1.25891	0.352988	0.313745	0.856333	0.95211	-0.206537	0.496468	-0.075818	0.250251	-0.045357	0.112131	-0.0520432	0.0361818	-0.655829	0.918432	0.342512	0.177179	0
Maf	-1.36847	4.82171	-0.106952	0.117504	-0.539991	0.300625	0.136973	0.0669138	-3.88011	58.8875	1.65685	58.4101	-0.335402	0.078938	-11.4015	0.57061	-0.135369	0.0175137	6.61249	9.94556	-10.0628	0.476413	-0.993342	0.211962	-1.68377	2.18803	0.272075	0.148313	-1.55919	1.06909	-12.6045	0.72284	-2.42841	22.1966	-3.67339	15.881	0.125295	0.0759475	-1.72375	0.742717	1.08548	1.21255	-11.9971	0.286878	-0.110027	0.0308442	-1.79961	0.748383	0
Ankhd1	-1.33281	4.81186	-0.614805	1.26026	-0.269624	0.32983	-0.662958	0.729071	-1.00609	2.88104	0.587697	2.04037	-0.289598	0.348803	-0.626659	1.36214	-0.0868557	0.0552449	-0.363077	0.18421	0.179401	0.0819994	-15.0489	1.90218	0.113303	0.0931527	-0.571432	0.338031	0.538629	1.02039	-1.27254	0.514377	0.746324	1.37328	0.717345	0.625664	0.292745	1.02111	0.122959	0.4645	-0.0369309	0.156922	-0.997743	1.07462	-0.248088	0.411719	-0.172353	0.192498
Endog	-1.43669	4.80492	-1.55676	4.47965	-1.20799	1.76968	-0.609417	0.794775	-2.44279	6.72815	1.21245	8.02792	-1.25142	1.23073	-0.638715	1.17275	-6.09609	2.00222	-11.4788	1.70926	-9.74047	1.16955	-12.0103	0.786559	0.23809	0.206403	0.310863	0.210581	-0.404893	0.44235	0.361478	0.195241	-1.46288	1.66374	-0.886314	0.699461	-0.223381	0.441214	-0.0225533	0.0537241	0.153292	0.621148	-1.86623	1.63856	0.132959	0.135567	0.19602	0.115638
Samd12	-1.89732	4.79584	-2.0014	3.98686	-16.9001	4.6781	-1.71547	1.32552	-1.14957	0.434077	0.332051	0.167938	-10.7383	1.29633	-0.64238	0.676563	0.867188	0.316388	-1.65379	0.744879	-10.3689	0.400392	-9.33811	0.218387	0.35215	0.274683	1.03166	0.915654	0.657988	0.825489	2.51769	2.90024	-9.78282	0.613438	2.77572	1.21923	0.707745	0.879001	0.589937	2.34075	-0.212067	0.428735	-0.942066	0.936957	-0.544789	0.309687	-12.5761	1.09935
Hs3st6	-12.9677	4.78824	-13.8812	4.99011	-11.8895	0.797981	-2.20829	8.52035					-10.4514	0.277088			-6.38269	0.103057			-7.31387	0.126554			-1.43076	0.526611	-10.3365	1.12472	-10.5878	0.835109	-3.93933	4.46085					-0.179476	0.039799			2.3267	0.898291			12.2809	0.678776
Gna11	-0.746858	4.78213	0.22612	0.705525	-1.35426	5.85754	0.0296732	0.0570284	-1.47012	6.12729	0.391939	2.51887	-0.61473	1.95477	-0.702762	6.83413	-0.207743	0.197399	-1.39662	2.79374	0.31267	0.203107	0.939732	1.02434	0.357269	0.717799	1.0893	2.85088	0.536008	2.28557	0.462246	0.697926	0.904183	2.86754	1.49819	8.93996	0.000229876	0.00321147	0.170459	2.63832	-0.227841	3.46781	-0.944346	3.10062	-0.613684	2.61832	0.878952	3.40194
Asf1b	2.74146	4.77746	1.79232	1.22785	4.33707	10.2797	1.80715	6.42998	5.63202	30.5486	-3.11525	14.3993	3.0864	1.89471	3.38142	5.2348	4.46216	1.64764	-10.4221	0.143312	4.30312	1.69518	4.06568	1.18066	0.631042	0.148845	-10.0071	0.315223	-10.782	0.724469	-1.51016	0.639724	-9.38158	0.368955	-9.66146	0.498269	-1.36925	0.736612	0.0102489	0.00618245	0.0915578	0.0385165	-9.46765	0.215752	11.7089	0.835977			1
St3gal4	-0.663396	4.77662	-0.778055	5.43384	-1.28915	4.47278	-0.629327	4.43856	-0.863757	3.27586	0.914618	8.3406	-0.496678	0.498282	0.231669	0.407168	-1.15154	0.92859	0.142554	0.0921882	0.0708851	0.0357898	-0.241348	0.0997763	-1.18298	3.21927	-0.324344	0.422987	-0.536395	1.3476	0.185611	0.315895	0.197321	0.263641	-0.677902	3.98703	0.173827	0.448071	0.175648	0.652276	1.1748	41.3134	-0.0393335	0.0407014	1.13437	4.88563	-0.336896	0.476806
Edn1	-3.39435	4.75449	-2.46121	1.91768	-2.55183	2.02596	-2.96163	4.16783	-10.9616	0.689093	-0.689287	0.684388	-2.39392	1.17375	-0.295987	0.269461	-1.69161	0.582835	-3.48859	3.99273	-13.0197	0.964354	-0.810488	0.188491	3.58694	10.4552	4.51921	9.54764	3.6935	23.5616	3.89718	14.0784	5.32701	7.35761	4.96687	8.85467	3.13533	37.113	1.80672	29.7997	-2.07715	38.0763	-0.228503	0.312822	-2.49392	7.21903	1.74373	4.41123
Cltb	-0.525427	4.73713	-0.0708557	0.2323	-1.15284	8.26319	-0.41396	3.07673	-1.21385	6.68368	-0.278532	2.23494	-0.646905	5.15933	-0.780119	22.5889	-1.13252	3.72369	-1.11065	2.06308	-0.650734	0.932549	-0.140052	0.108543	0.896237	6.13767	1.31797	8.32941	0.886019	10.5066	1.26101	11.6629	2.04944	27.1259	1.90166	14.9993	0.340702	4.96298	0.283936	10.4428	-0.360264	22.5614	0.224001	0.509451	-0.332509	2.64042	0.63926	3.70632
Paqr7	1.48738	4.73049	1.97887	4.51946	0.776109	0.564323	0.374259	0.214574	1.63891	1.17463	-0.549438	0.467733	0.667087	0.188233	1.17476	0.777671	-8.59602	0.151973	-1.60833	1.0555	-8.82162	0.129086	-12.4479	0.328405	-1.58596	0.708509	0.210151	0.0510709	-11.5038	2.15769	0.173281	0.0405893	-9.24893	0.405895	-9.45386	0.439477	-0.256103	0.127804	-2.40093	2.47725	1.00535	0.602703	-0.495526	0.388238	-1.80793	0.408874	-13.1059	1.88536	0
Fam129a	1.04706	4.71977	0.835661	2.43148	0.909686	1.37936	-0.865005	0.989368	2.44181	3.03235	-1.8709	1.63107	0.712579	0.439228	0.904852	1.2712	0.0413771	0.0143612	-7.35965	0.212407	2.61649	2.63231	-10.9776	0.664693	-0.41528	0.289024	-1.74797	0.873297	0.119966	0.08784	-1.25317	0.496037	-9.83291	0.511871	-7.35566	0.216418	-0.541221	0.74568	-0.628279	1.31211	0.401038	1.50934	2.83199	1.65539	0.706493	0.759809	0.744512	0.461631	1
Net1	-1.89938	4.71066	-1.84641	2.68837	-0.787059	0.636517	0.710986	0.558007	-0.364164	0.374487	0.892306	3.04376	-2.26934	1.91387	-0.0574202	0.0515782	0.108594	0.0460839	-11.5463	1.00109	-0.763312	0.192033	-0.946232	0.352854	-1.87889	1.51061	0.503544	0.239902	0.113748	0.0753697	0.0201058	0.0042402	0.445141	0.310055	-0.0136984	0.00622243	-0.0606963	0.097409	0.110941	0.256199	1.06825	16.8941	1.86723	3.00495	2.44947	4.51401	0.374733	0.466469
Rpl30	-0.186099	4.70443	-0.213231	5.08159	0.0513265	0.274568	0.130758	2.61618	0.162464	1.96107	-0.188914	6.98103	-0.324314	0.230046	0.958131	2.66073	1.08057	0.938804	-0.238455	0.0600216	-0.93783	0.307112	-9.89252	0.339227	-0.113825	0.801547	-0.220177	1.34027	-0.0452596	0.236117	-0.219309	1.71483	-0.834827	11.0354	-0.785208	9.64735	0.222849	0.518639	-0.526699	2.30301	0.264748	1.1481	-0.0798142	0.0354364	-0.187417	0.210178	-12.5154	1.41818	0
Midn	-0.72357	4.70251	-0.314568	1.27509	-0.720373	2.11793	-0.0203867	0.0612811	-2.40727	19.8694	1.04381	12.7005	-0.489792	1.0369	-0.0767832	0.184185	-1.42038	3.86426	-0.740226	0.717786	-1.4352	2.11584	-0.840564	0.715176	0.167636	0.261904	0.302115	0.42487	0.255695	0.606026	0.529633	0.554909	-0.247255	0.485918	-0.910181	1.29717	0.276908	2.15592	0.0745592	0.444582	-0.296912	11.6105	-0.174553	0.221392	-0.884692	12.0812	-0.0166634	0.0310243
Itih3	-4.10409	4.70199	-3.83161	4.55468	-9.69259	0.324264	-14.8452	3.68474	-3.48543	3.09834	10.8003	1.53315	-9.49347	0.287723			-5.75765	0.366065	-6.21849	0.0825829	-8.95829	0.256554	-8.5183	0.135667	-11.0841	1.95092	-8.99262	1.35718	-9.92029	0.35277	-10.2489	1.08267	-8.20258	1.90433	-7.59355	0.258075					5.63552	11.3795	4.23078	1.23573	15.6352	1.66136
Litaf	0.542612	4.68435	1.03049	14.0941	0.449992	1.36906	-0.0569685	0.199268	-0.444631	1.72253	-0.232604	1.20533	0.34972	0.816172	0.519945	4.05801	0.0675616	0.100699	0.313314	0.264739	-0.747091	1.34942	0.435248	0.485148	0.355357	0.847469	0.472424	0.849526	0.783714	3.99947	1.26859	11.7036	-0.645791	1.65063	0.680823	1.20698	0.2307	1.77453	0.205899	2.9561	-0.313428	18.9504	-1.00963	1.55875	-0.632255	10.8066	0.377233	1.61363	0
Avpi1	-1.17108	4.68	-0.84633	3.32117	-0.721096	0.836956	-0.586116	1.94711	0.409376	0.478325	-0.108321	0.156575	-2.07527	2.33576	-0.155368	0.180983	-2.37238	2.092	-1.42612	1.29707	-3.03095	1.21726	0.444945	0.213829	1.5348	6.01994	0.59772	0.791001	2.1542	12.981	1.86537	9.84233	1.29535	1.60303	2.53249	5.47035	1.49771	15.4533	1.01446	10.0361	-0.505753	9.47961	-1.32937	3.09514	-0.0200957	0.0236488	1.58984	6.42038
Tmem147	-0.676028	4.67729	-0.28566	1.11743	-0.480754	1.30995	-0.195063	0.632615	-0.171589	0.451599	0.211845	1.40932	-0.286923	0.630886	0.167994	0.644041	0.538644	0.715128	0.372582	0.450615	0.435108	0.305158	0.498141	0.404349	-0.240041	0.396932	-0.177555	0.254649	-0.0688046	0.112833	0.404183	0.722683	-0.0633194	0.0729033	-0.126191	0	0.0252172	0.111117	-0.157816	1.29228	0.126385	0.943248	0.357044	0.725226	0.497912	1.26747	0.0206221	0.0244554
Ppp3ca	0.467337	4.67724	0.447098	3.50985	-0.0139297	0.0242042	-0.160175	0.356857	-0.921793	6.53999	0.400174	5.13833	0.790765	3.32448	0.305684	1.23517	0.0269328	0.0242465	0.963137	1.77884	-0.262413	0.215405	0.186225	0.103618	0.00162798	0.00245957	-0.0985111	0.119745	0.0395063	0.0723349	1.01966	2.63661	-0.261328	0.568342	0.260522	0.49194	-0.354228	2.84938	0.234528	5.43937	0.196104	2.78393	-0.0819118	0.1004	0.185744	0.565358	0.0289585	0.0363825	0
Rdh10	-1.0808	4.67027	-2.37398	23.4757	-1.59579	3.49784	-1.24601	3.48085	-0.894572	0.918715	0.955882	1.32418	-0.0762381	0.0320667	-1.4278	0.898344	-8.57206	1.12245	-9.24897	0.403352	0.194601	0.0526909	-9.76408	0.556722	-4.02741	5.52313	-30.6967	0	-2.12008	5.89963	-2.03922	1.84621	0.579028	0.414497	-0.302081	0.0759389	0.0667701	0.0679502	0.693352	1.4143	0.533705	2.23963	0.2299	0.0510118	0.902041	1.10744	-1.00565	0.603507
Atp1a1	-0.569489	4.6593	-0.718944	4.91608	-0.215807	0.49685	-0.399273	1.27507	-1.42407	15.0093	0.463219	6.72299	0.331205	0.687937	0.0498904	0.121539	-0.322956	0.500665	-0.906384	1.47994	-0.044691	0.0373894	-0.0932563	0.0745183	-0.0808788	0.131189	0.10969	0.129333	0.571893	2.69891	1.26461	4.41213	0.676097	3.96762	0.602623	1.90983	0.350814	3.06918	0.338674	4.90878	0.168233	3.98571	-0.761545	3.43484	-0.0991848	0.344519	0.64811	4.10766
Sp110	-0.956977	4.6566	-0.880413	2.67048	-0.73736	1.45663	-1.06647	3.19454	0.704941	1.99109	-0.0614883	0.12502	-1.28815	1.88303	-1.62694	7.80239	-1.9754	1.4236	-1.18991	0.886824	-1.11242	0.574532	-11.0556	1.33972	0.855924	2.23311	1.04078	1.67603	0.872822	3.31088	-0.112637	0.0757092	1.32003	2.8823	0.893621	1.02936	0.372745	1.64802	0.529517	7.99801	-0.187191	1.21977	-0.371771	0.499135	-0.397947	0.895307	1.20944	2.80565
Tnfrsf10b	-0.916625	4.65564	-0.851723	3.06172	-1.06965	2.34651	-0.261777	0.357518	-2.26245	4.43757	0.123575	0.174604	-0.950947	0.860633	0.310157	0.429567	-0.677697	0.614831	0.214256	0.0742295	-0.176771	0.112551	-1.15196	0.631289	-1.70824	3.20461	-0.786495	0.711006	-0.674284	1.33035	-2.25656	1.42425	0.679945	0.720436	-11.8727	1.5708	-0.379664	1.02387	-0.223395	0.65573	-0.432953	7.6174	-0.0554874	0.0265054	-0.522028	2.38391	-0.578502	1.13844
Tacc3	2.14405	4.65461	1.92696	3.15107	3.20648	6.87773	1.83704	9.69666	4.80886	24.1307	-3.49715	24.8535	1.99783	0.894057	1.69568	1.38682	4.1096	3.79194	-7.45568	0.263699	2.33409	0.67951	6.65195	6.52126	-9.16324	0.872871	-9.98154	0.68987	-0.216268	0.0752876	-1.0503	0.58253	-10.0005	0.511144	-7.62189	0.636507	-0.569953	0.354388	-0.547713	0.497654	-0.50988	0.621963	-9.43038	0.516228	-0.808225	0.35178	-13.8439	0.757265	1
C1ra	-1.73829	4.65433	-2.85669	5.94174	-1.46194	1.97371	-1.91865	4.12418	-2.79232	2.17065	0.295844	0.377051	-0.481766	0.310943	-0.00566442	0.00183676	-0.328028	0.119367	0.0482529	0.0153211	-10.8904	1.34152	0.680258	0.136676	-0.478511	0.334714	-0.681384	0.324463	-0.680789	0.767886	-2.0432	1.16164	-1.01203	0.360332	1.11648	0.603846	0.011319	0.0129627	0.628493	1.03653	0.510353	2.99102	0.216756	0.113025	0.709133	1.10701	0.347482	0.154882
Sept4	-0.725584	4.65266	-0.303283	0.859792	-1.66129	8.9357	-0.217979	0.34326	-2.00779	10.1156	1.23922	17.0296	-0.347635	0.549535	-0.116018	0.343173	-0.883206	0.922331	-1.45847	2.11892	0.381097	0.203683	-0.792155	0.349423	-1.37138	3.93158	-0.953324	1.14989	-1.03471	5.79142	1.00979	1.5748	-0.697566	1.2362	-1.00049	1.49101	-0.554754	7.79852	-0.130376	1.40049	-0.440826	9.0996	-0.623543	1.43557	-0.249803	0.502266	-2.62038	6.8057
Srsf3	0.35924	4.65074	0.53715	8.87031	0.587938	7.95636	0.422892	7.89067	0.662967	9.39745	-0.566912	17.9811	-0.0282391	0.0646534	0.0912843	0.462491	0.284868	0.640417	-0.125131	0.177133	0.168136	0.216315	0.571224	0.878487	0.182348	0.574175	0.397048	1.28063	0.144132	2.43146	0.110427	19.1675	0.33648	1.2231	0.117465	0.218169	-0.0271958	0.166527	0.0364652	0.376371	-0.417143	29.3253	-0.0533634	0.114191	-0.221029	1.35508	0.261763	0.897946	1
Ptpre	0.85151	4.64758	0.95942	5.46908	0.207518	0.258564	-0.0740897	0.116514	0.378349	0.646444	-0.549509	2.56592	0.576832	0.552043	1.05726	3.85026	0.0924174	0.0454957	1.74589	3.18002	-0.739551	0.360108	0.387717	0.22513	-0.656332	0.717542	-1.18266	0.957181	-0.0536439	0.0567806	0.285025	0.264587	0.00978052	0.0062061	0.647137	0.562109	0.438197	1.31139	0.293637	1.41862	-0.353539	3.39058	-0.750216	0.559024	0.632784	1.60162	0.5029	1.16677	1
Birc2	-0.650059	4.64256	-0.694632	4.76633	-0.538266	1.36463	-1.32003	6.06629	-1.19716	3.03121	0.186212	0.459334	-0.414056	0.33243	-0.223535	0.291397	-0.796308	0.423723	-1.08368	0.387497	-9.93961	1.54684	-9.08079	1.059	-1.345	4.08374	-0.759917	1.27674	-0.715284	2.09727	-2.73789	3.7044	-0.10957	0.092099	-1.00912	0.70426	0.519103	1.42139	0.166242	0.485911	0.446267	3.81901	-0.857241	0.555095	0.904107	1.87762	0.134321	0.0982312
Tshz2	-0.335827	4.63789	-0.112004	0.664171	-1.06174	12.0104	-0.487276	2.53926	-2.7569	26.3889	1.24094	29.2147	-0.328679	0.333822	-0.200478	0.33955	0.333721	0.201073	0.709827	0.12947	-0.544094	0.288528	-0.572663	0.232679	-1.27755	13.299	-0.475808	1.6158	-1.37071	21.0934	-1.20045	2.77517	-0.96397	3.71969	-2.0902	6.21417	-1.38587	10.1931	-0.706349	6.25683	1.10214	19.5566	3.1095	3.14681	1.4531	5.43163	-1.33275	2.26842
H1fx	2.28492	4.6372	1.59936	1.90776	-0.0529994	0.0152685	1.91062	2.07817	-0.553362	0.149493	-1.98207	4.40849	2.33433	1.48267	2.22726	1.25491	-7.20277	0.173147	0.883177	0.170229	3.41223	0.466921	-8.96813	0.250277	1.28864	0.580389	-9.97841	0.610518	-0.114016	0.034149	-8.11486	0.536747	-7.82491	0.406392	-6.23718	0.431343	0.299429	0.176779	-0.258743	0.151102	-0.271826	0.135044	0.300317	0.0832755	0.258162	0.0412795	1.50089	0.585437	0
Pik3r3	-1.3294	4.63539	-0.661742	1.1721	-1.76194	2.24508	-0.876391	1.02518	-2.11363	2.15747	-0.0937244	0.0970167	-1.32456	1.32802	-1.02767	1.76713	-1.66166	0.62058	0.977372	0.37114	-10.6865	1.15831	-0.205862	0.0946927	1.18409	2.74154	1.93675	4.09089	1.11757	2.60449	1.47364	1.42868	2.95558	12.2403	1.55812	1.10232	1.47347	14.6027	1.10971	12.7662	-1.67518	19.375	-1.53953	0.667104	-1.85299	6.88631	0.231818	0.347161
Npr3	-2.90966	4.63426	-18.9539	4.27372	-2.41053	1.59171	-0.760055	0.409114	-27.2341	4.15206	1.64846	5.54482	-4.28133	4.32639	-0.970581	0.578302	-8.79489	0.482387	-9.0016	5.27956	-10.1516	0.811857	-8.66521	0.221352	-0.525574	0.253916	-0.333947	0.088609	-1.32939	0.865797	0.222389	0.0518162	-0.316524	0.125396	-10.1613	1.68241	-0.464412	1.65286	-0.256099	0.317126	-0.759049	1.44053	-1.81783	5.20299	-0.860987	1.05287	0.357464	0.0812554
Dtl	3.00224	4.62747	2.35162	4.0634	4.53865	10.1972	0.999677	1.50191	3.17032	7.41041	-2.15627	7.65427	2.66168	1.10749	2.67978	0.999964	-7.36769	0.112557	-12.3518	0.066658	3.411	0.625744			-9.4997	0.448865	-7.61234	0.584833	-10.501	0.837318	-0.878406	0.290128	-9.28699	0.577073	-12.3803	0.693418	-12.8057	1.37704	-1.1132	0.355338	0.741825	0.27499	-8.13757	0.12698	12.2518	0.828373			1
Rps8	-0.157149	4.62446	-0.292095	13.1667	-0.0519062	0.46347	0.18238	7.02748	0.359358	13.4027	-0.374627	38.7697	0.242392	1.56869	0.290861	7.41246	0.501758	3.70772	0.827347	8.21455	-0.0477929	0.0846328	0.26571	0.620896	-0.182947	2.30305	-0.418404	6.113	-0.187115	3.55606	-0.440831	9.05763	-0.584103	13.9817	-0.321036	3.45365	0.0616629	1.03138	-0.124122	7.85364	0.337012	71.6746	0.746945	15.2948	0.358491	7.54974	-0.302024	3.28001	0
Ap1s1	0.670362	4.62417	0.60507	3.8242	0.596375	2.19014	0.232558	0.869176	0.1526	0.29753	-0.661539	7.80833	0.702087	2.22662	0.81674	7.54078	1.60664	3.0504	0.170608	0.110552	0.292791	0.119168	1.25947	1.17149	0.284485	0.407662	0.144556	0.138759	0.0871651	0.143532	0.76816	2.08285	0.665506	1.13088	0.41439	0.496188	0.0561914	0.144204	-0.0947542	0.479664	0.00304237	0.00953947	-0.321282	0.349364	-0.0518385	0.0605223	0.553593	0.759705	1
Dync1li2	0.902976	4.62084	0.870959	3.30149	-0.363061	0.362523	-0.0972259	0.102282	-1.4503	3.63237	-0.0658675	0.158407	0.891315	2.32116	0.0861923	0.180328	0.792098	0.748139	-11.2332	2.48856	0.826753	0.567537	1.09269	0.635634	0.23945	0.211132	0.151461	0.0849049	0.662006	1.12162	0.685837	0.534275	1.4374	4.2149	1.70165	4.57678	0.287911	1.19779	0.120866	0.671953	-0.467264	4.19491	0.656917	1.02385	-0.742604	1.95345	1.32169	2.93412	0
Shcbp1	2.65212	4.61568	2.21258	3.09603	4.18198	6.79519	2.51136	12.046	3.96873	8.54902	-3.99578	16.4061	2.63593	0.476072	4.55752	5.61634	5.83607	1.60034	-8.85833	0.0671724			22.1364	3.77582	-7.47664	0.619103	-12.4698	0.461731	-15.5364	0.788091	-10.8896	1.65735	-6.87132	0.305073	-7.48218	0.388753	-12.6989	0.822451	-2.02004	0.880544	-12.7333	1.71678							1
Kif23	2.45619	4.61319	1.64836	1.56379	3.08754	4.73681	1.87837	4.23284	4.61042	16.0933	-3.65058	11.7853	3.01123	2.39829	1.62583	1.47132	3.01553	2.2493	-6.67014	0.204304	-9.33982	0.400006	-9.0396	0.309726	-0.195323	0.0429065	-9.33345	0.465784	2.34013	2.29745	1.89281	1.91209	-14.3022	0.332049	-8.50004	0.347359	-0.4852	0.247186	0.0797003	0.0655575	-1.41479	3.5877	2.90925	1.42408	-0.5451	0.309763	1.54295	0.772107	1
Serpina1c	-2.38033	4.61055	-5.92126	18.4491	-10.8859	0.262083	-12.84	4.48884									-9.964	0.112909	-9.19484	0.0835668	-8.05344	0.102724			-10.218	3.00086	-12.5372	4.12301	-10.4217	0.268422	-10.4528	1.17151									-14.2427	1.75185	-7.53746	0.126722	-1.8082	0.408958
Hist1h1b	4.13321	4.61	3.39705	3.1003	5.2573	2.2658	2.19435	3.24465	5.84504	21.8524	-5.0104	7.73202	3.40425	0.772056	3.20668	2.49036	7.00332	1.52147	-6.21884	0.0825073	-7.09196	0.102246	5.06602	1.43626	-8.77543	0.309939	-10.1436	0.207847	-11.3176	0.345063	1.533	0.654211	-8.34356	0.234713	-7.25793	0.15039	-11.2451	0.665334	-2.02985	0.925787	-1.35057	0.342566	-9.94725	0.160509					1
Il18bp	-1.17107	4.6066	-1.47179	5.96362	-1.85253	2.93796	-0.95873	5.39277	-2.68361	5.0077	1.99945	6.13988	-2.90874	2.84718	-4.56709	7.4804	-10.1276	1.59109	-0.155983	0.0520684	0.0393332	0.0127631	1.67243	0.747125	-0.43281	0.432487	-1.34547	1.21377	-0.0310469	0.0288337	-0.435033	0.560518	-0.188476	0.116931	-0.425457	0.165739	-0.366411	0.948595	0.331772	1.25149	0.117851	0.360433	0.732544	0.785767	0.74795	1.20733	0.894854	0.730067
Irf2bp2	-0.895053	4.60067	-0.39056	1.17581	-1.25395	2.40007	-0.273532	0.280707	-0.86063	3.73929	1.24437	17.7029	-1.06844	1.45879	-0.283395	0.549932	0.598026	0.403333	0.408507	0.295181	-9.82929	1.54048	-14.9069	1.79905	0.059056	0.0631446	-0.977582	1.03143	-1.24672	2.40747	0.376336	0.201522	-0.962058	1.80946	-0.981932	1.51066	0.358771	1.41681	0.27045	1.6245	0.299231	1.72541	0.848755	2.02387	0.26228	0.334193	0.302579	0.389329
Snrpg	0.24527	4.59318	0.411695	10.26	0.550838	6.88771	0.56408	6.0738	1.18497	33.5383	-0.627061	30.4411	0.379529	2.25967	0.300429	9.83819	0.795908	3.57831	0.769646	2.8695	-0.0870959	0.102285	0.570403	0.919572	-0.0531143	0.179253	-0.181281	0.55897	0.0534625	0.26628	-0.0232167	0.0323926	-0.212271	0.551844	0.0945946	0.207116	-0.0190926	0.115795	-0.14826	3.56354	0.315722	15.9254	0.424766	2.00625	0.346182	3.07681	-0.202222	0.598077	1
Slc27a3	-2.1953	4.59208	-1.95521	2.73975	-3.05803	4.46264	-1.80336	1.96143	-1.85803	0.68131	0.245055	0.199252	-2.10179	1.19924	-1.70368	0.651106	-8.18492	1.27941	-12.9033	0.36225	-10.1596	1.04037	-10.4904	0.895653	1.88681	4.13689	2.97977	7.10185	1.43121	4.93584	2.26249	3.13906	4.91516	16.178	4.21898	10.2412	0.57951	1.41541	2.98042	10.9732	0.762538	5.20085	0.935476	0.337678	0.249813	0.250604	1.04169	1.39882
Rab11a	-0.389095	4.58549	-0.172528	1.15532	-0.783898	7.97538	-0.34062	6.2922	-0.959741	9.40355	0.212191	3.02744	-0.234598	0.611394	-0.406393	4.84127	-0.560767	1.80063	0.242292	3.34203	-1.51585	3.21571	-0.408245	0.500237	0.144829	0.420117	0.0355169	0.0605594	0.514371	5.67171	0.509575	3.4106	0.752839	5.61867	0.636719	12.8965	0.120234	0.934138	0.101124	8.23923	0.0621325	1.29872	0.0514482	0.135337	0.0376239	0.139569	0.0888491	0.257073
Acacb	-1.55534	4.57942	-1.88362	4.35741	-13.5496	3.63077	-2.39495	1.436	-2.21957	3.17639	1.39087	5.13745	-0.832978	0.69723	-1.90731	3.2994	-9.03902	0.948729	-10.7147	0.619568	-9.88012	0.708864	-10.9842	0.672291	-0.594519	0.469591	-1.95791	1.05492	-0.0159678	0.00912308	-10.668	0.744242	-2.0297	1.19873	-0.768192	0.369468	0.295818	0.683787	0.28048	0.885177	-0.0647127	0.113887	-1.05125	0.359901	-0.606341	0.596216	0.703905	0.611462
Cdca5	3.27211	4.57611	1.24958	0.614814	17.7777	8.63934	1.47866	2.35135	5.72545	14.7577	-3.56582	8.17662	5.22049	2.7379	3.88054	3.3945	6.07373	2.53134							-9.17707	0.410599	-8.22136	0.259338	-12.7408	0.345152	-11.5804	0.942165	-7.38306	0.0987002	-7.98359	0.259181	-0.200194	0.0434399	-1.29472	0.621001	-12.4136	1.26783							1
Mrpl54	0.516822	4.56985	0.155851	0.683263	0.66505	3.35337	0.00654309	0.131771	0.603289	2.83933	-0.254356	1.64869	0.369056	0.680525	0.74822	4.5241	1.45799	2.8795	0.987403	1.65795	0.101792	0.0506795	1.0652	1.05696	-0.65618	1.48553	0.305555	1.19814	-0.0627444	0.133543	-0.240098	0.481498	-0.261152	0.303032	-0.227727	0.232523	0.0319519	0.083365	-0.256235	1.85161	0.259406	2.30205	-0.16496	0.172894	0.561015	1.46919	-0.285416	0.368371	1
Efemp1	5.45412	4.56491	5.27687	3.77227	2.85892	0.321115	-12.7315	0.351003	4.5568	2.10379	-3.08022	0.706044	0.467199	0.391753	-13.7253	1.31409	0.70203	0.203301	-8.37393	0.40143	-11.0116	0.75865	-10.2991	0.283321	-9.12242	0.23002	-8.85611	0.157676	-10.0722	0.293254	-8.34619	0.13376	-7.98313	0.146247	-6.44341	0.108841	0.268508	0.511123	-0.101267	0.0659286	0.625183	2.34983	2.95483	2.83236	-0.230104	0.164133	0.472282	0.150679	0
St6galnac3	-1.11304	4.56248	-0.87562	2.31768	-1.07197	2.28841	-0.964716	1.27015	-2.68906	6.1901	0.723167	4.66385	-2.43659	1.99307	-1.66695	3.07676	-6.24205	2.06183	-0.307931	0.115793	-9.57915	0.825785	-13.54	0.397376	0.915674	2.03456	1.3301	2.34209	0.858903	3.04726	1.37589	1.4139	1.12676	2.1607	1.80956	6.94351	1.46361	9.57831	0.373634	1.55847	-0.92358	10.7368	0.129601	0.0922875	-1.53641	3.42722	1.21694	0.757352
Rell1	0.721267	4.56175	1.1497	9.88335	0.393318	0.904781	-0.31524	0.751278	-1.01801	4.05135	0.279277	1.37213	0.371209	0.436527	0.549932	3.06903	0.192707	0.192296	0.0261127	0.0152219	-0.0252055	0.0165653	1.05028	1.17366	0.192903	0.226704	-0.479134	0.395861	-0.075145	0.106055	-1.51383	1.84789	-30.8568	0	-0.805533	0.924704	-0.948423	6.43817	-0.216155	1.84496	0.667622	30.081	0.144408	0.135414	1.31637	13.0189	-0.668954	1.92519	0
Hoxa5	-1.45379	4.55202	-0.600432	1.13876	-0.703345	0.734477	-1.0673	1.40242	-4.05177	9.70162	1.09108	3.8007	0.467999	0.457045	-0.126646	0.0701458	-1.6308	0.780794	-2.41617	3.05024	-0.829192	0.265491	-13.1169	0.671811	0.055874	0.0407535	0.681156	0.579176	0.771163	1.34355	1.70168	2.15223	0.0502268	0.0397683	-1.84066	0.776765	0.667061	2.81476	0.414549	0.83993	-1.23325	19.8021	-0.39945	0.849541	-0.968649	1.95539	-0.604323	0.337461
Raly	0.386151	4.54316	0.530305	6.74853	0.389484	1.91392	0.379479	3.14542	0.271645	2.30641	-0.424101	11.2632	0.473476	2.35339	0.484249	8.38148	0.139122	0.264886	0.0179267	0.0437889	-0.106622	0.119292	0.572174	0.915389	-0.165076	0.388432	0.215788	0.404706	0.422786	2.17961	0.359142	0.937243	0.656153	3.38991	0.149462	2.26247	-0.0889804	0.594363	-0.107381	5.02443	0.0531887	0.818044	-0.481662	1.56478	-0.0487392	0.176223	-0.194072	0.560925	0
Rps7	-0.190943	4.53889	-0.355374	13.9931	0.0720339	0.573249	-0.00445885	0.0387251	0.625011	28.9348	-0.559629	57.9027	0.347342	2.67883	0.428951	13.5158	0.512677	3.39593	0.738122	4.60692	-0.163975	0.336949	0.385109	1.04735	-0.320138	4.14574	-0.694366	11.3408	-0.173272	2.24212	-0.544405	9.39953	-0.492429	7.34813	-0.438862	4.13374	0.0302728	0.349618	-0.13959	7.8215	0.290542	45.408	0.962855	19.8542	0.38404	8.52662	-0.305665	3.00442	0
Ammecr1	1.21236	4.53685	0.975907	2.6744	1.07472	1.31137	0.00527593	0.00753291	0.513872	0.429195	-0.65571	1.54726	1.56083	0.680211	0.119862	0.0396722	-7.37515	0.265207	-8.81961	0.197394	2.1172	0.499025	-11.2876	0.171403	0.154454	0.0857122	0.0914445	0.0382182	-0.0439908	0.0232489	1.40346	0.995323	0.660839	0.308791	-0.755842	0.234228	-0.764966	0.336826	0.521082	0.416645	-0.769108	0.729917	-9.72535	0.34975	-1.48546	0.852843	0.479899	0.102566	0
Dstn	0.356254	4.53197	0.623293	10.3627	0.11263	0.347049	-0.0277501	0.0822607	-0.455071	3.10719	0.124459	1.22805	-0.596228	0.785165	1.00929	24.2058	1.05325	4.84027	0.701231	2.19611	-0.635539	0.817915	0.49209	0.676605	0.195922	0.627076	0.140883	0.261967	0.376502	2.20562	0.554642	1.80751	-0.313837	1.01019	0.0308073	0.0586381	0.437689	7.43211	0.00215889	0.0145425	0.00249658	0.0217837	0.238572	0.672708	0.22562	1.13062	0.0699989	0.161873	0
Ext1	1.08718	4.52403	2.10615	14.5678	0.615601	0.754347	-0.207714	0.208178	-1.43102	2.22965	0.383911	0.978751	-0.492623	0.567269	0.211848	0.362426	0.995297	0.985305	-8.34891	0.929305	-0.0229764	0.00995557	2.06461	2.24303	-0.704199	0.502527	-1.78994	0.868486	-0.298668	0.243694	1.38581	1.49356	-0.632422	0.376699	0.0865133	0.0415281	-0.256753	0.890715	-0.0133057	0.0347275	0.352355	2.3489	0.631051	0.416594	0.201673	0.317864	0.415925	0.357037	0
Gm13889	-0.653618	4.52348	-0.167179	0.737118	-1.27586	6.43673	0.653489	1.26823	-2.48154	9.91579	0.526731	1.74869	-0.0300861	0.00964342	2.67517	5.22584	1.77882	1.08429	-0.448035	0.289199	-0.649296	0.1854	0.220437	0.0947664	-2.15622	8.8429	-1.51866	4.96039	-2.10874	17.9142	-1.05695	0.585143	-1.65475	3.18418	-0.666941	0.425479	1.1459	3.13855	-1.02727	1.43583	1.76508	27.4847	0.581594	0.991988	-0.0500518	0.0482627	-2.55646	9.94584	0
Idnk	-0.75265	4.51767	0.252998	0.805303	-0.570888	1.4841	-0.170332	0.454897	-0.221838	0.387453	0.387188	1.52231													0.430629	1.22315	0.249957	0.257401	0.215595	0.474643	-0.00548915	0	0.491775	0.600603	0.115525	0.0760621
Rara	-1.06395	4.51441	-0.621414	1.64084	-1.30519	1.92222	-0.290006	0.285209	-0.81285	1.13618	0.672726	2.43082	-0.474259	0.404523	0.126082	0.179041	0.129812	0.0827993	-0.741691	0.548301	0.0237861	0.01248	0.853135	0.560818	0.380631	0.502333	0.626034	0.670049	0.552668	0.86453	0.658051	0.395009	-0.0532402	0.0397475	0.950799	0.997684	0.43739	1.35208	0.309557	1.46973	-0.610846	9.22783	-0.647869	0.785695	-0.26873	0.691973	-0.503036	0.654965
Gchfr	-0.704471	4.51357	-0.80185	6.31204	-0.611464	0.601547	0.0194754	0.032184	-2.5134	8.59096	0.713955	7.67566	-0.328412	0.123342	-0.320089	0.119997	2.12132	0.845357	-0.385934	0.0977652	2.15417	0.711463	1.68533	0.351745	-1.555	4.09195	-1.62155	3.44333	-3.60039	4.12638	-1.96233	2.51686	-1.51475	2.21815	-2.3113	4.23411	-2.8678	4.99572	-1.66257	1.89742	1.56797	3.07662	-0.457604	0.183177	2.76952	1.738	-12.1749	0.564402
Slc4a1ap	1.15012	4.51129	1.0114	2.04422	0.873551	1.37946	-0.322037	0.316628	0.626207	0.870725	-0.387452	0.852042	1.32109	2.26586	-0.753182	1.19174	1.42219	0.928062	0.496939	0.240213	1.46482	0.788253	1.26265	0.312565	0.38865	0.287916	1.61552	1.41824	0.0130293	0.00931236	0.57763	0.331569	1.56301	1.84298	1.45589	1.38322	-0.501452	0.848283	0.09667	0.225071	-0.476142	1.64062	-0.0451579	0.0245956	0.597387	0.526328	-1.97931	0.949423	0
Hexb	-0.956631	4.50744	-0.280496	0.654589	-0.340512	0.664434	-0.591172	1.34144	1.09065	3.11253	0.00398448	0.00705844	0.058096	0.0550408	-0.623081	1.93659	0.606626	0.814447	0.763374	0.957639	-0.665132	0.29879	-0.0349635	0.0140553	0.254433	0.317736	0.255312	0.215505	-0.577409	1.33053	1.90534	6.60224	0.694966	0.714093	-0.150499	0	-0.488979	2.1233	0.127148	0.602993	0.282273	3.38872	0.533983	0.994525	-0.201164	0.320081	-0.761195	1.0745	0
Rdx	-0.482373	4.50156	-0.371057	2.32905	-1.07789	6.65975	-0.0233002	0.0553522	-0.838311	7.00628	0.438292	7.71654	-0.740926	2.16794	-0.900325	8.93376	-0.518171	0.776284	-1.45936	3.78533	-0.288895	0.261892	-0.939175	0.84748	0.943232	7.88485	1.36348	9.73871	0.791729	7.76329	0.440629	0.9117	1.17235	12.7442	1.2589	11.2381	0.703405	16.3867	0.462543	18.657	0.133304	2.07596	-0.498863	1.87476	-0.524533	3.76807	-0.34851	1.11615
Ecm1	-1.88347	4.4989	-2.18953	4.81433	-1.25745	1.3806	-0.947232	1.03523	-1.49538	2.17601	0.161709	0.290257	-0.465138	0.340892	-1.88527	7.18919	-1.26118	0.859446	-12.0068	6.04632	-1.94511	0.881797	-12.4089	1.38755	0.841456	0.962184	-0.157914	0.0710028	0.530073	0.647363	2.1119	2.88527	1.34454	2.19883	0.540838	0.349463	-0.126033	0.28221	0.531623	5.68799	0.926651	21.5471	-0.85428	1.893	0.667076	1.53153	0.592942	0.838839
Kctd10	-0.735683	4.49255	-0.1418	0.328749	-1.41885	6.62048	-0.141343	0.236544	-0.954711	3.24316	0.195857	3.21134	-1.03325	3.51297	-0.902642	8.3415	-0.174975	0.189663	-0.355814	0.378998	-1.53638	1.79512	-0.908939	0.715683	0.38229	0.751139	1.21931	3.42993	0.79136	4.98142	1.25316	2.66516	1.83527	13.0713	2.16598	16.5065	0.58507	10.2202	0.340953	7.85381	-0.0307136	0.249484	0.00506817	0.00772181	-0.107516	0.320811	0.260633	0.653229
Fam20a	-3.75825	4.49031	-12.5479	2.9466	-12.1953	2.57105	-1.64495	0.73753	-3.14536	4.95889	1.8952	8.54424	-2.98132	2.0001	-26.8536	0	-0.631099	0.182015	2.34662	0.977894	-11.2128	0.678391	-10.2828	0.645061	2.53	5.47713	1.95689	1.23373	2.99049	9.72425	3.61705	3.86702	-1.42387	0.989424	0.226572	0.117273	0.781692	2.09193	0.633892	2.09219	-0.854125	4.29764	1.62501	0.865334	-1.12972	1.65227	0.252512	0.139361
Grap	0.556362	4.4875	0.641393	4.40389	0.161897	0.345146	0.493435	1.41084	-0.714906	2.85263	0.282681	2.66711	1.01727	3.59818	0.689537	6.49822	1.07153	1.38395	0.111296	0.125187	2.1199	3.45976	1.70108	1.38628	-1.14862	2.67798	0.357783	0.46292	-0.721847	2.37323	-0.518142	0.398751	-0.651193	2.38823	-1.44458	3.56661	-1.41261	24.9082	-0.349979	5.23904	-0.0260875	0.0972304	-0.0183397	0.02842	0.464006	0.851041	-0.736441	0.760844	1
Psrc1	4.64522	4.48541	2.94977	1.70174	3.78625	0.9944	2.8142	4.51773	4.57665	6.69603	-3.31066	5.68893	3.56196	1.72289	2.67758	1.10058	5.38554	2.94451			-8.69334	0.103055			-9.80768	0.288597	-8.16797	0.231141	-11.4879	0.274855	-9.7797	0.607561	-7.52807	0.184203	-8.60891	0.246262	-14.0212	0.801867	-14.7973	1.50601	-2.06557	0.943263							1
Lrp5	-1.52505	4.48226	-2.12555	2.88874	-3.28276	3.07269	0.27284	0.163559	-2.68962	11.2253	1.0977	12.8558	-0.788158	1.46112	-0.712937	1.9244	-0.306791	0.201695	-1.24056	0.795393	0.131197	0.0613384	-0.411076	0.170523	0.498533	0.495393	-0.976138	0.344971	0.208375	0.16442	1.87112	1.11509	-1.15337	1.78756	-0.820113	1.01133	-0.125567	0.390779	-0.139707	0.580254	0.376004	4.08821	-0.118945	0.0972977	0.242954	0.419534	-0.290993	0.340453
Cd9	-0.42341	4.48113	-0.0867241	0.501284	-0.203192	0.814425	-0.209489	1.59471	-0.304691	1.18536	0.115896	1.09533	0.64783	0.970506	0.762203	6.564	-0.40639	0.724809	0.268263	0.867638	-0.245446	0.155032	-0.389017	0.263862	0.68151	5.20687	0.981838	10.0007	1.25034	37.6794	0.624317	4.43673	0.833337	5.72839	0.876886	6.85181	1.10977	19.9235	0.131776	1.45964	0.239767	10.786	-0.381914	2.57074	-0.0750926	0.176805	0.958909	6.57873	0
Tln2	-3.70157	4.47913	-2.06267	1.9412	-11.9533	2.2456	-0.986173	0.681037	-11.5473	0.807113	-0.0619878	0.027493	-0.213417	0.1105	-3.84241	10.4192	-9.27409	2.49602	0.0160149	0.00486598	-11.5755	1.16938	-0.30646	0.0786601	0.597213	0.342893	1.73538	1.30024	2.10566	3.66584	2.25462	2.1655	1.65318	0.46655	4.21786	3.70042	0.67573	1.5203	0.395734	2.45853	0.241577	1.45012	2.19468	2.08272	0.109869	0.107684	2.14349	4.25158
Lmo1	-1.15278	4.46449	-0.296651	0.562397	-1.65399	3.33861	-0.00651782	0.00965126	0.678366	0.940454	0.315489	0.853798	-0.496695	1.13337	-0.693613	2.3165	-0.64886	0.745379	1.56043	0.320106	0.171541	0.106907	-0.1391	0.0498463	0.626026	1.01886	0.764744	0.868355	0.536311	1.15341	0.805234	1.32584	-0.868614	0.448541	-0.163285	0.0844367	0.0162458	0.0677245	-0.0499764	0.21041	-0.196367	2.7108	-10.4584	0.499864	-0.225991	0.609652	-0.126503	0.142368
Tfpi	-0.493061	4.46144	-0.750462	11.2709	-0.893265	2.94598	-0.568068	5.86696	-3.84208	143.57	1.82609	177.126	-0.0604586	0.0356625	0.198117	0.286307	0.428465	0.170253	-0.729652	0.447206	-1.26132	0.431895	0.963801	0.435163	-1.73282	8.82762	-1.49231	6.30891	-1.62165	6.98656	-1.83654	10.0982	-3.19402	96.0565	-3.78722	52.2758	-0.447314	0.954417	-0.126946	0.393769	2.09187	26.9874	-0.22896	0.199435	1.25189	2.14223	-1.18734	1.16488
Meox2	-1.71875	4.45177	-2.13976	2.42398	-3.2834	5.64664	-0.455417	0.478343					0.233034	0.374941	-0.711667	5.66304	-0.315809	0.301223	3.78075	1.4126	0.947584	0.761754	0.988128	0.455568	-0.00253546	0.00182467	2.30261	2.69609	0.274288	0.389922	1.77695	2.48477					-0.371708	3.2502	-0.0778959	0.788271	-0.162315	2.09419	1.5193	0.351714	-0.128041	0.217146	-0.190593	0.166021
Hspa2	-1.63627	4.43016	-0.375173	0.666339	-0.809628	1.20636	-1.49272	1.0239	-0.230744	0.289642	2.17149	6.25289	-2.01111	2.73334	-0.481557	0.665833	-1.65474	2.23703	-8.53369	0.542539	-2.51236	1.36394	-0.812527	0.436273	0.163147	0.113969	0.616358	0.554175	-0.320144	0.403647	2.51759	2.48971	1.02654	1.89437	-0.445235	0.166815	-0.344245	1.07559	-0.192773	0.682471	-0.389516	8.2973	-0.59717	0.181609	-0.329534	0.746889	-0.028544	0.0343909
Bnip3l	-0.43285	4.42535	-0.375893	3.17384	-0.750014	6.04428	-0.545533	3.81297	-0.444295	2.48225	0.442156	5.03701	-0.186958	0.449748	-0.500769	10.1822	-0.408378	0.611057	-0.838283	1.92701	0.163679	0.136843	-1.76232	2.05726	0.10258	0.235042	0.381842	1.05893	0.273284	2.1615	0.0585325	0.0816583	0.646836	2.89248	0.359879	0.841622	0.126186	0.883499	0.0572253	4.56485	-0.0178594	0.139372	-0.0351998	0.0699002	0.0384422	0.0922867	0.317589	1.01364
Sec61g	0.253976	4.42524	0.123206	1.44506	0.534638	6.56942	-0.142076	1.41713	0.529384	7.01166	-0.120395	1.75807	0.255178	1.1287	0.265594	2.82443	1.0012	6.19057	0.223973	0.450062	-0.122692	0.168781	0.736465	1.66122	-0.308833	1.82391	-0.52821	3.4412	-0.0060406	0.0193043	-0.585308	3.83976	-0.0663718	0.168246	-0.70603	3.92676	-0.137868	1.60775	-0.0700535	1.01079	0.32514	18.6926	0.0448984	0.101694	0.398224	4.2604	0.167019	0.559732	0
Rasl10a	-14.0296	4.4229	-3.07874	2.76607	-9.78547	0.910111	-11.0691	1.05401	-0.201963	0.0856546	0.486074	0.579389	-9.80533	0.318109	-0.0409727	0.00963218	-9.63959	0.555105	1.40863	0.371866	-9.90517	0.25832	2.26018	0.645731	-10.0947	1.32466	-10.7757	0.932696	-0.471709	0.119526	-7.95932	0.346966	-0.133376	0.0328492	-10.1187	0.971644	3.40513	1.6127	1.23685	1.00264	-0.640535	1.20515	0.826814	0.317911	0.635711	0.160588	2.06533	0.940508
Tbc1d16	2.15766	4.41992	3.10712	4.2373	0.937027	0.363402	2.67989	0.661985	-0.466069	0.250357	0.423779	0.689409	1.98756	2.42674	2.13209	5.64366	1.3692	0.371395	1.32906	0.35671	-8.79053	0.259019	-11.1102	0.382977	-0.366124	0.096396	-10.549	0.315859	-12.523	0.877977	-7.62705	0.133244	-9.49779	1.25406	-1.07649	0.382053	-1.45874	1.94857	-0.320318	0.438409	-0.794108	0.928187	-10.2647	0.882889	0.514046	0.133717	-1.60543	0.536397	1
Mpp1	0.909966	4.41901	1.06149	5.34156	1.58914	8.81563	0.284848	0.578488	-0.535926	1.77622	0.760684	7.00976	0.658214	1.00884	0.397122	1.05017	-0.015697	0.0085122	1.85425	3.42343	-10.1046	1.02764	1.04184	0.525134	-0.224333	0.173682	0.0397957	0.0212966	0.177452	0.218312	-1.14542	0.938667	-1.38879	2.79021	-0.800486	1.11969	-0.194788	0.467619	-0.367957	2.31771	-0.0332138	0.119032	1.03679	1.79019	0.0321342	0.0262082	0.0512293	0.0315128	0
Dysf	-0.910654	4.41574	-0.581926	1.42437	-1.49461	2.85487	-0.18944	0.32847	-1.99065	3.78901	-0.254291	0.91056	-0.672014	0.955775	-0.0460915	0.0853521	0.431581	0.350032	2.10256	2.16034	-1.00047	0.476125	-1.125	0.544942	-0.998577	1.64279	-0.238437	0.157322	-0.524313	0.742463	0.174614	0.13494	0.467793	0.446623	-0.161428	0.103115	-0.62693	4.31482	-0.272253	2.05089	0.0181006	0.0696448	0.427679	0.192096	0.0437031	0.0570796	-0.73092	1.60317	0
Tslp	1.21473	4.41324	0.20002	0.307979	-0.0869442	0.0594849	-0.484532	0.601544	1.10759	1.18009	-0.880542	1.3086	1.2055	0.92723	0.211766	0.086236	1.03514	0.439107	1.07881	0.357215	-0.523129	0.10996	2.22237	0.660214	-0.964919	0.615012	-2.29197	1.40613	-0.529041	0.467271	-9.61167	2.26496	-7.98212	1.19048	-9.3576	0.651146	-0.997826	1.49447	-0.101759	0.0761915	0.554126	2.03279	-0.976692	0.320059	0.0705325	0.0477998	-1.04085	0.402366	0
Lrrc3b	-1.40926	4.40892	-0.564145	1.22657	-1.59139	2.50992	-0.108724	0.128723	-10.6886	0.887781	2.19655	0.659292	-2.70352	1.36254	-0.305671	0.308428	0.48097	0.163761	-8.03738	0.290376	-10.7563	0.521458	-11.3301	0.608245	1.39673	3.51668	0.720403	0.741839	1.13534	3.34395	0.164259	0.0982839	6.34145	18.2971	6.14873	6.55568	3.1402	31.6298	1.41977	17.5285	-1.77398	12.4656	1.40967	0.490487	-2.06081	2.97473	1.67691	2.034
Ablim1	-0.465061	4.40245	-0.511818	3.36747	-1.24586	6.49589	-0.965218	4.89049	-0.691459	1.4499	-0.174897	0.433203	-0.358124	0.882284	-0.644118	5.95201	-0.900588	1.6311	-1.45662	1.86683	-0.820766	0.989395	0.635142	0.644344	0.18994	0.508724	0.450457	0.992221	0.135582	0.350721	0.746689	1.61641	2.24452	17.9088	2.70393	13.1728	-0.310627	4.55487	-0.0631738	0.638411	0.0546713	0.580209	-0.399777	0.783759	0.153356	0.582839	0.1352	0.288483
Plscr1	-1.05709	4.39854	-1.14853	4.94272	-1.25282	5.16426	-0.705043	3.09151	-0.014975	0.0142837	-0.261768	0.628187	-1.7703	2.4802	-30.7539	0	-2.06921	2.3603	-4.69194	8.45614	-4.13282	2.74941	-12.5329	2.35861	1.65781	7.76412	1.43868	4.22099	1.35103	14.9762	0.778584	1.82283	2.83293	18.322	2.17061	5.3896	1.14358	12.906	0.761214	22.3604	-0.240231	3.40926	-1.43471	6.82246	0.125781	0.24368	1.22478	5.04467
Selenom	-0.44402	4.39667	-0.431534	3.09267	-1.00165	5.76637	-0.220245	0.507019																	0.0676581	0.144818	0.585195	1.8099	0.271295	1.08354	0.445068	0.581351
Fam111a	0.680994	4.39348	0.866491	5.66617	1.28761	4.71213	0.690217	3.50356	2.09122	11.3968	-1.52891	17.7536	1.07883	1.63651	0.836812	3.6594	1.16413	1.23019	0.292739	0.0966011	0.528539	0.21059	0.144488	0.0413781	-0.128906	0.140314	-0.974961	0.979221	-0.365595	0.414021	-0.0456688	0.0379171	-0.90891	0.465008	-1.0171	0.623022	-1.26698	5.98015	-0.351741	2.28701	0.082095	0.292205	0.988523	0.834811	0.459656	0.622595	-0.471156	0.397013	1
Xiap	-0.556015	4.3912	-0.156603	0.507438	-1.21913	4.21914	-0.514682	1.37883	-1.79045	14.7141	0.858101	18.2728	-0.546006	0.995683	-0.572631	3.26095	-0.555705	0.491887	-0.0224704	0.0150856	-1.17867	0.831195	-0.856088	0.552083	-0.464031	1.16118	0.207619	0.268933	-0.15767	0.29362	-0.855519	0.828086	-1.1717	4.57778	-0.611107	1.32572	-0.277804	1.64592	-0.268502	3.64159	0.457883	8.19568	-0.084422	0.0945307	-0.204147	0.49714	-0.36952	0.68318
H2-K1	-0.219137	4.39057	-0.129893	2.74087	-0.504577	13.9184	-0.419498	15.7458	-0.610987	7.85593	0.361216	11.6524	-0.388719	1.38057	-0.891242	15.4912	0.00891493	0.0133217	-0.705933	3.10071	-0.441238	0.957235	-1.0071	1.75786	-0.198283	1.60976	-0.0263765	0.130179	0.00294941	0.0209332	-0.198028	1.78424	0.173912	0.850124	0.130312	0.438817	-0.0156268	0.127548	0.15943	5.0357	-0.419401	48.6073	-0.67667	7.46552	-0.101966	0.75808	-0.145374	0.707287
Nrp1	-0.462813	4.38687	0.382649	2.4258	-1.11615	10.3834	0.0120356	0.0230034	-2.76644	36.9402	0.551642	12.9243	-0.350121	0.844805	-0.256948	2.42191	-0.732786	1.43614	-2.14173	7.56429	-0.324079	0.290966	-2.10788	1.79809	-0.292489	0.899393	0.417987	0.890388	-0.805983	8.62432	0.453681	0.766912	0.898153	8.74706	0.548268	2.32455	-0.450776	12.1596	-0.366078	25.2545	-0.192939	6.16294	0.256317	1.02589	-0.106683	0.363215	-1.21704	9.4032
Cd55	-1.23127	4.37544	-2.36984	11.0731	-1.05126	0.973443	-1.32718	3.97086	-2.74172	16.6359	0.791674	7.02359	-1.02588	0.445413	0.606622	0.596754	-0.0477875	0.0159991	2.50833	1.074	-2.75141	0.749223	1.16001	0.390921	-0.487091	0.47242	-0.743336	0.645328	-0.818929	0.784397	-0.0596097	0.0380839	-3.26733	8.4168	-3.90377	5.0784	-0.000626489	0.00115106	-0.393071	0.778026	2.28161	51.5852	0.627391	0.221714	0.783886	1.31865	-1.76381	1.16564
Gm1673	-1.37936	4.36935	-1.76335	5.92974	-3.32635	2.21573	-1.15103	5.76744	-3.23149	68.651	1.26063	69.9477	-1.51478	1.66895	-0.789914	1.53656	-1.13464	0.284075	3.31097	2.4164	0.51606	0.197285	0.441037	0.0852088	-2.8396	3.2711	-2.57626	1.84898	-2.40508	2.05474	-2.33168	3.59005	-2.99541	36.4844	-3.50838	29.997	-1.04354	7.32276	-0.558194	3.65024	1.55836	7.3484	0.929277	0.330452	0.230412	0.2605	-14.5981	0.756751	0
Nsd2	1.24649	4.3652	0.42973	0.463439	1.37511	1.68114	1.11736	2.38218																	-0.424894	0.219551	-10.3218	1.1241	0.307082	0.168081	-1.25273	0.495412																	0
Tecr	-0.649741	4.35935	-0.0900528	0.275685	0.316044	0.934188	-0.24415	0.67645	0.933288	7.42593	-0.0515416	0.404103	0.115489	0.167695	-0.0109173	1.92047	0.311131	0.329209	-0.683769	0.909968	0.999008	1.10525	0.812596	0.60991	0.0364854	0.047793	0.180089	0.636689	0.0972989	0.184081	0.651705	1.22592	0.141237	0.39125	0.00842726	0.0541628	-0.0436307	0.128617	-0.190766	1.43045	0.0614706	0.349653	-0.498918	1.07913	0.29299	0.636158	-0.215332	0.264416	0
Efhd1	-2.05613	4.35436	-2.86619	3.16302	-5.29692	10.1835	-0.15718	0.0964363	0.187695	0.0502083	0.571179	0.22991	-4.42912	3.13963	-12.4772	1.09829	-7.75005	0.997146	-9.10386	0.0835504	-9.22437	1.33792	-10.8477	0.744179	1.56919	2.82494	2.47001	3.11064	0.864084	2.75207	3.41763	7.50594	6.01824	28.6608	6.73422	16.5995	1.86175	17.2642	2.99302	7.84271	-2.10972	17.2917	-10.0356	0.160646	-1.28986	3.92903	1.52993	2.22174
Aebp1	-1.64687	4.35429	-1.61707	4.80583	-1.03411	1.36041	0.151878	0.194038	-3.45923	24.9159	0.455179	3.37484	-2.14498	1.40332	0.254034	0.325422	-0.172058	0.0709372	4.29303	5.79026	-14.7738	1.88487	0.501719	0.191711	-1.63395	1.44936	-10.9987	2.9962	-2.40386	3.63175	-8.50088	2.72709	-3.98237	14.1413	-2.6424	4.42719	-0.282819	0.46568	0.206257	0.583764	1.28132	22.918	1.49329	0.761537	1.55501	4.69159	-1.09938	1.16568	0
Sdc4	1.31142	4.35146	1.23367	3.81693	3.04903	13.9618	-0.00909823	0.0047897	-0.703297	0.997958	-1.05611	4.72159	-1.58843	0.775662	1.39438	2.72213	-1.21254	0.467535	0.89837	0.751142	-1.5021	0.51952	-2.48237	0.595683	1.13199	1.23266	-1.35805	0.562899	1.16494	1.57547	-0.392832	0.106506	-2.35927	2.37938	-12.2007	1.97854	0.265167	0.365892	0.180532	0.287465	-0.356221	1.81912	0.793974	1.12743	-1.52964	5.07519	1.78346	2.82207	1
Mylip	-0.797292	4.34432	-0.216862	0.462009	-1.10168	3.02934	-1.28639	2.77843	-2.95045	39.7324	2.00588	60.426	-1.07327	3.18828	-1.82233	8.53835	-0.707041	0.700669	0.598936	0.284675	0.0539526	0.0270023	-0.677361	0.473076	-0.215519	0.282925	0.339235	0.341268	-0.746016	2.04788	1.00616	1.16876	-2.2986	16.9471	-32.24	0	-0.762256	14.0954	-0.483011	5.49293	0.178861	1.84356	2.26562	5.23148	-0.00141126	0.00208381	-0.415313	0.968984
Il6	-3.13812	4.33723	-2.35711	4.39623	-2.39862	1.10821	-0.629095	1.42626	-2.25297	1.01268	2.79729	1.46725	-4.67264	1.26826	-12.1954	1.60798	-2.85832	1.88248	-7.19126	0.130253	-4.63028	2.51235	-1.29889	0.386703	1.96456	2.55653	2.15013	3.27123	0.900517	0.695272	-0.988152	0.977568	2.48153	2.81803	-9.56596	0.498844	1.92071	5.54824	1.8837	4.49151	1.91989	90.6379	-9.22812	0.213289	0.372482	0.74507	0.429534	0.543887
Tppp3	-2.98112	4.33581	-2.26685	1.33336	0.234493	0.129461	-0.027554	0.0105586	1.66269	0.487904	-1.55016	1.2246	-0.599784	0.519243	-0.514475	1.23942	-1.76248	1.78237	-2.28313	2.6195	-0.588647	0.242849	-0.510937	0.17929	1.54706	1.70148	2.59745	1.90018	2.10961	7.20721	4.20188	7.3061	5.93571	7.31322	2.8564	0.859172	0.692207	5.08527	0.282	2.4436	-0.869401	27.7799	-0.638335	0.828641	-1.62533	9.40562	2.15028	11.0108
Nbeal2	-23.0744	4.33466	-0.267672	0.122711	-12.1421	2.06434	1.09166	0.267279	-0.0545122	0.0314258	0.261127	0.300419	-0.741565	0.426032	-0.630723	0.806159	1.39646	0.556392	-8.12345	0.877796	-9.02996	0.443073	-14.3667	0.397396	1.38706	1.03841	-9.31279	0.521999	0.659747	0.433962	-9.45123	0.168411	1.58283	1.38453	2.82108	4.76154	-0.0123634	0.0127583	0.400027	1.40917	-0.484481	1.08488	0.950623	0.686532	-1.08818	0.937877	1.47995	1.08715
Rsrp1	-0.388902	4.32962	0.0101445	0.0394905	-0.683622	7.64034	-0.131769	0.628437	-0.521205	4.00629	0.553838	7.19283													0.253683	0.954438	0.8476	5.85683	0.386309	4.46332	0.839618	5.1917	0.606677	4.10967	-0.239994	0.378808
Zfp706	0.465944	4.32881	0.280141	1.64092	0.815542	6.60009	0.213145	1.40107	0.85631	8.74259	-0.180482	1.49725	0.077811	0.166805	0.384407	3.4576	0.521641	0.933105	-0.270492	0.388126	-0.438651	0.416673	0.0803115	0.0476487	-0.184486	0.336979	-0.304945	0.722139	0.0148564	0.0300943	0.0722221	0.129087	0.449443	1.17681	0.0882367	0.115184	-0.0287385	0	-0.0651146	0.517993	0.0464646	0.369102	0.128749	0.274263	0.33165	1.52458	-0.330244	0.644818	0
Kif2c	4.13234	4.32237	2.82039	1.72919	3.3964	0.887894	1.21553	1.30373	7.76878	18.9457	-4.3757	6.03033	1.2486	0.190164	2.13238	0.532238	5.67899	2.16438							-9.09222	0.25251	-7.71039	0.18413	-10.3855	0.268387	-10.9134	0.767732			-7.29461	0.18507	-12.2286	1.24391	0.819756	0.300481	-13.8646	1.27709							0
Dpm3	-0.49884	4.31791	0.0291197	0.0984469	-0.540081	2.30616	0.00698443	0.0165978	-0.288799	1.11114	0.385038	5.42251	-0.656152	2.44927	-0.0786182	0.284292	-0.0391295	0.0357566	-0.02545	0.0221702	-0.0451225	0.0293746	0.442652	0.360762	0.456149	1.6239	0.348006	0.77573	0.017702	0.0367846	0.77633	2.44903	0.208035	0.395072	-0.0119896	0.0155152	-0.106602	1.77432	-0.0867546	0.807407	0.207737	3.01564	-0.345788	0.781705	0.0724231	0.162283	0.130851	0.208566
Clec1a	0.461574	4.31742	0.609547	5.38233	-0.27695	0.736201	0.0295505	0.0610961	-1.11831	3.44224	-0.112596	0.364808	-0.120113	0.119943	-0.443657	2.21579	1.088	1.17685	-1.80319	5.95828	0.560343	0.262777	-0.907497	0.369473	0.0399545	0.0652815	-0.238573	0.29145	0.0511014	0.109292	-0.121235	0.126939	1.52695	9.3352	1.31013	3.52371	0.156797	0.607936	0.0853495	0.75295	0.698204	11.8824	-0.977007	5.21645	-0.247832	0.391228	-0.389544	0.510257	0
Slc30a1	-0.833366	4.31598	-0.742676	2.19909	-1.44174	3.71488	-0.861136	2.0829	-2.48798	5.04897	0.765861	2.27492	-1.89929	2.57115	-1.87144	6.1506	0.645392	0.348032	0.277746	0.166422	-11.2446	1.81651	0.519218	0.230656	-0.573845	0.879999	0.337807	0.289685	-0.227543	0.350051	0.434715	0.370641	1.13351	1.92111	-0.178291	0.0776854	0.571618	2.91807	0.609265	6.51939	-0.320847	1.61446	-0.201923	0.14193	-1.14431	4.70902	0.389436	0.553021
Prickle1	-1.75635	4.31419	-1.65345	2.19435	-2.30783	3.19145	-1.02356	0.547043	-3.50681	6.49064	0.784971	2.29114	-13.912	3.7235	-1.37367	3.08827	-1.81552	0.822267	-3.54073	3.38579	-9.34199	0.836416	-13.5707	1.10736	1.66529	3.8344	0.708914	0.357261	0.60179	0.928185	2.10266	1.32477	0.0439899	0.0276798	0.29529	0.15117	0.141296	0.2161	0.112583	0.332536	0.510252	3.821	-1.92081	3.50479	0.839256	0.875013	-0.391978	0.328789
Eef1a1	0.137426	4.30366	-0.0269678	0.359383	0.133317	1.9474	0.0614657	1.28547	0.380344	13.9118	-0.630164	73.8282	0.418294	3.91185	0.272754	5.77699	0.637193	6.70408	0.628278	6.08554	0.150044	0.425972	0.197967	0.533347	-0.0368132	0.266054	-0.329319	4.49643	-0.133918	47.4195	-0.110955	1.20158	-0.245279	3.185	0.22119	1.69632	0.066015	1.19416	-0.107023	5.84283	0.124544	12.637	0.752722	20.4102	0.00717043	0.0519426	-0.222507	2.60911	0
Ramp2	-0.228727	4.30225	-0.0615372	0.559475	-0.934201	16.7521	-0.445068	10.1433	-1.84089	24.4202	0.32559	4.93949	-0.176527	0.330747	-0.566272	6.98361	0.0109407	0.0143767	-1.80902	16.5921	-0.275539	0.269281	-1.42437	2.51003	-0.0904734	0.44502	-0.132596	0.531427	0.164481	1.41564	0.0572711	0.19521	0.762568	7.64448	1.36715	15.1517	-0.354966	6.11486	-0.0967987	1.87121	0.186615	7.02148	-0.732708	9.01064	0.372622	2.27271	0.152709	0.526759
Abhd17b	0.539862	4.28995	0.455332	2.89397	0.36764	1.18429	-0.0808605	0.152545	-1.49219	7.28534	0.613939	4.7499													-1.11938	2.93381	-1.42804	2.57521	-0.709084	2.64086	-0.125422	0.109455	-30.7175	0	-2.70563	3.54446													0
Sos1	-1.32572	4.28676	-0.53258	0.867587	-1.50371	2.03204	-0.00127296	0.00316222	-1.63384	2.01919	-0.169499	0.252448	-0.24394	0.169572	-0.673011	1.09321	0.98134	0.582673	-8.43161	0.751123	-0.417744	0.100059	-1.10103	0.384976	1.66052	5.39034	1.52869	2.3738	0.864193	1.71585	0.710234	0.357778	1.67135	2.73819	-0.938072	0.32806	0.544227	1.78221	0.61767	3.92573	-0.833174	5.50399	1.12966	0.737031	-0.494365	0.519796	0.518543	0.676257
Igfbp3	-0.774559	4.28463	-0.360493	1.3473	-0.523333	1.38857	-0.956959	5.86454	0.104206	0.0778089	-0.814412	2.15097	-2.1964	1.70172	-0.0973031	0.0977949	0.249707	0.143971	3.15873	0.660678	-3.59599	0.853893	-0.421389	0.145053	0.362133	0.771607	0.721191	1.90807	0.306931	1.12637	0.40517	0.900204	3.66285	25.9325	3.01238	6.15774	1.43607	11.278	0.85444	9.38292	-1.52249	65.4052	7.17747	13.1071	-0.843021	1.23632	-0.836284	1.80457	0
Lsm3	0.709164	4.28388	1.07549	7.29514	0.764894	2.26687	0.916273	8.32186	1.6354	20.2441	-0.361744	3.6385	0.386769	0.654781	0.374729	1.33669	0.612176	0.402784	0.314011	0.241598	0.755031	0.447272	0.418204	0.149994	0.588055	1.0309	-0.486865	0.358147	0.375893	0.671622	0.110702	0.120136	0.0990798	0.0908728	-0.0301397	0.0264703	-0.394079	1.84086	-0.0346401	0.127617	0.322457	1.68327	0.186648	0.183762	0.395638	0.580136	0.257951	0.213973	0
Sparcl1	0.324555	4.28089	0.641554	11.7483	0.0537029	0.203278	0.374884	1.59506	2.70903	3.60169	-1.73615	3.5146	0.0705531	0.118446	0.387619	5.24533	0.71747	2.15545	-0.590022	0.358309	1.07404	2.17413	-0.392962	0.290619	-0.939108	8.19018	-0.919844	4.17348	-0.683127	10.8192	-0.798345	1.65502	4.2643	9.936	5.06487	10.8062	-0.205997	3.04528	-0.305879	17.716	-0.260218	13.3739	1.39977	5.22943	-0.346713	2.19743	-0.296302	1.21694	0
Rcc2	0.953861	4.26788	0.0900021	0.201861	0.751412	0.849643	0.513765	0.912989	1.08026	3.99543	-0.593933	3.56041	1.36275	3.82264	0.936639	2.64734	1.88041	2.26491	1.65785	1.72156	0.457328	0.207778	1.93022	1.79387	-0.184805	0.105896	-1.78309	0.90869	-0.151099	0.093747	-0.852151	0.442116	-0.195554	0.118224	-0.105534	0.0604567	0.49594	1.59068	-0.235011	0.667166	0.36584	1.67143	-0.253152	0.142736	1.42859	3.3141	-0.0469861	0.0366884	0
Dctd	1.57131	4.26422	-0.5694	0.538133	0.94184	0.60975	0.519663	0.942091	-0.581865	0.170772	-1.96763	9.26008	-9.98621	0.398839	2.38475	1.92016	-7.23074	0.230864	5.63645	3.04459	-8.31714	0.203862	4.06682	2.83846	-11.0004	1.42668	-9.88519	1.11513	-1.36238	0.537587	-8.78136	2.23002	-9.21816	0.405857	-7.22388	0.793613	-12.6826	1.50211	-0.58608	0.337606	1.42007	1.10451	3.23023	0.946428	11.7822	1.13928	-0.841515	0.243892	0
Ube2i	0.463521	4.24617	0.531502	4.73151	0.622145	3.27353	0.36235	2.65463	0.709751	8.61079	-0.506169	9.1834	0.374251	1.52118	0.53965	8.57446	0.749168	3.35646	-0.0952182	0.126581	0.503425	0.840573	0.905723	1.45075	0.27904	0	0.0387947	0.0437259	0.412666	1.53291	-0.185414	0.314719	0.326746	0.76815	0.0582364	0.0707036	-0.174966	1.32785	-0.0918445	1.68138	0.060926	0.673505	0.243717	0.692119	0.0658042	0.193811	0.0200121	0.032023	1
Eva1c	-2.93133	4.24519	-0.70717	0.57809	-0.583404	0.351841	-0.750929	0.956527	-0.750959	0.33624	-0.390472	0.451357													0.665356	0.439968	1.27511	0.710663	2.15644	5.47367	1.10601	0.982863	-8.98553	0.777295	1.77716	1.03558
Rcor3	-1.72584	4.24303	-0.789553	0.987051	-1.23289	1.26009	0.207706	0.151778	-1.62481	2.27124	0.188856	0.348738	-0.0681843	0	-0.237087	0.181672	2.17671	1.11507	0.809033	0.326129	-8.55091	0.290149	1.36516	0.373703	-0.513181	0.344155	-12.0119	1.4092	-0.393325	0.328321	-10.3845	1.0845	0.192807	0.108383	-0.605514	0.274675	-0.179838	0.191463	0.0725659	0.108699	-1.09241	3.15151	0.061458	0.0260429	-1.48592	0.854866	-1.84202	0.828986
Slc16a6	1.49626	4.23512	0.884415	0.859135	3.39607	0.887704	2.26127	2.14005	1.51182	1.15721	-0.197646	0.12305	0.912627	0.519211	3.49009	9.38882	2.21619	0.961235	-7.01406	0.141216	2.11357	1.50657	3.02877	0.925982	-12.4158	1.53207	-11.1615	0.657162	-10.3363	0.26836	1.5176	0.419524	-8.75289	0.397182	-8.31007	0.455956	-4.10051	8.61462	-3.10692	4.23495	1.08675	3.36326	-10.3289	0.216391	2.9123	4.49809	-14.2277	1.59394	0
Mtss1	0.560946	4.22361	0.540003	2.7981	0.589119	1.8549	-0.132364	0.172094	-0.817942	2.43512	0.0833382	0.220652	0.577666	0.936987	0.35698	1.00372	-0.39223	0.244029	0.912388	0.95045	1.13006	0.855522	-0.149256	0.0579147	-0.266565	0.39612	-0.719889	0.803128	-0.656694	1.48886	-0.835786	0.55501	-0.435227	0.565049	-1.31521	1.33086	-0.587737	2.69115	-0.566891	6.13556	-0.336172	2.8328	-0.564298	0.637292	-0.248504	0.348001	0.151757	0.154967	0
Mprip	-0.664107	4.21973	-0.288455	0.85131	-1.23145	3.8414	-0.313691	0.662125	-2.43711	17.4464	0.406935	4.64267	-0.371029	0.989465	-0.539735	3.78407	0.0759098	0.0815828	-1.99031	2.3417	-0.677516	0.761203	-0.0736124	0.264762	0.353473	0.734516	-0.107506	0.0826745	-0.27361	0.520015	0.0552362	0.0403244	0.513904	1.41514	0.40821	0.8269	-0.0534958	0.256399	-0.0647654	0.526771	0.432489	14.6282	0.154064	0.224547	0.384103	2.09837	-0.0203123	0.0418954
Tasor	-0.9245	4.21435	-0.394935	1.05852	-0.868103	1.46606	-2.29133	3.40253																	-0.208075	0.222391	0.364105	0.359038	-0.00216038	0.00213753	0.21172	0.093439
Pdgfb	0.61782	4.20843	1.61002	18.2454	0.0355191	0.0443695	0.0794667	0.127966	-1.83079	4.39608	0.346394	1.69564	-0.158266	0.187992	0.182249	0.711585	1.3612	1.35979	-1.12277	1.12491	0.486068	0.160709	1.23043	0.936071	1.11218	4.78185	1.08977	2.01735	0.447081	1.14616	1.61612	5.46477	1.93841	9.55107	1.5964	5.77694	0.0353581	0.115775	0.197861	2.74325	-0.372989	2.85617	0.00695889	0.00623619	0.851409	1.32235	0.14088	0.153811	0
Dbf4	1.37123	4.20707	0.912926	1.52615	1.68171	2.67993	1.36819	4.31862	2.38195	9.95231	-1.58815	8.35403	1.39922	1.56949	1.9625	5.71094	1.19936	0.679452	-9.11502	0.396879	0.244346	0.0565006	-10.2804	0.353459	-14.9474	1.87095	0.416055	0.154941	-0.962077	0.50444	-0.104221	0.0434567	-0.2295	0.0873598	-8.37615	1.08678	-0.201278	0.228419	-0.222641	0.346873	-0.589072	2.10344	0.476033	0.119845	-0.559558	0.526654	-0.327247	0.111748	1
Hist2h2ac	1.62219	4.20454	1.66247	1.91463	0.589328	0.216276	2.06248	3.07902	2.81706	5.58404	-0.745426	0.643312	2.3938	1.11422	0.462318	0.208402	2.99098	0.907559	2.35109	0.612749	-8.87173	0.191755	-11.1318	0.171408	0.445214	0.21163	-10.8636	0.509597	-0.246791	0.0636308	1.4822	0.634134	1.17401	0.304585	-6.48509	0.41999	0.405091	0.164496	-0.715771	0.610052	-11.693	4.17867	-15.0387	0.463734	-2.3931	1.15957	0.47993	0.102446	0
Zscan26	-0.791229	4.20262	-0.281305	0.904964	-1.93474	6.2704	-0.299444	0.52478	-3.30098	14.1135	1.05093	9.71276													0.210497	0.296882	0.593772	1.06497	0.379511	0.933568	0.779143	0.96294	-0.483857	0.67996	-0.749547	0.813166
Cdkn3	3.19855	4.20054	2.23412	1.6937	5.61704	10.3184	2.00506	9.60489	5.85044	26.795	-4.06682	10.3057	3.47358	1.90274	2.56928	1.36603	4.6222	1.13263	3.04784	0.920548	5.91804	1.17876	5.88741	1.80609	-9.2299	0.418593	-8.77549	0.334485	-10.2654	0.557372	-0.680012	0.363152	3.6953	1.40362	-8.21441	0.282391	-11.774	1.09571	0.626358	0.40015	-1.42066	0.785474	-9.99096	0.349906	0.50469	0.0771955			1
Vsig2	-1.45288	4.20044	-1.26331	3.52498	-0.367344	0.232952	-0.736575	1.76596	-3.14476	4.50376	1.08207	4.68768	0.0470505	0.0269454	-0.528433	0.920983	-0.621002	0.168695	0.0563945	0.0189003	-9.99575	0.889171	-10.6934	0.563583	-1.46121	1.33663	-2.44726	1.65085	-0.819666	0.67668	-0.666515	0.544501	-0.83828	0.540542	-2.42428	1.51198	-0.879155	2.50977	-0.276608	1.08669	0.514885	2.03246	0.495568	0.384436	2.05238	2.95478	0.481828	0.316292
Dut	0.910764	4.19949	0.446449	1.19007	1.95705	8.98976	1.38736	16.4346	2.32901	24.3695	-1.27421	18.8134	0.548268	0.596225	1.18197	4.15288	2.8694	5.8077	1.61371	1.74147	1.68391	1.06205	2.84661	4.24876	-0.236799	0.180818	-0.270361	0.167398	-0.51201	0.565773	-0.909268	1.40139	-1.2412	1.21638	-1.86297	1.81976	-0.228894	0.469189	-0.376253	1.39057	0.317469	1.28013	0.118202	0.0709457	-0.251449	0.247883	-0.923959	0.924224	1
Ccsap	2.74734	4.18892	0.666351	0.339309	2.39662	0.636097	1.26181	1.04664	0.713088	0.213982	-2.6935	3.22713													0.958028	0.24963	-9.39627	0.42174	-10.7694	0.344991	-16.6259	0.528497	-8.57562	0.319927	-10.8392	0.208156													0
Laptm4b	0.663243	4.18412	0.137771	0.358574	0.554825	1.45422	-0.475052	1.54103	-1.59407	4.50723	0.750853	4.71757	1.07213	2.72696	0.832523	4.12143	0.465113	0.284524	-0.533006	0.280361	0.449356	0.24942	1.34375	0.622412	-0.221252	0.257903	-1.73986	2.42535	-0.447578	0.853549	-1.02784	1.49262	-1.70071	1.9203	-0.213358	0.155015	-1.17975	7.21374	-0.171437	0.775673	0.414668	3.71012	0.00522394	0.00371287	1.57961	6.05778	-0.674789	0.624047	0
Pmp22	-1.91255	4.18239	-1.30158	1.66974	-2.28758	3.94375	1.01455	5.59965	-13.5589	8.37005	-1.10809	6.32869	-1.42178	1.48003	-1.26251	6.1053	-1.15284	1.50789	-2.89563	4.71274	-2.72074	2.04803	-1.12792	0.699489	2.05739	5.52245	2.79644	5.70877	1.9579	11.9383	1.19869	2.63979	2.21829	8.47826	2.55772	6.32738	1.03704	7.66498	0.643194	12.5845	-0.902812	40.5779	-1.02605	3.09055	-1.8362	22.9881	0.299187	0.512967	0
2200002D01Rik	-0.837326	4.17539	-1.26802	12.7756	-0.295648	0.41225	-1.07266	9.41567	-2.73622	13.0696	0.4398	3.73207	0.0243016	0.0168534	0.130468	0.135458	0.528838	0.46435	-7.33407	0.697797	-10.9479	4.08512	0.641051	0.2541	0.000723743	0.00075975	-0.662316	1.24302	-0.96899	2.29365	0.427525	1.05365	-0.55852	0.978128	-0.251466	0.311092	-0.590413	2.73113	0.242162	0.874834	1.27632	68.0935	2.94898	5.39044	1.8072	14.6979	-0.628028	0.888243
Znrf1	0.442541	4.17225	0.948961	11.783	0.0365904	0.0635858	-0.149739	0.378871	-0.704833	1.98618	0.0640836	1.34161	0.471357	1.17293	0.426056	2.95713	0.929765	2.33047	-0.520688	0.50692	0.697351	0.979525	1.34923	2.02295	-0.067347	1.34402	0.286691	0.373483	-0.00212581	0.00363979	0.19688	0.234145	0.505085	0.867692	0.718397	1.94885	-0.0531858	0.187786	0.0323258	0.189032	-0.171491	2.37838	-0.300874	0.490289	-0.168314	0.529167	0.0370217	0.0538633	1
Plxna4	-1.99947	4.16307	-1.16242	1.87808	-1.20204	0.877005	-2.96687	2.47561	-2.79144	4.87521	1.06616	4.41795	-2.21654	1.66778	-0.0595616	0.0542673	-1.17069	0.407107	-0.728385	0.221101	-0.451496	0.121494	-0.212456	0.0473998	-0.262662	0.141916	-0.457947	0.192603	-0.431585	0.284302	1.60944	1.17514	-1.61745	1.22831	-0.416315	0.216514	0.904412	3.41564	0.583843	2.56768	0.645869	3.64064	1.08167	1.0612	0.0840338	0.0707379	0.642027	0.549435
Ube2n	0.3734	4.16026	0.693823	8.12471	0.225117	0.691525	0.179581	0.815492	0.346891	1.95605	-0.558008	11.6193	0.375741	1.49387	0.338288	2.50851	0.466247	1.30258	0.357191	0.56786	0.405157	0.673945	0.425199	0.40298	-0.0526585	0.0815491	0.25147	0.380052	-0.0536947	0.107895	-0.657743	1.47937	0.384729	0.886144	-0.0249607	0.0304022	-0.0815246	0	0.10027	0.945839	-0.268789	9.24983	-0.10295	0.161381	-0.147811	0.703315	0.670665	2.79179	0
Ddx50	-0.484713	4.15612	-0.447692	2.50923	-0.834527	4.85483	-0.195172	0.490116	-0.36201	0.823805	0.32974	1.35963	-0.213488	0.279213	-0.225957	0.564088	0.941933	1.65082	0.5328	0.451647	-2.35346	1.50197	-1.64462	0.754082	0.0891584	0.174153	-0.489649	0.751484	0.127516	0.378162	0.232338	0.274403	0.391918	0.492636	-0.209221	0.141956	0.412648	2.42492	0.0381576	0.15537	-0.255115	2.51255	0.29198	0.349632	-0.124501	0.235812	-0.345483	0.470182
Depp1	-1.04573	4.15604	0.145084	0.198521	-2.08535	9.63414	-1.29998	3.04713																	1.93195	11.0419	2.42401	8.20293	0.850244	6.03647	3.41698	23.3488
Ccnb1	3.66033	4.15596	2.815	5.45652	4.55497	7.38413	2.27608	11.7248	5.99623	27.1988	-4.64264	15.6729	5.75599	4.15269	3.84156	2.96987	2.24913	0.181776			-7.21424	0.0998234	-8.3953	0.135579	-9.46826	0.396331	-9.12394	0.524341	-10.8412	0.616309	-2.29094	1.23444	-7.67702	0.203677	-11.4102	0.328965	-12.0894	1.24659	-0.436619	0.199475	-1.75162	0.804665			11.1992	0.520262	1.47957	0.320915	1
Fzd4	-0.822689	4.15166	-0.257502	0.481633	-0.899199	2.55419	0.00376027	0.0568532	-3.21467	25.5833	1.08521	21.7681	-1.3611	2.23848	-0.472561	1.21125	-0.812076	0.449732	-1.1251	0.815334	-0.341873	0.0854482	0.979609	0.259582	0.0989701	0.109937	0.377059	0.308299	0.053556	0.0859426	0.387016	0.401744	0.00918621	0.0129331	-0.297993	0.438519	0.153692	0.448582	0.197306	1.08516	-0.281259	1.7874	-0.419103	0.531163	-0.438323	0.511581	-2.10482	1.07057
AI504432	-1.97958	4.14958	-1.01884	1.5514	0.0494548	0.0213252	-15.5917	1.2849	5.86167	6.77714	-52.1918	0	-10.8907	0.350633			-6.25581	0.0995067	-7.36157	0.170009			3.06629	0.891654	-14.3911	2.9691	-11.4048	1.72186	-2.11218	1.15921	-10.626	0.391051			-9.15454	0.0811714	1.40576	0.656259			-0.257207	0.0540742	2.10122	0.495406			-13.651	0.930231	0
Erh	0.550886	4.13674	0.34322	0.902379	-0.055408	0.0431812	0.439517	1.55981	1.06592	20.367	-0.666291	50.6118	0.901914	6.05114	0.855128	15.7243	1.28378	6.96137	0.139662	0.171803	0.51414	0.827431	-0.706027	0.667656	-0.0591757	0.0715592	-0.335462	0.235452	0.0481189	0.0373349	0.223306	0.22185	0.116157	0.237392	-0.442131	1.1247	-0.233892	1.83616	-0.0378009	0.272579	0.12301	2.04264	0.0166688	0.118242	0.149278	0.63138	0.00729472	0.0131166	0
Elk3	-0.347461	4.12659	-0.111284	0.579572	-0.587925	3.34738	-0.231683	1.12135	-2.09966	19.3483	0.503623	8.55294	-0.813941	3.07149	-0.451958	12.2071	-0.713664	1.18381	0.386599	0.777708	-0.0797515	0.0495479	-0.583383	0.529123	-0.161819	0.490394	-0.0821695	0.140113	-0.148089	0.494981	0.710935	2.82001	0.356548	1.14357	-0.1057	0.163967	0.0458323	0.234437	-0.161212	10.2985	-0.0535171	0.516534	-0.246106	0.684217	-0.00483005	0.0095501	-0.220123	0.496026
Ushbp1	-0.380963	4.11166	-0.0833324	0.360601	-1.4098	15.5105	-0.17321	0.437465	-2.40338	26.4413	0.668505	10.6691	-0.498746	1.33485	-0.448348	4.01521	-1.03519	1.58765	-0.0130067	0.0143812	0.165058	0.106389	-1.51051	1.10949	0.183027	0.602998	0.156519	0.295358	-0.162888	13.3325	-0.0121079	0.0104028	0.464208	3.39157	0.290002	0.54262	-0.284511	3.49984	-0.196466	4.23997	-0.135526	1.7313	-0.254364	0.605109	-0.140481	0.356906	-0.000617926	0.0190416
Ppp1r10	-0.790808	4.10796	-0.683981	3.74215	-0.602694	1.0057	-0.553008	0.6748	-1.20589	6.00043	1.15704	8.06689	-0.599755	0.97585	0.664781	2.03445	-2.1695	2.38841	-0.338803	0.185	-1.73991	0.989899	-1.38491	1.29746	-0.215413	0.280889	0.542723	1.03702	0.170073	0.224199	-0.565927	0.256323	0.567638	1.63097	-1.08518	1.05863	0.366264	2.75907	-0.213428	0.8662	-0.414522	6.64212	-0.76318	0.880369	-1.2913	8.17668	-0.538792	1.80374	0
Tapbp	-0.389631	4.10604	-0.281853	1.89208	-0.588325	9.21117	-0.70737	9.32318	-0.759361	4.34386	0.406305	4.24938	-0.408704	1.21009	-0.716182	7.35333	-0.386928	0.745872	-0.877401	2.43909	0.21019	4.69597	-0.815719	1.01097	0.120972	0.309418	0.0345001	0.0499976	0.543682	6.12863	-0.716299	2.62206	0.212331	0.424356	0.684796	1.8576	0.241167	3.26163	0.260413	6.49381	-0.337138	17.1309	-0.692846	3.99932	-0.380758	3.17581	0.0565282	0.140853
Bcl2l1	-1.00554	4.10399	-0.840074	1.7816	-0.952986	2.23591	-0.322333	0.412853	0.0882915	0.0713237	-0.474396	1.72785	-1.03756	1.69675	-1.21529	8.81052	-2.09047	2.63796	-1.04017	1.24462	-0.674203	0.256584	0.0318111	0.0125053	0.76679	1.54034	1.64374	3.05641	0.906283	3.72174	1.61968	2.67047	2.45631	8.14411	2.6644	10.1605	0.549358	3.82423	0.422271	8.2426	-0.88963	32.8896	-0.0904877	0.651971	-0.992568	3.18537	1.60648	4.94172
Trim65	-1.70885	4.10092	-0.581102	0.613549	-3.02841	2.48695	-1.23026	0.733044	-2.80894	3.28384	1.39595	2.59999	-8.58631	0.751302	-0.95695	0.524871	-8.97618	0.238058	-7.48933	0.498276	-8.92948	0.129077			0.599738	0.547721	0.15876	0.0532736	0.446944	0.396637	1.3475	0.580828	-0.626739	0.361104	-1.01004	0.31345	1.04356	0.840122	-0.293162	0.311736	-0.257896	0.16922	-0.497495	0.138163	-1.80798	0.409029
ND5	-0.46384	4.09936	-0.252736	1.16027	-0.336358	0.714633	0.0647795	0.155421																	-0.140642	0.289292	0.292504	0.497084	0.136225	0.262716	-0.00136386	0.000631403
Nedd9	-0.669053	4.09793	0.0568023	0.131251	-0.97127	3.30525	-0.789104	2.92472	-0.27487	0.369482	0.106492	0.189689	-0.760539	1.04858	0.0268799	0.0542803	-0.492406	0.529861	-1.10329	0.925191	-0.130049	0.07734	-0.453923	0.32778	1.0939	5.89466	0.495162	0.79972	1.2029	10.4594	0.919237	1.97544	1.74787	5.57674	0.922321	0.832931	0.536304	3.98409	0.439164	7.44736	-0.685341	26.6665	-0.940944	1.71686	-0.151749	0.357443	0.242458	0.670947
Mctp1	-2.66327	4.09667	-3.59864	3.78973	0.811893	0.399106	-1.64873	4.01869	0.0249668	0.012688	-2.33344	3.10051	-11.0185	0.979896	-1.66539	0.914483	1.58395	0.672526	-1.11204	0.377077	-0.525124	0.124358	0.373423	0.0774047	0.0158071	0.00648463	1.25928	0.79517	1.531	1.03529	-0.958178	0.657211	1.24796	0.774033	2.36086	0.642896	-0.219924	0.121792	0.45208	0.722277	2.83308	35.5528	0.0388793	0.0227848	1.41043	1.87598	-1.07055	0.722891	0
Klhl24	-0.701343	4.08673	-0.0771523	0.159471	-0.410234	1.00667	-0.216821	0.24056	-0.42373	0.901341	0.929673	5.35839	-0.630388	0.917576	-1.39259	6.13911	-0.593341	0.304184	-1.95767	1.06132	0.894697	0.450412	-0.782797	0.250622	0.0437885	0.0544521	0.227127	0.228069	0.34365	1.00231	0.525553	0.340552	0.807546	1.72551	0.499929	0.48263	0.168342	0.546296	0.0473808	0.192409	-0.291297	1.75746	0.161625	0.141606	-0.702469	1.22585	-0.0460036	0.0347258
Neil3	3.14427	4.08286	2.22032	1.98528	3.12836	1.90966	1.8075	3.66872	6.0076	10.3073	-4.52801	16.5177	5.09705	2.72727	3.40067	1.71745	7.0993	3.21819	-7.22383	0.0969193					-9.0433	0.466713	-8.66112	0.347913	-11.0773	0.423891	-0.338483	0.0911512	-8.26143	0.100489	-8.20307	0.321151	-11.6893	0.818509	-1.49929	0.671516	-2.36594	0.792589	-9.9295	0.160622					1
Pan3	-0.762766	4.08262	-0.371846	1.27666	-0.947951	2.01747	0.474451	0.893445	-0.825131	2.73611	0.789466	7.01025	-1.70205	2.32834	-0.0520034	0.059097	0.368097	0.195241	0.104982	0.041684	0.0927159	0.0332071	0.483844	0.156107	0.00361758	0	0.794687	1.59608	0.665541	1.83937	0.651653	0.548629	-0.429742	0.549474	-0.711727	0.799853	0.0986817	0.199635	0.185854	0.614105	0.0948404	0.30997	-0.744244	0.532215	-0.106163	0.122098	-0.228677	0.182876
Ppia	0.15157	4.08014	0.0684246	1.27933	0.280083	6.7425	0.228688	12.3589	0.619956	23.8685	-0.658069	107.064	0.554373	8.40096	0.373227	12.5315	0.904309	12.9302	0.618779	7.81096	0.430785	1.28958	0.557717	2.53108	-0.013512	0.0725242	-0.147242	1.22874	-0.0477821	0.458136	-0.019113	0.130016	0.554446	11.2248	0.19178	1.27911	-0.100385	2.32677	-0.102008	5.15557	0.192047	23.6761	0.225371	2.53742	0.296935	4.73155	-0.0720941	0.538342	0
Zfp612	-12.4459	4.0764	-13.0654	2.77661	-10.0564	0.514858	-13.002	1.94095	-9.97749	1.40383	14.4914	2.01306	3.56178	1.01321											-10.5312	1.22178	0.441235	0.107961	-10.0922	0.550636	-9.91505	0.582989	-11.6164	0.648647	-6.2922	0.305909
Malat1	-0.218302	4.06654	0.13362	2.2742	-0.671716	16.3745	-0.664281	14.686	-0.880322	23.4212	0.552254	22.346	-0.919486	4.07543	-0.368731	2.81645	-0.70741	2.1956	-0.37856	1.41687	-0.677305	1.59008	-1.52401	6.0786	0.432252	7.52712	0.539796	10.6316	0.235358	5.3854	0.874341	15.4853	-0.12108	0.815165	0.319497	1.63867	0.171408	2.43028	0.212601	7.37784	-0.414305	46.3144	-0.37283	2.43542	-0.249395	2.78497	0.0637232	0.344452
Srgap3	1.90835	4.05851	0.146133	0.0785278	1.52192	0.83681	-11.9957	0.813083	1.57663	0.682476	-2.28906	2.33718	-9.92937	0.554451	1.12927	0.462099	-6.13495	0.392643	6.98308	7.20232	-8.95463	0.34279	-8.94446	0.294301	-0.506465	0.142145	-10.9131	0.649458	-13.9381	0.9306	-11.1601	0.253929	-8.44028	0.216843	-7.51964	0.207522	0.235381	0.0508491	-2.48814	1.53612	0.461081	0.309659	-7.88503	0.12695	11.8887	0.97435	-12.0659	0.571407	0
Cldn13	-10.4282	4.05844	-3.93247	4.26649	-10.8537	0.518297	-13.2833	3.54775	5.20057	8.71926					-9.33533	0.19536					-7.3937	0.102341			-1.15821	0.380546	-8.81685	1.3159	-10.2363	0.549323	-10.3842	1.04791	-7.51767	0.247091					1.59928	0.352165					11.2617	0.500031			0
Ltb	1.20412	4.04574	1.02691	3.45807	1.30166	1.15204	-0.314047	0.1756	-0.619682	0.287138	-2.71134	13.1647	2.63543	2.03205	2.13981	1.5151	2.05118	0.562755	3.9724	6.48537	-0.413534	0.0791892	-7.92313	0.205565	-1.88878	1.35729	-8.63701	2.59776	-12.8568	2.50003	-0.288287	0.0729699	-0.504493	0.195112	-9.79844	0.962341	-0.969844	0.808304	-1.30897	0.910524	0.605429	0.831634	1.29083	0.730323	0.209577	0.12358	-12.3709	0.563251	1
Snn	0.794052	4.04313	1.49181	8.9146	0.677576	1.08673	0.282824	0.392453	1.23305	4.43594	0.192437	0.753396	0.0556956	0.0549536	-0.554371	1.61284	-0.464639	0.206571	-0.44683	0.270335	-0.23693	0.0782874	-10.3143	0.592874	0.550777	0.750828	0.446577	0.28639	-0.084791	0.0744487	-0.113765	0.0571569	-0.160954	0.122573	-0.615043	0.571632	-0.129378	0.430308	0.0596846	0.245822	-0.191145	0.756176	-0.267421	0.275356	-0.60747	1.24224	-2.60715	1.68547	0
Egr3	-1.28794	4.04122	-1.12196	2.67944	-1.38714	1.32108	0.504775	0.235638	-9.66569	0.681392			-0.345448	0.0928102	-9.15878	0.296306	-7.84424	0.202937	5.95685	1.81242	-8.06365	0.151376			0.581307	0.743451	0.852107	0.877172	0.826353	1.33188	1.87402	0.780613	2.53733	1.04412			0.742052	0.658828	3.18535	1.45302	-0.0361881	0.0165784	-8.13644	0.126975	14.3265	0.658633
Fam171a1	-1.28301	4.02758	-3.14418	9.21515	-1.80099	2.31087	-0.290791	0.214647	-3.04985	22.9795	1.08445	20.0635	-1.06364	1.36325	-0.476028	1.17256	-0.0919545	0.0429456	0.0530108	0.0288327	-0.731721	0.326559	-1.01541	0.318924	0.241626	0.21013	-0.814829	0.521366	0.810107	1.39355	-0.751895	0.240293	-0.559748	1.27224	-0.607703	1.04173	-0.0985407	0.239987	0.188147	1.00552	0.63663	7.32918	0.753419	1.64578	0.521929	1.07948	0.0227961	0.0192669
Pcdh17	0.355651	4.0161	0.390778	5.10038	0.0631979	0.161478	0.132136	0.334161	-0.507694	0.973393	-0.681203	4.39623	0.542486	0.854742	1.57339	15.9144	-0.600241	0.389947	-0.348776	0.323066	0.459238	0.322733	-0.135778	0.0901565	-0.0938509	0.222295	-0.276538	0.700685	-0.66977	4.64604	-0.0491582	0.0482479	1.21297	4.39865	0.761895	0.932408	0.0628432	0.190234	-0.173652	0.947325	0.398431	4.77922	0.269018	0.489087	0.362084	1.02483	-0.119144	0.278948	0
Serpina11	-2.25518	4.01318	-4.10815	11.3008			-1.79441	3.04324																	-10.9555	2.81765	-3.03021	2.14807			-9.82002	2.32605
Rbm47	-3.68868	4.01195	-13.4929	8.5758	-9.92818	2.28121	-11.9693	2.0294	0.686254	0.248368	-1.03165	0.303794	1.44062	0.515458	-10.6327	0.249218	-7.88343	0.151976	-9.19181	0.132852	-9.04418	0.381584			-11.8608	1.6504	-10.0187	1.77625	-10.0895	2.46808	-9.62268	0.609675	-9.36696	0.123952	-6.20772	0.0647964	-1.49571	0.889865	0.599055	0.130392	0.478849	0.232196	-10.9134	0.241151	0.55007	0.271157
Lsm8	0.568146	4.01084	0.552915	2.89008	0.380788	0.986567	0.607776	5.1746	0.962479	7.11567	-0.338334	3.15836													0.623865	1.57145	0.784373	1.38852	0.348101	0.834386	0.629891	1.742	0.728971	1.46313	-0.210045	0.227208													0
E2f1	2.28988	4.0056	2.29531	2.12044	2.25257	2.36946	1.47848	3.01441	0.912474	0.885521	-1.50894	7.04187	1.91177	1.78052	1.94989	4.17638	4.14874	2.7547	-10.3987	0.143323	2.30522	0.769334	3.06722	2.07394	-9.76124	0.760015	-9.62178	0.367332	-0.571423	0.16413	-10.692	1.32126	-0.407968	0.107933	-9.43814	1.15653	-0.91417	1.18567	-0.448317	0.658773	-0.584105	0.786853	-8.48764	0.264203	-0.672194	0.448343	-1.69073	0.709598	1
Lfng	-1.00141	4.00502	-1.1848	2.96142	-1.36849	2.45279	-0.0712555	0.0475066	-2.21569	10.1473	1.04551	18.3636	-0.843533	0.738088	0.477184	0.522942	0.201022	0.0761875	-0.0441709	0.0318114	-0.829794	0.231204	-0.683543	0.182454	0.0796014	0.0742698	-2.13747	1.28806	-0.575364	0.818254	1.34776	0.931712	0.24298	0.346882	-0.872393	1.71565	-0.0222641	0.0366615	-0.935194	3.9968	-0.0402596	0.104999	0.180857	0.239595	-0.411186	0.515411	-2.42306	3.03508
[truncated: 15,797 more rows]
[truncated: 27 more columns]

## Sheet: Legend
For each tissue containing a population of CRP-like cells (), CRP were compared with other cells using a zero-inflated negative binomial model followed by likelihood-ratio test (log2FC and p-values: columns B through Y) on a per tissue basis. As a control for specificity, Art were also compared with other cells in each tissue in the same way (columns Z through AW). Genes with a log2FC > 0.4 and p…
